# Supplementary material for: Maternal Adiponectin Decreases Placenta Nutrient Transport in Mice
Source: FASEB J. 2025 Apr 18;39(8):e70556. doi: 10.1096/fj.202403251RR (PMC12007623; doi:10.1096/fj.202403251RR)
Supplement: Supplementary file 1 — Table S1. [file FSB2-39-e70556-s004.xlsx]

## Sheet: S1 8w HFHS diet
Supplemental Table 1. Body composition, blood glucose and insulin levels in adiponectin transgenic (APNtg) and wild-type (wt) female mice after 8 weeks on high fat/high sucrose (HF/HS) diet or normal chow (NC).
	wt NC	APNtg NC	wt HF/HS	APNtg HF/HS	two-way ANOVA
Body weight (g)	17.5 ± 0.3	17.3 ± 0.8	24.2 ± 0.9***	25.1 ± 0.7***	a F(1, 24)=78.5, P<0.0001
Fat mass (%)	14.3 ± 0.4	15.2 ± 0.5	28.2 ± 2.2***	28.8 ± 1.2***	a F(1, 24)=64.6, P<0.0001
Lean mass (g)	15.0 ± 0.4	15.9 ± 0.5	17.2 ± 0.2*	18.4 ± 0.5*	a F(1, 24)=46.1, P<0.0001
BMD (g/cm2)	47 ± 1	46 ± 1	50 ± 1*	49 ± 1*	a F(1, 24)=16.7, P=0.0004
BMC (mg)	435 ± 13	390 ± 22	417 ± 7*	373 ± 11	b F(1, 24)=11.4, P=0.0025
b-glucose (mmol/L)	6.3 ± 0.4	5.4± 0.2	7.3 ± 0.4	6.1 ± 0.3	a F(1, 24)= 5.3, P=0.0294
					b F(1, 24)= 7.2, P=0.0120
insulin (ug/L)	0.62 ± 0.3	0.25 ± 0.02	1.03 ± 0.14	0.29 ± 0.05 §§	b F(1, 21=13.8, P=0.0013
Data is presented as mean ± SEM, and analyzed by two-way ANOVA followed by Tukey’s post hoc analysis. P<0.01 vs wt within diets, * P <0.05, ***P <0.0001 vs. NC within genotypes. BMD; bone mineral density, BMC; bone mineral content. a; main effect of diet, b; main effect of genotype, there was no interaction effect.
