# Supplementary material for: Maternal Adiponectin Decreases Placenta Nutrient Transport in Mice
Source: FASEB J. 2025 Apr 18;39(8):e70556. doi: 10.1096/fj.202403251RR (PMC12007623; doi:10.1096/fj.202403251RR)
Supplement: Supplementary file 2 — Table S2. [file FSB2-39-e70556-s006.xlsx]

## Sheet: S2 Fetal characteristics
Supplemental Table 2. Fetal weight, placenta weight, fetal/placenta ratio and liver triglycerides content in fetuses, in APNtg and wt fetuses respectively from APNtg and wt dams on normal chow (NC) and high fat/ high sucrose (HF/HS) diet.
Measurement		Wt Dam NC		APNtg Dam NC		Wt Dam HF/HS		APNtg Dam HF/HS		Mann-Whitney	Three-way ANOVA
		Male	Female	Male	Female	Male	Female	Male	Female
Sample Size		16	13	12	13	7	7	15	12
Fetal Weight (g)		1.153±0.02	1.155±0.02	1.13±0.02	1.146±0.03	1.168±0.04	1.103±0.03	1.114±0.02	1.096±0.03	ns	Maternal genotype *** p<0.001
Placenta Weight (g)		0.077±0.002	0.069±0.002	0.078±0.004	0.072±0.002	0.08±0.005	0.075±0.003	0.075±0.003	0.073±0.003	ns	Diet ***p=0.001
Fetal/Placenta Ratio		15.06±0.06	16.34±0.45	15.16±0.09	15.93±0.36	14.62±1.18	14.97±0.66	15.25±0.42	14.95±0.36	ns	Maternal genotype ***p<0.001 Diet x Maternal genotype **p=0.01
Liver TG (umol/mg)		0.029±0.002	0.03±0.001	0.029±0.002	0.026±0.002	0.034±0.003	0.037±0.003	0.033±0.002	0.034±0.002	ns	Maternal genotype ***p=0.001
Placenta TG (umol/mg)		0.003±0.0006	0.004	0.004±0.0009	0.002±0.0001	0.003±0.0005	0.003±0.0004	0.003±0.0004	0.004±0.0002	ns	ns
Data is presented as mean ± SEM, ** p > 0.01, ***P ≤ 0.001 for the effect of fetal sex as analysed by Mann-Whitney test. The effect of diet, fetal sex and maternal genotype was measured using three-way ANOVA, showing that maternal genotype had the largest impact, diet had some impact, while fetal sex had no effect. A significant interaction effect between diet and maternal genotype was observed (…
