# Supplementary material for: Maternal Adiponectin Decreases Placenta Nutrient Transport in Mice
Source: FASEB J. 2025 Apr 18;39(8):e70556. doi: 10.1096/fj.202403251RR (PMC12007623; doi:10.1096/fj.202403251RR)
Supplement: Supplementary file 3 — Table S3. [file FSB2-39-e70556-s011.xlsx]

## Sheet: S3 Placenta DEPs 
Supplementary Table 3A. Differentially expressed proteins in placenta from APNtg versus wt dams on high fat/high sucrose diet(n=10/group). q<0.05, log2 fold change +/- 0.15.							Supplementary Table 3B. Differentially expressed proteins in placenta from APNtg versus wt offspring from wt dams on high fat/high sucrose diet (n=5/group). q<0.05, log2 fold change +/- 0.15.							Supplementary Table 2C. Differentially expressed proteins in placenta from APNtg versus wt offspring from APNtg dams on high fat/high sucrose diet (n=5/group). q<0.05, log2 fold change +/- 0.15.
Gene symbol	Protein	log fold change	P	q			Gene symbol	Protein	log fold change	P	q			Gene symbol	Protein	log fold change	P	q
Hbb-b2	Hemoglobin subunit beta-2	2.7568	0.00276751	0.0432251			Tmem231	Transmembrane protein 231	0.499952	6.37004e-06	0.0232188			Ldhd	Probable D-lactate dehydrogenase	0.702591	5.83255e-06	0.0252432
Cfd	Complement factor D	1.75828	4.57912e-11	3.33818e-07			Slc35e1	Solute carrier family 35 member E1	-0.411522	5.77169e-06	0.0232188			Dync2li1	Cytoplasmic dynein 2 light intermediate chain 1	-0.446909	1.20463e-05	0.0252432
Ighg1	Ig gamma-1 chain C region	1.34249	3.00861e-05	0.00313325										Ndufab1	Acyl carrier protein	-0.46605	1.38509e-05	0.0252432
Hp	Haptoglobin	1.27609	0.000902078	0.0212134										Fyn	Tyrosine-protein kinase Fyn	-0.569231	2.55801e-05	0.0372958
Guca2b	Guanylate cyclase activator 2B	0.992655	3.01392e-06	0.000813758										Slc39a9	Solute carrier family 39 member 9	-0.835337	1.05251e-05	0.0252432
Iglc3	Ig lambda-3 chain C region	0.956987	3.21674e-06	0.000825936
Ce9	-	0.928333	0.00127256	0.0265055
Asprv1	Retroviral-like aspartic protease 1	0.778889	0.000109086	0.0059792
Mosc1	-	0.756637	0.000861586	0.0207587
Napsa	Napsin-A	0.734343	0.0001756	0.00801398
Krt76	Keratin, type II cytoskeletal	0.705	0.000302	0.0107
Ighg2b	Immunoglobulin heavy constant gamma 2B	0.702914	4.81268e-05	0.00430505
Igkv5-48	-	0.69936	0.000862812	0.0207587
Hpx	Hemopexin	0.665254	0.000475485	0.0138323
Gm16971	-	0.657977	6.6039e-05	0.00476658
Slc23a1	Solute carrier family 23 member 1	0.653398	6.52317e-05	0.00475539
Sgk3	Serine/threonine-protein kinase Sgk3	0.652842	0.000112912	0.00605244
Adipoq	Adiponectin	0.631928	1.23375e-05	0.0016819
Ghrh	Somatoliberin	0.618797	9.61518e-08	0.000116824
Mtmr14	Myotubularin-related protein 14	0.618346	8.68142e-06	0.00139151
Kel	Kell blood group glycoprotein homolog	0.614349	0.00059822	0.0160332
Ech1	Delta(3,5)-Delta(2,4)-dienoyl-CoA isomerase	0.586171	0.00305483	0.0456698
Sez6l	Seizure 6-like protein	0.573028	1.48327e-07	0.000154472
Gm16710	-	0.536147	0.000966445	0.0218123
Ddc	Aromatic-L-amino-acid decarboxylase	0.509963	0.00080506	0.0201878
Svep1	von Willebrand factor type A	0.489485	0.000154548	0.00731595
C2	Complement C2	0.477736	5.63031e-06	0.00115243
Ccdc64	-	0.47504	6.10696e-06	0.0011904
Dhcr7	7-dehydrocholesterol reductase	0.463844	0.00101085	0.0224667
Itgal	Integrin alpha-L	0.443866	0.00136254	0.0276682
A1bg	Alpha-1B-glycoprotein	0.431561	0.00175638	0.0330016
Lrrc32	Transforming growth factor beta activator LRRC32	0.419385	0.00216579	0.0376816
Acat2	Acetyl-CoA acetyltransferase	0.408871	0.00106755	0.0232311
Sct	Secretin	0.402354	0.000222148	0.00914949
Cp	Ceruloplasmin	0.395082	0.000407859	0.0126722
Fam135a	Protein FAM135A	0.392061	0.000165866	0.00770168
Fuca1	Tissue alpha-L-fucosidase	0.38575	0.00318515	0.0464394
Tjp3	Tight junction protein ZO-3	0.384533	0.00265589	0.0421471
Serpina10	Protein Z-dependent protease inhibitor	0.382345	0.000199105	0.00853808
Prl2c2	Prolactin-2C2	0.378352	0.000100883	0.00582321
Lifr	Leukemia inhibitory factor receptor	0.365252	0.00295135	0.0448348
Hsd11b2	11-beta-hydroxysteroid dehydrogenase type 2	0.359688	5.69101e-06	0.00115243
R3hcc1	R3H and coiled-coil domain-containing protein 1	0.35846	8.14285e-08	0.000116824
Igkv6-17	Immunoglobulin kappa chain variable 6-17	0.333648	5.00332e-06	0.00110528
Wdr53	WD repeat-containing protein 53	0.33202	0.000992797	0.0223084
Med13l	Mediator of RNA polymerase II transcription subunit 13-like	0.33194	1.66931e-06	0.000595116
Odc1	Ornithine decarboxylase; Ornithine decarboxylase 1	0.329363	0.000389908	0.0122519
Ces2c	Acylcarnitine hydrolase	0.326702	0.000567373	0.0154334
Fam63b	-	0.324305	0.0017958	0.0333964
Pla1a	Phospholipase A1 member A	0.32272	0.000446421	0.0133377
Trpv6	Transient receptor potential cation channel subfamily V member 6	0.32216	0.000365747	0.0118163
Lpl	Lipoprotein lipase	0.321538	0.000189614	0.00842858
Scarf1	Scavenger receptor class F member 1	0.319464	3.50049e-05	0.00354425
Ctsb	Cathepsin B	0.318082	0.00232448	0.0395922
Gnptg	N-acetylglucosamine-1-phosphotransferase subunit gamma	0.316629	0.000758467	0.0193556
Ncam1	Neural cell adhesion molecule 1	0.313345	0.000142648	0.00697924
Hmgcr	3-hydroxy-3-methylglutaryl-coenzyme A reductase	0.31105	0.000120992	0.00634553
Senp7	Sentrin-specific protease 7	0.307264	2.76861e-05	0.0029251
Ighv5-12	-	0.305753	3.28562e-06	0.000825936
Pzp	Pregnancy zone protein	0.301859	0.000318259	0.0109439
Hsd17b7	17-beta-hydroxysteroid dehydrogenase 7	0.301093	0.00180664	0.0334274
Stard3nl	STARD3 N-terminal-like protein	0.295919	0.000500706	0.0142584
Zfhx4	Zinc finger homeobox protein 4	0.294011	9.07787e-06	0.00139151
Crp	C-reactive protein	0.293685	0.000302872	0.0107002
Dfna5	-	0.291622	0.00336965	0.0475941
Csf1	Macrophage colony-stimulating factor 1	0.28759	0.000244492	0.00938577
Pias1	E3 SUMO-protein ligase PIAS1	0.286711	4.18241e-05	0.00395971
Thbs2	Thrombospondin-2	0.284491	0.000234852	0.00935842
Rab3il1	Guanine nucleotide exchange factor for Rab-3A	0.283838	0.00048769	0.0140353
Vps9d1	VPS9 domain-containing protein 1	0.282482	7.36723e-06	0.00130993
Pik3cd	Phosphatidylinositol 4,5-bisphosphate 3-kinase catalytic subunit delta isoform	0.279218	0.000833771	0.0204653
Fetub	Fetuin-B	0.272526	0.000148878	0.00718043
Trf	TBP-related factor	0.272164	0.00204761	0.036295
Pmvk	Phosphomevalonate kinase	0.271833	6.08891e-05	0.00460295
Faah	Fatty-acid amide hydrolase 1	0.270623	0.000577311	0.0155874
Gm13889	-	0.266375	0.000107516	0.0059792
Ahsg	Alpha-2-HS-glycoprotein	0.264891	0.00219623	0.0379396
Coro2a	Coronin-2A	0.26198	0.00148795	0.0294064
Hdac3	Histone deacetylase 3	0.259999	0.00184463	0.0338724
Adam23	Disintegrin and metalloproteinase domain-containing protein 23	0.259927	0.000498161	0.0142415
A4galt	Lactosylceramide 4-alpha-galactosyltransferase	0.25667	8.43063e-05	0.00542463
Tbc1d12	TBC1 domain family member 12	0.255514	9.81354e-05	0.00577192
C3	Complement C3	0.253993	0.00205124	0.036295
Cerk	Ceramide kinase	0.250302	0.000108991	0.0059792
Pnpla2	Patatin-like phospholipase domain-containing protein 2	0.249688	1.09734e-05	0.00159992
Galnt3	Polypeptide N-acetylgalactosaminyltransferase 3	0.248899	0.000418383	0.0127384
Cdk1	Cyclin-dependent kinase 1	0.242394	1.15552e-05	0.00161995
Mboat2	Lysophospholipid acyltransferase 2	0.235845	0.000330451	0.0112569
Asah2	Neutral ceramidase	0.234671	6.80707e-05	0.00477149
Nefl	Neurofilament light polypeptide	0.233874	0.000951428	0.0217136
Mrpl42	Large ribosomal subunit protein mL42	0.231789	0.000238671	0.00935842
Rdh11	Retinol dehydrogenase 11	0.229931	0.000894589	0.0212134
Itih2	Inter-alpha-trypsin inhibitor heavy chain H2	0.229415	0.00295209	0.0448348
Atp6v0d2	V-type proton ATPase subunit d 2	0.227112	0.00095909	0.0217136
Sema6a	Semaphorin-6A	0.226968	0.00229852	0.0393338
Ak4	Adenylate kinase 4, mitochondrial	0.226326	0.000367367	0.0118163
Me2	NAD-dependent malic enzyme	0.22584	0.00253257	0.0409207
4930539E08Rik	-	0.224223	0.000460297	0.0136405
Traf3ip1	TRAF3-interacting protein 1	0.218172	0.00023122	0.00935842
Cend1	Cell cycle exit and neuronal differentiation protein 1	0.217179	0.000848331	0.0206834
F12	Coagulation factor XII	0.216079	0.00290052	0.0443287
Smek2	-	0.214613	0.000766178	0.0194615
Scrn3	Secernin-3	0.21381	0.00207445	0.0366169
Lap3	Cytosol aminopeptidase	0.207808	0.00235729	0.0397793
Mzt2	Mitotic-spindle organizing protein 2	0.206705	0.00306345	0.0456698
Dnajb5	DnaJ homolog subfamily B member 5	0.204711	8.06836e-06	0.00136787
Uqcr10	Cytochrome b-c1 complex subunit 9	0.20104	5.93146e-05	0.00455161
Cpn1	Carboxypeptidase N catalytic chain	0.199969	0.00228128	0.0391732
Polg	DNA polymerase subunit gamma-1	0.19922	5.56035e-05	0.00449977
Ifitm2	Interferon-induced transmembrane protein 2	0.196454	0.00101944	0.0225228
Zwilch	Protein zwilch; Protein zwilch homolog	0.192664	0.00296447	0.0448361
Slirp	SRA stem-loop-interacting RNA-binding protein	0.190575	2.238e-05	0.00243508
Kmt2b	Histone-lysine N-methyltransferase 2B	0.18902	0.000706402	0.0181327
Mtmr10	Myotubularin-related protein 10	0.184084	0.00247381	0.0407994
Telo2	Telomere length regulation protein TEL2 homolog	0.176958	0.000174254	0.00801398
Cdk6	Cyclin-dependent kinase 6	0.172933	5.07866e-05	0.00430505
Sh2d3c	SH2 domain-containing protein 3C	0.172683	0.000196936	0.00849505
Prkra	Interferon-inducible double-stranded RNA-dependent protein kinase activator A	0.171973	0.00243649	0.0405526
Wfdc1	WAP four-disulfide core domain protein 1	0.170004	3.07543e-05	0.00315773
Fam50a	Protein FAM50A	0.169837	0.000871901	0.0207759
Sbno1	Protein strawberry notch homolog 1	0.167498	0.00187033	0.0340868
Tep1	Telomerase protein component 1	0.167158	0.00173463	0.0329309
AI846148	-	0.165932	0.00036065	0.0117676
Arfip2	Arfaptin-2	0.1654	0.000356653	0.0117647
Bag4	BAG family molecular chaperone regulator 4	0.164565	0.000627454	0.0164537
Rab3a	Ras-related protein Rab-3A	0.163968	0.000654054	0.0169682
Cep152	Centrosomal protein of 152 kDa	0.162534	0.000582804	0.0156776
Itih1	Inter-alpha-trypsin inhibitor heavy chain H1	0.159179	0.0020511	0.036295
Acss2	Acetyl-coenzyme A synthetase, cytoplasmic	0.157874	0.000819056	0.0203086
Ints5	Integrator complex subunit 5	0.157773	2.91839e-06	0.000813758
Nudt1	Oxidized purine nucleoside triphosphate hydrolase	0.1571	0.000130161	0.00663549
Cxxc1	CXXC-type zinc finger protein 1	0.155423	0.000218858	0.00911828
Mrpl16	Large ribosomal subunit protein uL16m	0.155074	0.000142334	0.00697924
Vrk3	Inactive serine/threonine-protein kinase VRK3	0.152616	0.00253257	0.0409207
S100a16	Protein S100-A16	0.151477	0.00176552	0.0330016
Rb1	Retinoblastoma-associated protein	0.150105	0.00114006	0.0245889
Ifitm3	Interferon-induced transmembrane protein 3	-0.150972	9.17227e-05	0.00559888
Ndufaf5	Arginine-hydroxylase NDUFAF5	-0.151067	0.00356291	0.0494736
Clcn2	Chloride channel protein 2	-0.151431	0.00065301	0.0169682
Ip6k1	Inositol hexakisphosphate kinase 1	-0.151471	7.81767e-05	0.00524971
Mecp2	Methyl-CpG-binding protein 2	-0.152266	0.0029775	0.0449398
Mxra8	Matrix remodeling-associated protein 8	-0.152805	0.000149715	0.00718043
Lamb2	Laminin subunit beta-2	-0.153571	0.0018026	0.0334274
Atxn7l3b	Ataxin-7-like protein 3B	-0.153648	0.000242648	0.00938577
Lmna	Prelamin-A/C	-0.153661	0.000667015	0.0172431
Fam117a	Protein FAM117A	-0.153982	0.00228376	0.0391732
Stk38l	Serine/threonine-protein kinase 38-like	-0.154275	0.000243018	0.00938577
Capn7	Calpain-7	-0.154978	0.00140304	0.0283328
Ralgps1	Ras-specific guanine nucleotide-releasing factor RalGPS1	-0.155161	0.00324532	0.0468483
Afap1l2	Actin filament-associated protein 1-like 2	-0.155297	0.00249524	0.0407994
Nt5c	5'(3')-deoxyribonucleotidase	-0.155827	0.00126376	0.0264736
Phldb2	Pleckstrin homology-like domain family B member 2	-0.155841	5.32894e-05	0.00441454
Mast2	Microtubule-associated serine/threonine-protein kinase 2	-0.15642	1.37319e-05	0.00172596
Ifih1	Interferon-induced helicase C domain-containing protein 1	-0.156728	0.00219058	0.0379396
Gigyf1	GRB10-interacting GYF protein 1	-0.156883	5.50144e-05	0.00449977
Rras2	Ras-related protein R-Ras2	-0.159025	0.000176989	0.00801398
Dnajc5	DnaJ homolog subfamily C member 5	-0.159031	0.00280287	0.043382
Rtn2	Reticulon-2	-0.159387	3.64293e-05	0.00358877
Sssca1	-	-0.159604	0.00122528	0.0258907
Mgat1	Alpha-1,3-mannosyl-glycoprotein 2-beta-N-acetylglucosaminyltransferase	-0.159932	0.000813749	0.0202465
Tfeb	Transcription factor EB	-0.160681	0.00245899	0.040741
Frmd6	FERM domain-containing protein 6	-0.160745	0.00174447	0.032946
Htatsf1	17S U2 SnRNP complex component HTATSF1	-0.161282	8.61003e-05	0.00545801
Pdgfra	Platelet-derived growth factor receptor alpha	-0.162632	0.000515651	0.0144953
Cyth1	Cytohesin-1	-0.164134	0.00238157	0.0400037
Farp2	FERM, ARHGEF and pleckstrin domain-containing protein 2	-0.164175	0.00202173	0.036295
Pacs2	Phosphofurin acidic cluster sorting protein 2	-0.164601	5.75606e-05	0.00449977
Atn1	Atrophin-1	-0.165075	0.00127969	0.0265782
Habp4	Intracellular hyaluronan-binding protein 4	-0.165659	0.00163339	0.0315847
Coil	Coilin	-0.168296	4.97759e-05	0.00430505
Ibtk	Inhibitor of Bruton tyrosine kinase	-0.169341	0.00250714	0.0407994
Fam193a	Protein FAM193A	-0.169883	0.0031823	0.0464394
Rhbdd1	Rhomboid-related protein 4	-0.172404	0.000136912	0.00686993
Rp9	Retinitis pigmentosa 9 protein homolog	-0.173234	0.000867937	0.0207759
Atf7ip	Activating transcription factor 7-interacting protein 1	-0.173432	1.65952e-06	0.000595116
Fam102a	-	-0.174148	0.00126745	0.0264749
Efs	Embryonal Fyn-associated substrate	-0.174923	0.000192914	0.00845917
Ank2	Ankyrin-2	-0.175668	0.00233331	0.0396499
Pdia5	Protein disulfide-isomerase A5	-0.176219	0.00185967	0.0339773
Bclaf3	BCLAF1 and THRAP3 family member 3	-0.178264	0.000450391	0.0134014
Parp14	Protein mono-ADP-ribosyltransferase PARP14	-0.178434	0.00279009	0.043276
Sgsm3	Small G protein signaling modulator 3	-0.179003	0.00089665	0.0212134
Hk2	Hexokinase-2	-0.179054	0.0013482	0.0274535
Efemp1	EGF-containing fibulin-like extracellular matrix protein 1	-0.179107	0.00284547	0.0436632
E2f4	Transcription factor E2F4	-0.180497	0.000536282	0.0148087
Arhgap8	Rho GTPase-activating protein 8	-0.181623	0.00312146	0.0460636
Tox4	TOX high mobility group box family member 4	-0.182247	9.8178e-05	0.00577192
Tnk2	Activated CDC42 kinase 1	-0.182855	0.000110108	0.00598062
Ckb	Creatine kinase B-type	-0.183163	0.000385281	0.0122117
Phf16	-	-0.183405	0.000629734	0.0164543
Sntb2	Beta-2-syntrophin	-0.185236	0.00081076	0.0202412
2610301B20Rik	-	-0.185557	0.00249231	0.0407994
Unc5b	Netrin receptor UNC5B	-0.186656	0.000194115	0.00845917
Plekhh1	Pleckstrin homology domain-containing family H member 1	-0.187645	0.00278225	0.0432465
Ece1	Endothelin-converting enzyme 1	-0.188296	0.00327703	0.0469306
Sqle	Squalene monooxygenase	-0.188466	0.000138529	0.00686993
Tap1	Antigen peptide transporter 1	-0.188652	0.00329923	0.0469754
Snx11	Sorting nexin-11	-0.189155	0.00284018	0.0436632
Fam89b	Leucine repeat adapter protein 25	-0.190372	0.00121953	0.025844
Arfgef3	Brefeldin A-inhibited guanine nucleotide-exchange protein 3	-0.19077	2.69501e-06	0.000785864
Gbp5	Guanylate-binding protein 5	-0.190861	0.00215417	0.0375692
Tapbpl	Tapasin-related protein	-0.194073	0.00281446	0.0434691
Lgals3bp	Galectin-3-binding protein	-0.19443	0.000413716	0.0126722
Slc35e2	Solute carrier family 35 member E2A	-0.19474	0.000432427	0.0129979
Mlxip	MLX-interacting protein	-0.195636	0.00166346	0.032081
Limch1	LIM and calponin homology domains-containing protein 1	-0.199285	0.000528937	0.0146614
Wdr73	WD repeat-containing protein 73	-0.199365	0.000311946	0.010829
Plp2	Proteolipid protein 2	-0.199675	0.000622635	0.0164457
Apbb1ip	Amyloid beta A4 precursor protein-binding family B member 1-interacting protein	-0.199681	0.000224902	0.00921088
Ndufa1	NADH dehydrogenase [ubiquinone] 1 alpha subcomplex subunit 1	-0.199779	3.54968e-06	0.000834748
Pls3	Plastin-3	-0.200678	1.81771e-05	0.00213728
Smad3	Mothers against decapentaplegic homolog 3	-0.201367	0.000238775	0.00935842
Rbm34	RNA-binding protein 34	-0.202196	0.00119318	0.025387
Trim21	E3 ubiquitin-protein ligase TRIM21	-0.202692	0.000117444	0.0062041
Gpc4	Glypican-4	-0.203025	0.0030268	0.045402
Atp10a	Phospholipid-transporting ATPase VA	-0.20328	0.00171334	0.0327282
Pxdn	Peroxidasin homolog	-0.20362	0.00263512	0.0419434
Slc5a6	Sodium-dependent multivitamin transporter	-0.204321	0.00328698	0.0469306
Pvrl3	-	-0.204749	0.0012411	0.0261491
Peg3	Paternally-expressed gene 3 protein	-0.205182	0.00318014	0.0464394
Znhit6	Box C/D snoRNA protein 1	-0.206198	4.27143e-05	0.00399215
Fkbp7	Peptidyl-prolyl cis-trans isomerase FKBP7	-0.206943	0.000245471	0.00938577
Zfpm1	Zinc finger protein ZFPM1	-0.208067	0.00268674	0.0423947
Eaf1	ELL-associated factor 1	-0.209576	0.0023542	0.0397793
Irgm1	Immunity-related GTPase family M protein 1	-0.209697	0.000290954	0.0104456
Msn	Moesin	-0.212791	0.000176985	0.00801398
Rsad2	S-adenosylmethionine-dependent nucleotide dehydratase RSAD2	-0.215108	0.000258843	0.00963603
Gprc5a	Retinoic acid-induced protein 3	-0.215392	0.0030135	0.0452957
Cd244	Natural killer cell receptor 2B4	-0.21557	0.000205732	0.00871967
Nudt13	NAD(P)H pyrophosphatase NUDT13	-0.215958	1.95392e-07	0.000178051
Rai1	Retinoic acid-induced protein 1	-0.216549	0.000421118	0.0127384
Axl	Tyrosine-protein kinase receptor UFO	-0.217098	0.000931585	0.0216282
Trim56	E3 ubiquitin-protein ligase TRIM56	-0.218217	0.00337533	0.0475941
Hspb8	Heat shock protein beta-8	-0.218998	0.00257252	0.0413988
Tor3a	Torsin-3A	-0.225358	7.72026e-05	0.00524971
Stard13	StAR-related lipid transfer protein 13	-0.226755	1.12983e-06	0.000531453
Abhd2	Monoacylglycerol lipase ABHD2	-0.229569	0.000621765	0.0164457
Fam118a	Protein FAM118A	-0.232401	0.000373058	0.0118759
Myh8	Myosin-8	-0.232613	2.73619e-05	0.0029251
Slc3a2	Amino acid transporter heavy chain SLC3A2	-0.234259	0.0035479	0.0493591
Marcks	Myristoylated alanine-rich C-kinase substrate	-0.235872	5.0474e-05	0.00430505
Ppp1r14b	Protein phosphatase 1 regulatory subunit 14B	-0.23608	0.000117111	0.0062041
Sgk1	Serine/threonine-protein kinase Sgk1	-0.236772	0.000146289	0.00710962
Itpka	Inositol-trisphosphate 3-kinase A	-0.237293	0.00176451	0.0330016
Nbea	Neurobeachin	-0.240815	2.00155e-06	0.000663242
Adssl1	-	-0.241444	7.99338e-05	0.00524971
Tubb2b	Tubulin beta-2B chain	-0.245842	1.25124e-05	0.0016819
Mmp2	72 kDa type IV collagenase; Matrix metalloproteinase-2	-0.247834	6.76521e-05	0.00477149
Kdelr3	ER lumen protein-retaining receptor 3	-0.251679	0.000257785	0.00963603
Hmga2	High mobility group protein HMGI-C	-0.252794	0.000905368	0.0212223
Nradd	Death domain-containing membrane protein NRADD	-0.254538	0.000305841	0.0107192
Pgam2	Phosphoglycerate mutase 2	-0.255835	1.24276e-06	0.000532924
Ccdc8	Coiled-coil domain-containing protein 8 homolog	-0.25654	1.8635e-05	0.00215633
Sh2b2	SH2B adapter protein 2	-0.257763	0.00283145	0.0436391
Fxyd6	FXYD domain-containing ion transport regulator 6	-0.257842	0.0035819	0.049609
Tmem176b	Transmembrane protein 176B	-0.258386	8.81208e-06	0.00139151
Serinc5	Serine incorporator 5	-0.258859	0.00315921	0.0463393
Uchl1	Ubiquitin carboxyl-terminal hydrolase isozyme L1	-0.262143	0.00095851	0.0217136
Arhgef40	Rho guanine nucleotide exchange factor 40	-0.264428	8.48296e-05	0.00542463
Ak1	Adenylate kinase isoenzyme 1	-0.264766	0.00100213	0.0224097
Gk5	Putative glycerol kinase 5	-0.26742	0.00147192	0.0293177
Mxra7	Matrix-remodeling-associated protein 7	-0.267649	0.000622411	0.0164457
Gcnt1	Beta-1,3-galactosyl-O-glycosyl-glycoprotein beta-1,6-N-acetylglucosaminyltransferase	-0.268841	0.000237623	0.00935842
Gbp2	Guanylate-binding protein 2	-0.269349	5.17759e-05	0.00433846
Sh2d5	SH2 domain-containing protein 5	-0.269519	3.89586e-05	0.00378678
Tnfrsf1b	Tumor necrosis factor receptor superfamily member 1B	-0.271132	0.000839161	0.0205285
Gap43	Neuromodulin	-0.271402	0.000573908	0.0155531
Tchhl1	Trichohyalin-like protein 1	-0.272118	0.00132114	0.0272066
Mmp14	Matrix metalloproteinase-14	-0.274382	0.000563938	0.0153974
Spata2	Spermatogenesis-associated protein 2	-0.275331	0.00277658	0.0432465
Sdc4	Syndecan-4	-0.275564	0.000247197	0.00938577
Fth1	Ferritin heavy chain	-0.27646	8.97888e-05	0.00559453
Ptges	Prostaglandin E synthase	-0.276788	1.15014e-05	0.00161995
Bend5	BEN domain-containing protein 5	-0.277845	9.44605e-05	0.00569105
Rab3b	Ras-related protein Rab-3B	-0.278065	0.00249853	0.0407994
Gchfr	GTP cyclohydrolase 1 feedback regulatory protein	-0.278746	0.000341836	0.0114838
Bnip2	BCL2/adenovirus E1B 19 kDa protein-interacting protein 2	-0.278969	1.9279e-05	0.002196
Taf11	Transcription initiation factor TFIID subunit 11	-0.282251	0.000348356	0.0116491
Tgfb1i1	Transforming growth factor beta-1-induced transcript 1 protein	-0.286385	0.0011152	0.0241241
Ptrh1	Probable peptidyl-tRNA hydrolase	-0.288181	2.52593e-08	6.13801e-05
Anpep	Aminopeptidase N	-0.288574	0.00198836	0.0357905
Tm4sf1	Transmembrane 4 L6 family member 1	-0.28863	4.71266e-07	0.000286294
Marcksl1	MARCKS-related protein	-0.289207	5.01694e-05	0.00430505
Slc7a1	High affinity cationic amino acid transporter 1	-0.294165	0.00360979	0.0498396
Nrbf2	Nuclear receptor-binding factor 2	-0.295286	0.000100799	0.00582321
Twsg1	Twisted gastrulation protein homolog 1	-0.297685	4.68085e-05	0.00427271
Pmm1	Phosphomannomutase 1	-0.300575	0.000247002	0.00938577
Dync2li1	Cytoplasmic dynein 2 light intermediate chain 1	-0.300723	0.00332261	0.047216
Cdk18	Cyclin-dependent kinase 18	-0.302581	7.50034e-09	2.73388e-05
Gpr157	G-protein coupled receptor 157	-0.303368	9.07194e-06	0.00139151
Aldh1l2	Mitochondrial 10-formyltetrahydrofolate dehydrogenase	-0.305424	1.04507e-05	0.00155482
Ap4s1	AP-4 complex subunit sigma-1	-0.309423	7.09929e-06	0.00129385
Kat2b	Histone acetyltransferase KAT2B	-0.311123	0.000110752	0.00598062
F11	Coagulation factor XI	-0.313203	5.31911e-06	0.00114048
Clec1a	C-type lectin domain family 1 member A	-0.314813	0.000137592	0.00686993
Ccnd3	G1/S-specific cyclin-D3	-0.315946	3.88794e-07	0.000286294
Creb3l1	Cyclic AMP-responsive element-binding protein 3-like protein 1	-0.316093	0.000123429	0.00642712
Oasl2	2'-5'-oligoadenylate synthase-like protein 2	-0.316605	1.16643e-06	0.000531453
Zmat3	Zinc finger matrin-type protein 3	-0.318888	0.000900947	0.0212134
Prodh	Proline dehydrogenase 1	-0.318948	5.80115e-05	0.00449977
Cnnm2	Metal transporter CNNM2	-0.319382	0.000359908	0.0117676
Col23a1	Collagen alpha-1(XXIII) chain	-0.320304	0.0034766	0.0487392
Pde9a	High affinity cGMP-specific 3',5'-cyclic phosphodiesterase 9A	-0.323496	0.000410271	0.0126722
Cygb	Cytoglobin	-0.326214	1.34436e-05	0.00171936
Scgb1a1	Uteroglobin	-0.331898	9.17367e-07	0.000477686
Cd1d1	Antigen-presenting glycoprotein CD1d1	-0.334742	9.07243e-05	0.00559888
Iqsec2	IQ motif and SEC7 domain-containing protein 2	-0.33904	0.00114897	0.0246352
Phlda3	Pleckstrin homology-like domain family A member 3	-0.340421	2.22404e-05	0.00243508
Ctgf	-	-0.341904	0.000108021	0.0059792
Trim34a	E3 ubiquitin-protein ligase TRIM34A	-0.341994	5.7197e-05	0.00449977
Ager	Advanced glycosylation end product-specific receptor	-0.34465	0.00148847	0.0294064
Zfp511	Zinc finger protein 511	-0.347041	0.000156444	0.00732713
Aox3	Aldehyde oxidase 3	-0.347429	4.93196e-06	0.00110528
Nepro	Nucleolus and neural progenitor protein	-0.348313	4.85361e-05	0.00430505
Pdlim3	PDZ and LIM domain protein 3	-0.350784	3.56029e-05	0.00355541
Timp2	Metalloproteinase inhibitor 2	-0.352401	7.94194e-07	0.00044536
Abcg1	ATP-binding cassette sub-family G member 1	-0.373175	0.000420394	0.0127384
Mmp11	Stromelysin-3	-0.378496	0.000337662	0.0113961
Arid5b	AT-rich interactive domain-containing protein 5B	-0.37969	7.88254e-06	0.00136787
Slc6a8	Sodium- and chloride-dependent creatine transporter 1	-0.389642	7.95423e-05	0.00524971
Ceacam15	Carcinoembryonic antigen-related cell adhesion molecule 15	-0.390355	0.000194944	0.00845917
Auh	Methylglutaconyl-CoA hydratase	-0.393775	0.00320743	0.046578
Igfbp6	Insulin-like growth factor-binding protein 6	-0.396831	6.20511e-06	0.0011904
Tshz3	Teashirt homolog 3	-0.404631	7.01725e-06	0.00129385
Pdpn	Podoplanin	-0.405379	6.73468e-05	0.00477149
Krt17	Keratin type I cytoskeletal 17	-0.412	0.001429	0.0285
Amy2a5	Pancreatic alpha-amylase 2a5	-0.413228	0.00128433	0.0265988
Sfrp4	Secreted frizzled-related protein 4	-0.421621	0.000353293	0.0117603
Inhba	Inhibin beta A chain	-0.426505	7.72263e-05	0.00524971
Gm4070	-	-0.429503	4.68884e-05	0.00427271
Ecscr	Endothelial cell-specific chemotaxis regulator	-0.445434	0.00328646	0.0469306
Endou	Uridylate-specific endoribonuclease	-0.447051	9.21626e-05	0.00559888
Slc1a4	Neutral amino acid transporter A	-0.450323	0.000194764	0.00845917
Cd55	Complement decay-accelerating factor	-0.454171	4.52861e-07	0.000286294
Ap3b2	AP-3 complex subunit beta-2	-0.469005	0.000218889	0.00911828
Lrrn4	Leucine-rich repeat neuronal protein 4	-0.472769	0.00152757	0.0300161
Eln	Elastin	-0.47559	0.000184703	0.00826067
Pla2r1	Secretory phospholipase A2 receptor	-0.476795	2.07615e-05	0.00232848
Krt14	Keratin type I cytoskeletal 14	-0.492	0.001669	0.032106
Flrt2	Leucine-rich repeat transmembrane protein FLRT2	-0.495823	2.20355e-06	0.000698429
Cd276	CD276 antigen	-0.497239	1.7064e-06	0.000595116
Zxdc	Zinc finger protein ZXDC	-0.515505	9.16221e-06	0.00139151
Hrnr	Hornerin	-0.528961	0.0031975	0.0465264
Hpgd	15-hydroxyprostaglandin dehydrogenase [NAD(+)]	-0.546837	2.4535e-06	0.00074525
Shisa3	Protein shisa-3 homolog	-0.5599	6.40928e-05	0.00471956
Fxyd3	FXYD domain-containing ion transport regulator 3	-0.577693	6.03989e-08	0.000110077
Kdelr1	ER lumen protein-retaining receptor 1	-0.599918	0.00326023	0.0469306
Tnfrsf14	Tumor necrosis factor receptor superfamily member 14	-0.614751	0.00335321	0.0474659
Ptgs2	Prostaglandin G/H synthase 2	-0.806931	4.59533e-07	0.000286294
Gzmb	Granzyme B	-0.818249	0.000518969	0.0144953
Rnf149	E3 ubiquitin-protein ligase RNF149	-0.867521	0.000759354	0.0193556
Bpifa2	BPI fold-containing family A member 2	-0.925852	1.76505e-05	0.00210938
Thy1	Thy-1 membrane glycoprotein	-1.03472	1.53882e-05	0.00186966
Hsf1	Heat shock factor protein 1	-1.3234	8.69201e-05	0.00546248
Rptn	Repetin	-2.12211	3.51536e-06	0.000834748
Flg	Filaggrin	-4.18884	0.000595116	0.054832
