# Supplementary material for: Maternal Adiponectin Decreases Placenta Nutrient Transport in Mice
Source: FASEB J. 2025 Apr 18;39(8):e70556. doi: 10.1096/fj.202403251RR (PMC12007623; doi:10.1096/fj.202403251RR)
Supplement: Supplementary file 4 — Table S4. [file FSB2-39-e70556-s014.xlsx]

## Sheet: S4 Placenta GO 
Supplementary Table S4. Gene ontology pathway analysis of differentially expressed proteins in placenta from APNtg versus wt dams on high fat/high sucrose diet (q<0.05).
Category	Term ID	Description	number of proteins	Strength	q-value	Proteins
Upregulated
GO Process	GO:0006629	Lipid metabolic process	24	0.52	0.0041	Pla1a,Acat2,Lpl,Hmgcr,Adipoq,C3,Fam135a,Hsd17b7,Acss2,Pmvk,Fuca1,Mtmr10,Hsd11b2,Cerk,Faah,A4galt,Ces2c,Ech1,Dhcr7,Pik3cd,Mboat2,Rdh11,Pnpla2,Asah2
GO Process	GO:0044255	Cellular lipid metabolic process	19	0.54	0.0128	Acat2,Lpl,Hmgcr,Adipoq,C3,Fam135a,Acss2,Pmvk,Mtmr10,Cerk,Faah,A4galt,Ces2c,Ech1,Pik3cd,Mboat2,Rdh11,Pnpla2,Asah2
GO Function	GO:0003824	Catalytic activity	56	0.24	0.0237	Napsa,Vrk3,Pla1a,Ctsb,Tep1,Acat2,Lpl,Cdk1,F12,Hmgcr,C2,Me2,Cxxc1,Cpn1,Hsd17b7,Galnt3,Acss2,Pmvk,Fuca1,Kel,Mtmr10,Hsd11b2,Marc1,Mindy2,Hdac3,Cerk,Lap3,Faah,Gnptg,Asprv1,Cfd,A4galt,Ces2c,Nudt1,Ech1,Dhcr7,Polg,Hp,Adam23,Senp7,Scrn3,Pias1,Pik3cd,Ak4,Kmt2b,Cp,Rab3a,Mboat2,Mtmr14,Rdh11,Cdk6,Sgk3,Pnpla2,Odc1,Ddc,Asah2
STRING clusters	CL:2419	Complement and coagulation cascades, and Renin-angiotensin system	13	1.2	2.73e-08	Itih1,F12,C3,C2,Cpn1,Hpx,Trf,Crp,Itih2,Serpina10,Cfd,Hp,Pzp
STRING clusters	CL:2420	Complement and coagulation cascades, and Complement cascade	11	1.27	7.99e-08	Itih1,C3,C2,Cpn1,Hpx,Trf,Crp,Itih2,Serpina10,Cfd,Hp
STRING clusters	CL:2423	Complement and coagulation cascades, and Acute phase	10	1.25	5.79e-07	Itih1,C3,C2,Hpx,Trf,Crp,Itih2,Serpina10,Cfd,Hp
STRING clusters	CL:2426	Hemostasis, and Acute phase	7	1.36	4.24e-05	Itih1,Hpx,Trf,Crp,Itih2,Serpina10,Hp
STRING clusters	CL:2429	Acute phase, and Hemostasis	6	1.49	6.40e-05	Itih1,Hpx,Crp,Itih2,Serpina10,Hp
STRING clusters	CL:23039	Cholesterol biosynthesis	4	1.64	0.0025	Hmgcr,Hsd17b7,Pmvk,Dhcr7
KEGG	mmu01100	Metabolic pathways	22	0.4	0.0236	Acat2,Hmgcr,Hsd17b7,Galnt3,Acss2,Pmvk,Atp6v0d2,Hsd11b2,Lap3,Uqcr10,A4galt,Dhcr7,Pik3cd,Ak4,Kmt2b,Mboat2,Mtmr14,Rdh11,Pnpla2,Odc1,Ddc,Asah2
KEGG	mmu05203	Viral carcinogenesis	7	0.8	0.0271	Cdk1,Rb1,C3,Atp6v0d2,Hdac3,Pik3cd,Cdk6
KEGG	mmu00900	Terpenoid backbone biosynthesis	3	1.35	0.0481	Acat2,Hmgcr,Pmvk
Reactome	MMU-1430728	Metabolism	28	0.44	0.00076	Pla1a,Acat2,Lpl,Hmgcr,Adipoq,Slc23a1,Me2,Hsd17b7,Acss2,Pmvk,Hsd11b2,Marc1,Hdac3,Cerk,Faah,Uqcr10,Nudt1,Dhcr7,Pik3cd,Ak4,Mboat2,Mtmr14,Rdh11,Pnpla2,Odc1,Ddc,Stard3nl,Asah2
Reactome	MMU-191273	Cholesterol biosynthesis	5	1.51	0.00076	Acat2,Hmgcr,Hsd17b7,Pmvk,Dhcr7
Reactome	MMU-381426	Regulation of Insulin-like Growth Factor (IGF) transport and uptake by Insulin-like Growth Factor Binding Proteins (IGFBPs)	8	1.06	0.00076	Csf1,Ahsg,C3,Trf,Itih2,Serpina10,Cp,Pnpla2
Reactome	MMU-556833	Metabolism of lipids	16	0.67	0.00076	Pla1a,Acat2,Hmgcr,Hsd17b7,Pmvk,Hsd11b2,Hdac3,Cerk,Faah,Dhcr7,Pik3cd,Mboat2,Mtmr14,Pnpla2,Stard3nl,Asah2
Reactome	MMU-8957275	Post-translational protein phosphorylation	8	1.08	0.00076	Csf1,Ahsg,C3,Trf,Itih2,Serpina10,Cp,Pnpla2
Reactome	MMU-8957322	Metabolism of steroids	7	0.99	0.0031	Acat2,Hmgcr,Hsd17b7,Pmvk,Hsd11b2,Dhcr7,Stard3nl
Reactome	MMU-166658	Complement cascade	5	1.25	0.0034	C3,C2,Cpn1,Crp,Cfd
Reactome	MMU-166663	Initial triggering of complement	4	1.5	0.0034	C3,C2,Crp,Cfd
WikiPathways	WP4346	Cholesterol metabolism with Bloch and Kandutsch-Russell pathways	5	1.22	0.0038	Acat2,Hmgcr,Hsd17b7,Pmvk,Dhcr7
WikiPathways	WP103	Cholesterol biosynthesis	3	1.54	0.0140	Hmgcr,Pmvk,Dhcr7
Monarch	MP:0001764	Abnormal homeostasis	47	0.28	0.0239	Prkra,Ctsb,Acat2,Csf1,Lpl,F12,Hmgcr,Rb1,Ahsg,Adipoq,Wfdc1,C3,Slc23a1,Hsd17b7,Galnt3,Ghrh,Atp6v0d2,Fuca1,Gsdme,Kel,Hpx,Hsd11b2,Trf,Hdac3,Cerk,Sct,Faah,Traf3ip1,Guca2b,Crp,Bag4,Svep1,Serpina10,Dhcr7,Polg,Hp,Sez6l,Adam23,Pik3cd,Itgal,Kmt2b,Cp,Pzp,Sgk3,Pnpla2,Ddc,Asah2
UniProt Keywords	KW-0964	Secreted	33	0.55	8.78e-08	Napsa,Pla1a,Ctsb,Itih1,Csf1,Lpl,F12,Ahsg,Adipoq,Wfdc1,C3,C2,Cpn1,Ghrh,Hpx,Trf,Sct,Gnptg,Guca2b,Crp,Svep1,Itih2,Serpina10,Cfd,Hp,Adam23,A1bg,Cp,Prl2c2,Pzp,Lifr,Fetub,Asah2
UniProt Keywords	KW-0325	Glycoprotein	47	0.33	3.04e-05	Napsa,Pla1a,Ctsb,Itih1,Csf1,Lpl,Sema6a,F12,Hmgcr,Nefl,Ahsg,Adipoq,C3,Slc23a1,C2,Cpn1,Hsd17b7,Galnt3,Fuca1,Kel,Trpv6,Hpx,Trf,Gnptg,Scarf1,Svep1,Asprv1,Itih2,Serpina10,Cfd,A4galt,Hp,Sez6l,Adam23,A1bg,Itgal,Cp,Prl2c2,Pzp,Mtmr14,Lifr,Pnpla2,Thbs2,Ncam1,Lrrc32,Fetub,Asah2
UniProt Keywords	KW-1015	Disulfide bond	39	0.34	0.00025	Napsa,Pla1a,Ctsb,Csf1,Lpl,Sema6a,F12,Ahsg,Adipoq,Wfdc1,C3,C2,Cpn1,Galnt3,Gsdme,Kel,Hpx,Trf,Gnptg,Guca2b,Scarf1,Crp,Svep1,Cfd,Ces2c,Hp,Sez6l,Adam23,A1bg,Itgal,Cp,Prl2c2,Pzp,Lifr,Thbs2,Ncam1,Lrrc32,Fetub,Asah2
UniProt Keywords	KW-0443	Lipid metabolism	13	0.68	0.00048	Pla1a,Lpl,Hmgcr,C3,Hsd17b7,Pmvk,Faah,A4galt,Ech1,Dhcr7,Mboat2,Pnpla2,Asah2
UniProt Keywords	KW-0732	Signal	42	0.3	0.00048	Napsa,Pla1a,Ctsb,Itih1,Csf1,Lpl,Sema6a,F12,Ahsg,Adipoq,Wfdc1,C3,C2,Cpn1,Ghrh,Fuca1,Hpx,Trf,Sct,Gnptg,Guca2b,Scarf1,Crp,Svep1,Itih2,Serpina10,Cfd,Ces2c,Nudt1,Hp,Sez6l,Adam23,A1bg,Itgal,Cp,Prl2c2,Pzp,Lifr,Thbs2,Ncam1,Lrrc32,Fetub
UniProt Keywords	KW-0646	Protease inhibitor	6	0.95	0.0070	Itih1,Wfdc1,Itih2,Serpina10,Pzp,Fetub
UniProt Keywords	KW-0722	Serine protease inhibitor	5	1.02	0.0099	Itih1,Wfdc1,Itih2,Serpina10,Pzp
UniProt Keywords	KW-0752	Steroid biosynthesis	4	1.23	0.0099	Hmgcr,Hsd17b7,Pmvk,Dhcr7
UniProt Keywords	KW-0152	Cholesterol biosynthesis	3	1.41	0.0162	Hmgcr,Pmvk,Dhcr7
UniProt Keywords	KW-0645	Protease	11	0.55	0.0162	Napsa,Ctsb,F12,C2,Cpn1,Kel,Mindy2,Lap3,Asprv1,Cfd,Senp7
UniProt Keywords	KW-0378	Hydrolase	21	0.35	0.0177	Napsa,Pla1a,Ctsb,Lpl,F12,C2,Cpn1,Fuca1,Kel,Mindy2,Hdac3,Lap3,Faah,Asprv1,Cfd,Ces2c,Nudt1,Senp7,Mtmr14,Pnpla2,Asah2
UniProt Keywords	KW-0768	Sushi	4	1.09	0.0177	C2,Svep1,Hp,Sez6l
UniProt Keywords	KW-0444	Lipid biosynthesis	6	0.8	0.0185	Hmgcr,Hsd17b7,Pmvk,A4galt,Dhcr7,Mboat2
UniProt Keywords	KW-0358	Heparin-binding	4	0.98	0.0342	Lpl,Serpina10,Thbs2,Ncam1
Downregulated
GO Process	GO:0002376	Immune system process	46	0.31	0.0160	Axl,Kdelr1,Cd244a,Sh2b2,Apbb1ip,Gzmb,Ager,Rsad2,Endou,Tfeb,Twsg1,Scgb1a1,Ifitm3,Cd55,Ifih1,Cd1d1,Pdpn,Tnfrsf1b,Oasl2,Trim21,Smad3,Parp14,Tapbpl,Serinc5,Inhba,Irgm1,Trim34a,Zfpm1,Trim56,Ppp1r14b,Gbp5,Hrnr,Rab3b,Thy1,Tnk2,Farp2,Msn,Tnfrsf14,Ccnd3,Pdgfra,Tap1,Tmem176b,Cd276,Gbp2,Gcnt1,Fth1
GO Process	GO:0042129	Regulation of T cell proliferation	11	0.74	0.0325	Cd244a,Ager,Sdc4,Twsg1,Scgb1a1,Cd55,Cd1d1,Tnfrsf1b,Slc7a1,Tnfrsf14,Cd276
GO Process	GO:0051239	Regulation of multicellular organismal process	55	0.25	0.0387	Hk2,Axl,Sfrp4,Cd244a,Ager,Ccn2,Efemp1,Rsad2,Tshz3,Capn7,Twsg1,Scgb1a1,Cd55,Ifih1,Creb3l1,Itpka,Lmna,Cd1d1,Pdpn,Tnfrsf1b,Mecp2,F11,Mmp2,Smad3,Ptgs2,Ip6k1,Pde9a,Inhba,Stard13,Zfpm1,Trim56,Flrt2,Rai1,Hsf1,Phldb2,Krt17,Mmp14,Gbp5,Marcks,Ecscr,Ece1,Ptges,Mast2,Anpep,Afap1l2,Pla2r1,Thy1,Sgk1,Tnfrsf14,Hmga2,Pdgfra,Tmem176b,Cd276,Tgfb1i1,Ank2
GO Process	GO:0072349	Modified amino acid transmembrane transporter activity	4	0.25	0.090946	Slc5a6/Slc6a8/Slc1a4/Slc7a1
WikiPathways	WP5242	Comprehensive IL-17A signaling	7	0.84	0.0211	Ccn2,Smad3,Ptgs2,Ppp1r14b,Rras2,Mmp14,Gap43
WikiPathways	WP441	Matrix metalloproteinases	4	1.15	0.0277	Mmp11,Timp2,Mmp2,Mmp14
Monarch	MP:0005387	Immune system phenotype	72	0.31	5.65e-06	Kdelr1,Sfrp4,Cd244a,Sh2b2,Clcn2,E2f4,Gzmb,Ager,Sdc4,Timp2,Aldh1l2,Efemp1,Rsad2,Efs,Endou,Abcg1,Twsg1,Scgb1a1,Ifitm3,Cd55,Ifih1,Lmna,Cd1d1,Pdpn,Tnfrsf1b,Mxra8,Uchl1,Trim21,Slc6a8,Mmp2,Smad3,Ptgs2,Lgals3bp,Hspb8,Parp14,Ibtk,Serinc5,Irgm1,Stard13,Marcksl1,Spata2,Zfpm1,Trim56,Rras2,Hsf1,Atn1,Mmp14,Gbp5,Ecscr,Znhit6,Ece1,Ptges,Anpep,Pla2r1,Slc5a6,Tnk2,Gk5,Farp2,Msn,Pxdn,Tnfrsf14,Ccnd3,Pdgfra,Tap1,Cd27…
Monarch	MP:0001790	Abnormal immune system physiology	48	0.35	0.00050	Kdelr1,Cd244a,Sh2b2,Clcn2,E2f4,Gzmb,Rsad2,Efs,Abcg1,Twsg1,Scgb1a1,Ifitm3,Cd55,Ifih1,Lmna,Cd1d1,Pdpn,Tnfrsf1b,Mxra8,Trim21,Mmp2,Smad3,Ptgs2,Lgals3bp,Hspb8,Parp14,Ibtk,Irgm1,Marcksl1,Zfpm1,Rras2,Hsf1,Mmp14,Gbp5,Ptges,Anpep,Pla2r1,Farp2,Msn,Pxdn,Tnfrsf14,Ccnd3,Tap1,Cd276,Slc3a2,Gbp2,Gcnt1,Flg
Monarch	MP:0005397	Hematopoietic system phenotype	65	0.27	0.00062	Kat2b,Ckb,Kdelr1,Sfrp4,Cd244a,Sh2b2,Clcn2,E2f4,Gzmb,Ager,Sdc4,Timp2,Efemp1,Rsad2,Abcg1,Twsg1,Cd55,Ifih1,Creb3l1,Lmna,Cd1d1,Tnfrsf1b,Uchl1,Trim21,Slc6a8,Mmp2,Bnip2,Smad3,Ptgs2,Parp14,Ibtk,Slc7a1,Inhba,Irgm1,Frmd6,Stard13,Marcksl1,Spata2,Zfpm1,Trim56,Rras2,Ap3b2,Atn1,Mmp14,Gbp5,Ecscr,Ece1,Ptges,Mast2,Anpep,Gk5,Farp2,Msn,Tnfrsf14,Ccnd3,Mgat1,Pdgfra,Tap1,Cd276,Slc3a2,Fxyd3,Gcnt1,Flg,Arid5b,Fth1
Monarch	MP:0000249	Abnormal blood vessel physiology	16	0.66	0.0013	Mmp11,Axl,Clcn2,Eln,Ager,Lmna,Pdpn,Mmp2,Smad3,Ptgs2,Abhd2,Ecscr,Ece1,Ptges,Anpep,Tgfb1i1
Monarch	MP:0004883	Abnormal vascular wound healing	7	1.04	0.0078	Mmp11,Eln,Ager,Smad3,Abhd2,Ptges,Tgfb1i1
Monarch	MP:0005164	Abnormal response to injury	19	0.5	0.0140	Mmp11,Eln,Ager,Sdc4,Cd55,Cd1d1,Plp2,Mecp2,F11,Mmp2,Smad3,Ptgs2,Pde9a,Abhd2,Ak1,Ptges,Afap1l2,Msn,Tgfb1i1
Monarch	MP:0002396	Abnormal hematopoietic system morphology/development	53	0.26	0.0141	Kat2b,Ckb,Kdelr1,Sfrp4,Sh2b2,E2f4,Ager,Sdc4,Timp2,Efemp1,Rsad2,Abcg1,Twsg1,Ifih1,Creb3l1,Lmna,Cd1d1,Tnfrsf1b,Uchl1,Trim21,Slc6a8,Mmp2,Bnip2,Smad3,Ptgs2,Parp14,Slc7a1,Inhba,Irgm1,Frmd6,Stard13,Spata2,Zfpm1,Trim56,Rras2,Ap3b2,Atn1,Ecscr,Ece1,Mast2,Anpep,Gk5,Farp2,Msn,Ccnd3,Mgat1,Pdgfra,Tap1,Slc3a2,Fxyd3,Gcnt1,Arid5b,Fth1
Monarch	MP:0030189	Broad snout	4	1.48	0.0179	E2f4,Mmp2,Rai1,Arid5b
Monarch	MP:0000685	Abnormal immune system morphology	44	0.27	0.0256	Kdelr1,Sfrp4,Sh2b2,E2f4,Ager,Sdc4,Timp2,Efemp1,Rsad2,Abcg1,Twsg1,Ifih1,Lmna,Cd1d1,Pdpn,Tnfrsf1b,Uchl1,Trim21,Slc6a8,Mmp2,Smad3,Ptgs2,Parp14,Stard13,Spata2,Zfpm1,Trim56,Rras2,Atn1,Ecscr,Znhit6,Ece1,Anpep,Tnk2,Gk5,Farp2,Msn,Ccnd3,Pdgfra,Tap1,Slc3a2,Gcnt1,Arid5b,Fth1
Monarch	MP:0002442	Abnormal leukocyte physiology	29	0.36	0.0256	Cd244a,Sh2b2,Clcn2,Gzmb,Rsad2,Abcg1,Twsg1,Ifih1,Cd1d1,Tnfrsf1b,Trim21,Smad3,Ptgs2,Parp14,Marcksl1,Rras2,Mmp14,Gbp5,Ptges,Anpep,Farp2,Msn,Tnfrsf14,Ccnd3,Tap1,Cd276,Slc3a2,Gcnt1,Flg
Monarch	MP:0001545	Abnormal hematopoietic system physiology	31	0.33	0.0432	Cd244a,Sh2b2,Clcn2,Gzmb,Rsad2,Abcg1,Twsg1,Ifih1,Cd1d1,Tnfrsf1b,Trim21,Mmp2,Smad3,Ptgs2,Parp14,Ibtk,Marcksl1,Rras2,Mmp14,Gbp5,Ptges,Anpep,Farp2,Msn,Tnfrsf14,Ccnd3,Tap1,Cd276,Slc3a2,Gcnt1,Flg
Monarch	MP:0001764	Abnormal homeostasis	67	0.19	0.0432	Kat2b,Ckb,Prodh,Ager,Ndufa1,Sdc4,Timp2,Aldh1l2,Rsad2,Cygb,Abcg1,Twsg1,Dync2li1,Scgb1a1,Ifih1,Creb3l1,Lmna,Pdpn,Tnfrsf1b,Mxra8,Uchl1,Oasl2,Trim21,Gpc4,Slc6a8,Mecp2,Hpgd,F11,Mmp2,Bnip2,Smad3,Ptgs2,Ip6k1,Lgals3bp,Hspb8,Inhba,Irgm1,Zfpm1,Trim56,Flrt2,Mlxip,Rai1,Phldb2,Ap3b2,Atn1,Gbp5,Hrnr,Ecscr,Ptges,Mast2,Slc1a4,Afap1l2,Pls3,Slc5a6,Gk5,Msn,Sgk1,Hmga2,Pdgfra,Tap1,Tgfb1i1,Gbp2,Ank2,Flg,Arfgef3,Arid5b,…
Monarch	MP:0005388	Respiratory system phenotype	26	0.37	0.0432	Prodh,E2f4,Eln,Ccn2,Aldh1l2,Cygb,Mxra7,Abcg1,Twsg1,Scgb1a1,Nbea,Lmna,Pdpn,Tnfrsf1b,Uchl1,Mecp2,Mmp2,Ptgs2,Hspb8,Gprc5a,Rai1,Mmp14,Afap1l2,Slc5a6,Msn,Pdgfra
Monarch	MP:0011349	Abnormal renal glomerulus basement membrane thickness	5	1.09	0.0432	Ager,Smad3,Ptgs2,Gprc5a,Lamb2
Monarch	MP:0013656	Abnormal hematopoietic cell morphology	46	0.25	0.0432	Kat2b,Ckb,Kdelr1,Sfrp4,Sh2b2,E2f4,Ager,Sdc4,Timp2,Rsad2,Abcg1,Twsg1,Ifih1,Lmna,Cd1d1,Tnfrsf1b,Uchl1,Trim21,Slc6a8,Mmp2,Bnip2,Smad3,Ptgs2,Parp14,Slc7a1,Inhba,Irgm1,Frmd6,Stard13,Zfpm1,Trim56,Rras2,Ap3b2,Atn1,Mast2,Anpep,Gk5,Farp2,Msn,Ccnd3,Mgat1,Tap1,Slc3a2,Fxyd3,Gcnt1,Arid5b
Monarch	MP:0008246	Abnormal leukocyte morphology	33	0.3	0.0463	Kdelr1,Sfrp4,Sh2b2,E2f4,Ager,Sdc4,Timp2,Rsad2,Abcg1,Twsg1,Ifih1,Lmna,Cd1d1,Tnfrsf1b,Uchl1,Slc6a8,Mmp2,Smad3,Ptgs2,Parp14,Zfpm1,Trim56,Rras2,Atn1,Anpep,Gk5,Farp2,Msn,Ccnd3,Tap1,Slc3a2,Gcnt1,Arid5b
UniProt Keywords	KW-0391	Immunity	17	0.56	0.0020	Axl,Cd244a,Rsad2,Tfeb,Ifitm3,Cd55,Ifih1,Cd1d1,Oasl2,Parp14,Tapbpl,Serinc5,Irgm1,Trim56,Gbp5,Tnfrsf14,Tap1
UniProt Keywords	KW-0399	Innate immunity	13	0.63	0.0023	Axl,Cd244a,Rsad2,Ifitm3,Cd55,Ifih1,Cd1d1,Oasl2,Parp14,Serinc5,Irgm1,Trim56,Tnfrsf14
UniProt Keywords	KW-0051	Antiviral defense	7	0.83	0.0122	Rsad2,Ifitm3,Ifih1,Oasl2,Serinc5,Trim34a,Trim56
UniProt Keywords	KW-0272	Extracellular matrix	10	0.62	0.0196	Mmp11,Eln,Ccn2,Efemp1,Mmp2,Lgals3bp,Rptn,Flrt2,Lamb2,Pxdn
UniProt Keywords	KW-0393	Immunoglobulin domain	13	0.5	0.0234	Axl,Cd244a,Ager,Nectin3,Cd1d1,Mxra8,Tapbpl,Unc5b,Ceacam15,Thy1,Pxdn,Pdgfra,Cd276
UniProt Keywords	KW-0644	Prostaglandin metabolism	3	1.43	0.0234	Hpgd,Ptgs2,Ptges
