# Supplementary material for: Maternal Adiponectin Decreases Placenta Nutrient Transport in Mice
Source: FASEB J. 2025 Apr 18;39(8):e70556. doi: 10.1096/fj.202403251RR (PMC12007623; doi:10.1096/fj.202403251RR)
Supplement: Supplementary file 5 — Table S5. [file FSB2-39-e70556-s013.xlsx]

## Sheet: S5 Placenta Phospho
Supplementary Table 5A. Phosphorylation sites with a change in phosphorylation in placenta from APNtg versus wt dams on high fat/high sucrose diet (n=10/group). q<0.05, log2 fold change +/- 0.15.							Supplementary Table 5B. Phosphorylation sites with a change in phosphorylation in placenta from APNtg versus wt offspring from wt dams on high fat/high sucrose diet (n=10/group). q<0.05, log2 fold change +/- 0.15.							Supplementary Table 5C. Phosphorylation sites with a change in phosphorylation in placenta from APNtg versus wt offspring from wAPNtg dams on high fat/high sucrose diet (n=10/group). q<0.05, log2 fold change +/- 0.15.
Gene symbol	Phosphosite(s)	logFC	P	q			Gene symbol	Phosphosite(s)	logFC	P	q			Gene symbol	Phosphosite(s)	logFC	P	q
March7	NA	0.166593	0.00281182	0.0271477			1700021F05Rik	106	-0.34489	0.00102541	0.0316056			1500009L16Rik	28	-0.48662	0.000202896	0.0144112
Sept5	13	-0.254181	0.000164088	0.0045878			1700025G04Rik	115	0.588813	0.00145501	0.0375224			1700021F05Rik	106	0.286998	0.000321154	0.018037
0610009B22Rik	119	-0.334389	2.21071e-06	0.000430174			2310057M21Rik	423	0.254688	0.000361002	0.0191053			1810037I17Rik	19	-0.710585	0.000817373	0.0278688
1600002K03Rik	93, 96	0.215253	9.88788e-05	0.00351171			4932438A13Rik	1805	0.238963	0.00111025	0.0327533			2310022B05Rik	278	-0.184694	0.00141316	0.0345917
1700021F05Rik	106	0.20324	0.00289524	0.0276519			5031439G07Rik	351, 355	-0.433734	6.37805e-05	0.0103368			2310033P09Rik	245	-0.364909	0.00114804	0.0315328
1700030K09Rik	NA	0.194983	0.00301116	0.0281724			9930012K11Rik	263	-0.593107	0.000320529	0.0182144			4833439L19Rik	183	-0.486719	1.32603e-05	0.00411445
1700030K09Rik	198	-0.272185	0.000198791	0.00510602			AA986860	412	0.231898	0.00160255	0.0392267			4931414P19Rik	429	0.344371	0.00175552	0.0386494
1700037H04Rik	99	-0.192011	0.000266298	0.00605783			Abcc5	14	0.325563	4.29614e-05	0.0092853			4932438A13Rik	3601	0.431401	0.000197382	0.0144112
1810037I17Rik	19	0.167532	0.00465081	0.0377553			Abcc5	505, 509	-0.349101	0.000127291	0.0131676			4932438A13Rik	4613	0.18908	0.00201457	0.0421138
2210016L21Rik	9	0.222574	0.000646471	0.0103664			Abi1	240	-0.454363	0.000252278	0.0163835			5031439G07Rik	268, 279	0.262951	0.00233863	0.0451553
2810004N23Rik	67	0.188407	0.000842388	0.012164			Abtb2	365	0.706035	8.83709e-05	0.0117636			5730455P16Rik	NA	0.320625	0.000860325	0.0282999
2900026A02Rik	259, 262	0.308914	0.000688478	0.010714			Acbd5	187	-0.338816	0.00251884	0.0499529			Aarsd1	83	-0.298938	0.000104955	0.0109883
2900026A02Rik	288	0.301744	0.00352373	0.0312596			Ace	1312	0.218752	0.000586316	0.0236857			Abcb1b	NA	0.366567	0.000170173	0.0136026
4833439L19Rik	44	0.277957	0.000741553	0.0112041			Acin1	413, 417	0.294722	0.00184733	0.042035			Abcc5	803	-0.405832	0.00235011	0.045266
4932438A13Rik	3653	0.341512	0.000315548	0.00679186			Acin1	216	-0.191256	0.00173713	0.0406611			Ablim2	365	-0.328793	0.00200387	0.0420507
4932438A13Rik	2628	0.215601	3.75623e-05	0.00203831			Actb	198	-0.503681	0.000463895	0.0211765			Acot12	457	0.587834	0.00091106	0.0289615
4932438A13Rik	NA	0.174825	0.000264088	0.00604204			Actb	NA	-0.501509	0.00190396	0.0428479			Actn4	657	0.382664	0.000108532	0.0110912
4932438A13Rik	NA	0.166322	0.00047494	0.00856671			Adamtsl4	212	0.429365	0.000913539	0.030186			Adam19	755	-0.279221	0.000450316	0.0210046
8030462N17Rik	145, 147	0.202338	0.00160547	0.0187669			Adcy9	1311	0.596685	0.000232059	0.0159088			Adat1	382	0.312433	0.00243789	0.0460025
9930012K11Rik	263	0.397416	0.00149909	0.0179147			Add1	724	0.55702	0.000132946	0.0131676			Add1	431	-0.522764	0.00016118	0.013374
9930012K11Rik	337	-0.314789	5.55541e-05	0.00251503			Add1	NA	-0.339962	0.000759638	0.0271497			Add1	724	0.434366	0.000767274	0.0274806
A1cf	376	-0.256227	0.000195114	0.00505878			Add1	355, 358	0.279501	0.00149349	0.0379695			Add3	677	0.290642	0.000101715	0.0107851
A430005L14Rik	100	0.284535	1.32922e-05	0.00113805			Adgre5	806	-0.409481	0.000589314	0.0236857			Adgrf5	1297, 1300	0.398006	3.24141e-05	0.00630733
AA986860	397, 412	0.284284	0.000314443	0.00677565			Adgrf5	1293	-1.07043	0.00203374	0.0439707			Adnp2	1036	0.220794	0.00228207	0.0449149
AA986860	67	0.240703	9.53174e-05	0.00347764			Adnp	959	-0.431509	0.000190814	0.014882			Afap1l1	NA	0.392778	0.00248608	0.0464519
Aars	399	-0.161286	0.0014452	0.0175188			Afap1	662, 666, 669	0.291031	0.000430244	0.0204648			Afap1l1	349, 353	-0.254423	0.0026286	0.0477669
Aarsd1	NA	0.170367	0.00237977	0.0241538			Afap1l1	87	-0.290486	0.000696682	0.0258846			Afdn	216	0.745879	0.000156004	0.0131341
Abca1	1265	0.262835	0.000809404	0.0118844			Afap1l1	349, 353	0.300708	0.00128784	0.0354414			Afdn	NA	-0.442074	0.000484214	0.0215047
Abca7	1075	0.178355	0.000799845	0.011771			Afdn	1173, 1182	0.292223	0.000187045	0.0147185			Agap1	836	0.379353	0.000144862	0.0127077
Abcb1a	667	-0.325644	0.00108048	0.0144044			Afdn	1140, 1143	-0.184372	0.00164996	0.0397769			Agfg1	187	0.399381	3.9271e-05	0.00705797
Abcc2	928	0.79905	9.86241e-05	0.00351171			Aff2	167	0.351308	0.000791896	0.0279243			Ahctf1	1210, 1216, 1218, 1210	0.349399	0.000470023	0.021205
Abcc3	923	-0.223473	1.88226e-05	0.00134749			Aff4	32	-0.247961	0.00156988	0.0387223			AI661453	1097	0.211097	0.00276278	0.0490076
Abcc5	505, 509	-0.186618	0.00269904	0.0263796			Aftph	284	-0.389801	0.00252306	0.0499529			Akap12	554	0.427287	0.000836838	0.0280363
Abcc5	14	-0.212014	0.000918974	0.0128377			AI661453	482	0.259516	0.000426657	0.0203524			Akap12	767	0.312869	0.000788789	0.0277575
Abcc5	803	-0.312554	2.03349e-06	0.000419553			Akap10	52	-0.291255	0.00014871	0.0131676			Akap12	890	0.303665	0.00212606	0.043203
Abcf1	246	-0.192313	0.000284363	0.00633389			Akap12	18, 20	-0.38288	6.52409e-05	0.0103368			Akap13	1608	0.251412	0.00265414	0.0479637
Abcf3	543	0.22899	2.11266e-05	0.00142801			Akap13	1905, 1906	-0.734714	2.47172e-05	0.00818677			Akap13	773	0.286425	0.00269521	0.0482898
Abi1	NA	0.340324	9.62931e-05	0.00349998			Akap13	NA	-0.502042	2.76946e-05	0.00820421			Akap17b	671, 678	0.297806	0.00134806	0.0339342
Abi1	240	0.232561	0.00461688	0.0375748			Akap13	2354, 2361	-0.258238	0.000586849	0.0236857			Akt1	473, 475	0.214831	0.00154343	0.036348
Ablim1	475, 479	0.271649	3.73297e-05	0.00203717			Akap13	773	0.366294	0.000735763	0.0266424			Alkbh3	127	-0.492111	6.6179e-05	0.00889131
Ablim1	466, 470, 475	0.219987	0.00132901	0.0165816			Akap13	1569, 1593	0.219865	0.00232485	0.0473926			Amot	149	0.322057	0.00269725	0.0482898
Abtb2	365	-0.397227	0.00144134	0.017507			Akap8	336	0.647639	0.00084711	0.0288826			Amotl1	728, 731	0.450439	0.000192769	0.0144112
Acad9	478	-0.249617	0.000135722	0.00416362			Akap8	634	-0.292694	0.00227688	0.0469657			Amotl1	918	0.312	0.000765582	0.0274806
Acap2	573, 576	0.270235	8.75574e-05	0.00330726			Alkbh3	127	0.407828	0.00114022	0.0333988			Amotl1	NA	0.275508	0.00162362	0.0370523
Ace	1312	0.165982	0.00148939	0.017843			Alox15	406, 410	0.359166	0.000403876	0.0199726			Amotl2	50	0.442813	0.000971583	0.0293363
Acin1	595	-0.175379	0.00187415	0.0207254			Amotl2	752	0.672401	0.000113181	0.0126763			Amotl2	599	-0.301606	0.0012797	0.0331346
Acin1	NA	-0.229865	7.97082e-05	0.0031146			Angpt1	NA	0.290653	0.000749197	0.0269165			Amotl2	599	-0.376095	0.00148001	0.0354664
Ackr2	369	0.233847	0.00107745	0.0143938			Ank3	917	0.3496	0.00170646	0.0403848			Ampd3	85	0.390402	0.000548319	0.0229627
Acss2	267	0.161118	0.00289868	0.0276711			Ankrd33b	45	-0.463507	0.00021447	0.0155321			Anapc1	377	-0.306906	0.00107681	0.0306859
Actn4	657	0.269505	0.00137465	0.0170188			Anxa2	184	-0.406005	0.000447889	0.0208551			Ank2	901	0.379442	0.00240465	0.0456835
Adam19	781	-0.267692	5.48744e-05	0.00250498			Anxa2	208	0.40169	0.00063558	0.0246731			Ankrd17	152	-0.168344	0.00270264	0.0483212
Adamtsl4	212	-0.903876	0.0026593	0.0261104			Anxa7	290	-0.4386	4.31151e-05	0.0092853			Anxa4	296	-0.362058	0.000719747	0.0266638
Adar	231	0.390062	2.34668e-06	0.00044334			Ap1g2	151	0.344786	7.67514e-05	0.0112503			Ap2m1	229	0.302877	0.000457694	0.0210581
Adar	NA	0.207357	0.00650953	0.0469837			Ap2a1	655	-0.311056	0.0019297	0.042996			Ap3d1	686, 688	-0.392311	0.000425707	0.0204389
Add1	NA	0.245235	0.000723025	0.0110455			Ap2m1	236	0.264107	0.000369557	0.0192998			Ap4e1	651	-0.248174	0.000817314	0.0278688
Add2	532	0.456478	0.000262592	0.00604204			Apba1	408	-0.472377	2.63486e-05	0.00818677			Apbb1	207	0.397881	6.46864e-05	0.00883772
Add2	532	0.361085	0.00689136	0.0488537			Apbb1	207	-0.580706	0.000105448	0.0123135			Apbb2	160	0.483539	0.00122426	0.0326199
Add2	696	-0.196608	0.0045806	0.0373743			Aplp2	694	-0.228506	0.00089034	0.0298287			Araf	255	0.444469	0.000152358	0.0130445
Add3	677	-0.444967	6.48203e-07	0.000227036			Apobr	NA	-0.291829	0.000524655	0.0225099			Arap1	1016	0.792866	0.000296669	0.017128
Adgre5	806	-0.183985	0.0055328	0.0423624			Apobr	364	-0.206208	0.00142577	0.0371618			Arfgap2	145	-0.726959	1.11905e-05	0.00386233
Adgrg6	1151	-0.179215	0.00376044	0.0326522			Arfgap2	145	-0.395745	0.00035394	0.0189365			Arfgap3	311	0.526867	0.00137132	0.0340268
Adgrg6	1123	-0.42183	0.000173994	0.0047523			Arfgap2	145	0.390263	0.000902321	0.0301195			Arfgef1	1076	0.269141	0.00262309	0.0477669
Adnp2	1036	0.211674	0.000442781	0.00813129			Arfgef1	302	-0.2918	0.0020134	0.0437767			Arfgef2	621	0.455626	0.000674821	0.0260176
Adrb1	412	0.264244	0.000137884	0.00420472			Arhgap22	387	0.213865	0.00192855	0.042996			Arhgap12	609	0.385956	0.00206668	0.0426737
Afap1	278	-0.17259	0.00156701	0.0184969			Arhgap24	368	0.241178	0.00142752	0.0371618			Arhgap17	628	0.421731	0.00135503	0.0339342
Afap1l1	329	0.290363	6.38745e-05	0.0027776			Arhgap25	380	0.381443	0.000616169	0.0243235			Arhgap24	414	0.200067	0.00220081	0.0440711
Afap1l1	NA	0.278729	0.000818132	0.0119488			Arhgap28	76	-0.391526	0.000374246	0.0193964			Arhgap29	1028	0.478165	0.000131814	0.0124106
Afap1l1	583, 586	0.254609	0.00290063	0.027676			Arhgap28	684	-0.322827	0.00124301	0.0349058			Arhgap31	NA	-0.311061	0.00188978	0.0408582
Afap1l1	87, 97	-0.233901	0.00353139	0.0313063			Arhgap31	1239, 1242	-0.23778	0.000835519	0.0287188			Arhgap31	343	0.261108	0.00235447	0.045266
Afap1l1	103	-0.239584	1.64047e-05	0.00126863			Arhgap31	343	0.512004	0.0022649	0.0469014			Arhgdia	34	-0.335237	2.10954e-05	0.00503038
Afap1l2	772	0.285937	0.000219526	0.0053998			Arhgap44	NA	0.400551	0.000995681	0.0313474			Arhgef1	785	0.269486	0.00192876	0.041147
Afap1l2	165	0.204457	0.00029495	0.00647019			Arhgap45	1020, 1022	-0.587191	1.11677e-05	0.00765885			Arhgef10	284	-0.274176	0.00199946	0.0420447
Afap1l2	656	-0.269643	0.000446412	0.00818238			Arhgef1	373	-0.532241	6.58903e-05	0.0103368			Arhgef16	577	0.340066	9.28594e-05	0.0101564
Afdn	561, 564	0.200682	0.000421757	0.00796307			Arhgef17	2005	-0.488128	7.94879e-05	0.0113589			Arhgef16	212	0.365331	0.00129822	0.033359
Afdn	565, 566	0.178067	0.000985246	0.0135376			Arhgef18	836	-0.264152	0.000406419	0.0199726			Arhgef2	174	0.412835	0.000230693	0.0155828
Afdn	512	0.1501	0.00141093	0.0173012			Arhgef28	314	-0.247107	0.000798738	0.0280271			Arhgef7	236	-0.336709	0.00228958	0.0449149
Aff4	156	0.358198	0.000174412	0.0047523			Arid1a	1601	-0.535086	9.30043e-05	0.0118651			Arid2	631	0.382115	4.03853e-05	0.00707257
Afp	440	0.372054	0.00071241	0.0109441			Arid1a	365	-0.525775	0.000896667	0.0299885			Arid4b	790, 793	0.399616	0.000669004	0.0259318
Agap1	836	0.224281	0.00248142	0.0248581			Arid1b	1567	0.263608	0.000252875	0.0163835			Arid5b	566	0.17041	0.00161079	0.0368531
Ager	376	-0.279354	0.00201075	0.0217368			Arid1b	NA	-0.348091	0.000404101	0.0199726			Aspscr1	193	0.38926	0.00125395	0.0328532
Ahctf1	1087	0.151491	0.000486045	0.00869013			Arid1b	1563	0.296843	0.00073473	0.0266424			Asxl1	500	0.308766	0.00227952	0.0449149
Ahcyl2	109	0.249078	0.00401501	0.0342842			Arid2	631	-0.387647	0.000868864	0.0293767			Atat1	315	0.405119	1.18875e-05	0.00386233
AI597479	182, 184	-0.199489	4.00132e-05	0.00209694			Arid3a	367	-0.425172	0.00029672	0.0175877			Atf2	310	-0.956776	1.74817e-06	0.00252297
Akap10	52	0.226566	0.000153081	0.00442247			Atad1	322	-0.280697	0.00134759	0.036132			Atg2a	1603, 1607	0.314068	0.00107142	0.0306229
Akap12	NA	0.476769	2.93325e-05	0.00178291			Atf2	289, 310	-0.553622	0.000590176	0.0236857			Atg2a	877	0.315557	0.00161559	0.0369191
Akap12	498	0.402037	0.00339679	0.030467			Atf2	310	0.373649	0.00120796	0.0341704			Atl1	22	0.246849	0.000802078	0.0277954
Akap12	811	0.380333	7.3476e-05	0.00300863			Atg2b	NA	-0.517	0.000241348	0.0162919			Atp11a	1146	0.35021	8.67407e-05	0.009722
Akap12	18, 20	0.35189	2.39359e-05	0.00155777			Atp1a1	217	0.248464	0.000935709	0.0306623			Atp1a1	217	-0.266145	0.00268979	0.0482898
Akap12	631	0.204262	0.00168671	0.0194451			Atp7b	480	1.02359	8.1987e-06	0.00765885			Atp7b	480	-0.852275	0.00230992	0.0450602
Akap12	630, 632, 637	0.174558	0.000278274	0.00623188			Atxn2	702	-0.36882	0.000196406	0.0149877			Atrx	801	0.381858	0.000540174	0.0228845
Akap12	1285	-0.209298	4.6059e-05	0.00226926			Atxn2	593	0.265664	0.000313206	0.0181189			Atrx	1975	0.294791	0.00159827	0.0366974
Akap12	1645	-0.284875	1.88134e-05	0.00134749			Atxn2l	236	-0.484263	0.000249305	0.0163453			Atxn1	213	-0.470513	0.000242199	0.0158569
Akap12	683	-0.354679	7.19059e-05	0.00300863			Atxn2l	562	-0.369565	0.000342004	0.0186782			Atxn2	593	0.311019	0.000158084	0.0131833
Akap12	1462	-0.362363	0.00132253	0.0165241			Avl9	273	0.370804	0.00155571	0.03853			Atxn2	653	0.416282	0.000244471	0.0158569
Akap12	682, 683, 684	-0.371822	0.000307372	0.00665305			AW209491	2	-0.695236	5.16242e-05	0.00961977			Atxn2	702	0.446029	0.000381239	0.0196165
Akap13	1905, 1906	0.595799	4.331e-05	0.00220721			Axin1	492	-0.622493	0.000106799	0.0123135			Atxn2	NA	0.184953	0.00127057	0.0330685
Akap13	NA	0.452969	1.67183e-05	0.00128169			Bad	112, 117	-0.336577	0.00204771	0.0442233			Atxn2	832, 834	0.405757	0.00115701	0.031615
Akap13	1905, 1908	0.347151	2.37206e-06	0.00044334			Baz1b	709	-0.40951	0.000141383	0.0131676			Atxn2l	562	0.348508	0.00047879	0.0214
Akap13	1608	0.29673	0.000482207	0.00864919			Baz1b	189	0.248638	0.00138671	0.036494			Atxn2l	236	-0.376903	0.00286085	0.0493982
Akap13	921	0.25285	0.00439677	0.0363149			Bbc3	10	-0.333405	0.000294747	0.0175877			Atxn3	321	-0.355779	0.0028129	0.049318
Akap13	1608	0.226561	7.39981e-05	0.00300863			Bbx	576	-0.300509	0.000432798	0.020485			Axin1	492	-0.880964	1.43216e-05	0.00424447
Akap13	1611, 1613	0.191454	7.32878e-05	0.00300863			Bcar1	414	-0.40636	0.000185834	0.0147185			Bad	108	0.38542	0.00109197	0.030851
Akap8	72	0.360699	2.25295e-05	0.00149658			Bcar1	238	-0.375947	0.00147687	0.0378331			Bad	112, 117	0.459874	0.00235789	0.0452866
Akt2	451	0.25778	0.00122026	0.0155882			Bcas3	480	0.459532	0.00212908	0.0450557			Baiap2l2	300	-0.35293	0.00266228	0.0480658
Aldh16a1	538	0.187004	0.000225574	0.0054863			Bcl6	362	0.242661	0.00151876	0.0381334			Baz1b	310, 312	0.295574	0.000426312	0.0204389
Alox15	406, 410	-0.244636	0.00310185	0.0286316			Bcl6	NA	0.281739	0.00211534	0.0448294			Baz1b	709	0.368892	0.00069596	0.026314
Amot	1083, 1084	-0.377131	3.40273e-06	0.000542005			Bcl7b	108, 122	-0.479453	1.02862e-05	0.00765885			Bbx	NA	-0.232762	0.000441346	0.0207875
Amot	215	-0.450773	0.000104358	0.00362861			Bcl7c	114, 118, 122, 126	-0.303775	0.000193142	0.0149425			Bcar1	238	0.34557	0.000514055	0.0222534
Amotl2	599	-0.201621	0.00500726	0.0397281			Bcl9	686	0.459239	0.00144744	0.0374578			Bcas3	480	-0.707451	4.11056e-06	0.00339077
Amotl2	167	-0.238	0.000440335	0.00810183			Bcl9l	994	0.226743	0.00142359	0.0371618			Bcl9l	116, 118	0.35886	6.00506e-05	0.00850598
Ampd3	85	0.826668	0.00102401	0.0138901			Bclaf3	15, 17	0.490777	5.52048e-05	0.00961977			Bcl9l	102	0.343022	0.000161969	0.013374
Ampd3	68	0.529552	8.57221e-06	0.00089617			Bclaf3	15, 17	-0.324688	9.41418e-05	0.0119312			Bclaf1	153	-0.343845	0.000779515	0.027604
Ank1	NA	0.469036	0.000191223	0.00500506			Bclaf3	600	-0.237895	0.000711567	0.026098			Bcor	1348	-0.260063	0.00207122	0.0426737
Ank1	1612	0.406236	0.000286745	0.00637859			Bicc1	27	-0.432388	0.000247218	0.0163453			Bcorl1	607	0.394828	0.0016318	0.0370523
Ank1	425	0.339222	0.00129381	0.0163197			Bicdl1	83	-0.601343	2.87641e-06	0.00554112			Bcr	303	0.406483	0.00261106	0.0477669
Ank2	890	-0.361133	0.000214043	0.00530673			Bnip3l	116, 117, 119	-0.257562	0.000144179	0.0131676			Bicc1	27	0.620642	5.01977e-05	0.00804944
Ank3	917	0.408408	2.86946e-05	0.00177705			Bod1l	1794	-0.261034	0.000248894	0.0163453			Bicd2	411	0.276052	0.00153505	0.0361949
Ank3	850	0.330347	0.00127173	0.016107			Bod1l	2554	-0.381061	0.000988469	0.0312674			Bicdl1	83	0.407429	0.000923408	0.0291911
Ank3	1470	0.253078	0.000235489	0.00563536			Braf	NA	-0.186269	0.00182168	0.041927			Birc6	493	-0.370733	0.00262104	0.0477669
Ank3	1795	0.205482	0.000140644	0.00422111			Brd2	297, 300	-0.284357	0.000560618	0.0234268			Bmp2k	13	0.27253	0.00162942	0.0370523
Ank3	1240	-0.191387	0.000670825	0.0105735			Brd4	NA	-0.485811	0.00104883	0.0320708			Bnip3l	NA	-0.89422	2.36212e-07	0.00219843
Ankrd11	1763	0.222529	0.00575565	0.0434981			Brwd1	1751	0.290567	0.00042361	0.0203524			Bod1l	NA	0.53634	2.79903e-05	0.00579791
Ankrd17	NA	0.206785	0.000330972	0.00694536			Brwd3	1760	-0.478188	2.02736e-05	0.00809786			Bod1l	2681	0.301599	0.00146078	0.0353086
Ankrd17	2040, 2041, 2043	-0.172876	0.00432691	0.0359128			Bud13	200	-0.425148	0.000458124	0.0210126			Braf	436	0.277541	0.000468212	0.021205
Ankrd33b	45	0.357064	0.000271575	0.00612601			Bud13	148	-1.06007	0.000652841	0.0250524			Brd3	564	-0.260994	0.00149582	0.0356717
Anks1	693	0.273913	7.60106e-06	0.000844885			C2cd2l	428	0.30037	0.000319633	0.0182144			Brpf1	858	-0.212709	0.00158101	0.0366676
Ankzf1	696	0.151525	0.00563946	0.0429401			Camsap3	NA	0.271672	0.000391317	0.0197069			Brwd1	1830	-0.16389	0.00253735	0.0471481
Antxr1	360	-0.23512	0.00369015	0.0322537			Camsap3	586	-0.253065	0.00106116	0.032294			Brwd3	1576	0.274176	0.000489888	0.0216947
Anxa2	184	-0.360823	0.000278133	0.00623188			Cand1	346	-0.426201	0.000498385	0.0219877			Bud13	262	-0.481304	6.15602e-06	0.00339077
Anxa4	296	-0.225544	0.000838489	0.0121259			Cand1	NA	-0.457828	0.00131621	0.0358181			C2cd2	NA	0.293906	0.00186446	0.0405384
Ap2a1	653, 655	0.333308	0.000253272	0.00592115			Cap2	300	0.206148	0.00154785	0.0384745			C5ar1	328	-0.386653	0.000803992	0.0277954
Ap3b1	276	-0.19325	0.000225843	0.0054863			Carmil1	NA	-0.376674	0.000445101	0.0208551			C77080	183	0.45217	0.00117903	0.0319899
Ap3b2	272	-0.231398	0.00496488	0.0394895			Casc4	365	-0.374286	0.000868167	0.0293767			C77080	109	0.246235	0.0029182	0.049985
Ap3d1	686, 688	0.374577	8.77764e-06	0.000899577			Caskin1	650	-0.560999	1.22615e-05	0.00765885			Calu	60	0.455062	0.000405286	0.0201107
Apba1	408	0.29541	0.00038814	0.0075987			Caskin1	891	-0.347054	4.55475e-05	0.0092853			Camk2g	319	0.258907	0.00231102	0.0450602
Apba1	309, 317	0.25269	0.00119908	0.0154277			Casp3	26	-0.246689	0.00123259	0.0347651			Caml	88	0.45202	0.000607259	0.0244222
Apba1	317	-0.180839	0.0032952	0.0298723			Cavin3	165, 166	-0.364648	8.8339e-05	0.0117636			Camsap2	585	0.376324	0.00096482	0.0293239
Apba3	168	0.325903	0.000155053	0.00445287			Cbarp	313, 319	-0.259186	0.00100801	0.0314399			Camsap2	1240	0.264153	0.00112419	0.0313861
Apbb1	207	-0.511209	2.0111e-05	0.00140143			Cbfa2t2	400	-0.422156	0.000394497	0.0197392			Camsap2	1285	0.303862	0.00148237	0.0354664
Apbb1ip	507	-0.161991	0.00354588	0.0314059			Cbx5	13, 14	-0.321345	0.000123248	0.0130884			Camsap3	586	0.356506	0.00040791	0.0201487
Apobr	NA	0.222774	0.000502494	0.00887528			Cbx8	164	0.273412	0.000497244	0.0219877			Camsap3	NA	0.371311	0.00198955	0.0419419
Apobr	NA	0.207954	0.0011991	0.0154277			Cbx8	284	0.189966	0.00235667	0.0478027			Canx	56	-0.272737	0.000542888	0.0228845
Apobr	420	0.207932	0.00177951	0.0201413			Cc2d1a	312	-0.293477	0.000974053	0.0310247			Carmil1	1050	-0.446506	8.44324e-05	0.009722
Aqp1	262	0.638135	0.000653213	0.0104459			Ccar1	624	0.5148	0.000512503	0.0222362			Caskin1	NA	0.550411	0.00292245	0.049985
Arap1	NA	0.179664	0.000848229	0.0121942			Ccdc22	113	-0.43558	0.000566205	0.0235835			Casp6	62	0.175925	0.00293163	0.049985
Arfgap2	NA	0.273437	0.00275083	0.0266559			Ccnl1	341	0.259779	0.0010826	0.0326373			Cast	165	0.243267	0.00284554	0.0493982
Arfgap2	413	0.176696	0.00201885	0.0218039			Ccnl1	NA	0.478065	0.00196806	0.0432326			Cavin2	327	0.38161	0.00102021	0.030005
Arfgap3	143	0.217337	0.00188759	0.0208381			Ccr1	352	-0.285327	0.000136932	0.0131676			Cavin2	218	-0.448759	0.0020014	0.0420447
Arfgap3	295	-0.403653	1.98114e-05	0.00138781			Cd248	754	-0.388477	0.000567189	0.0235835			Cbarp	584	0.424122	0.000724823	0.0267169
Arfgef1	302	0.237351	0.00153405	0.0182419			Cdc42bpa	1651	0.371606	5.52104e-05	0.00961977			Cbarp	478	0.327727	0.00146022	0.0353086
Arfgef3	628, 632	0.31851	3.14536e-05	0.00185297			Cdc42bpb	1186	0.330295	0.00177926	0.041167			Cbarp	313, 319	0.436807	0.00174965	0.0385979
Arhgap12	609	0.236232	0.00517444	0.0406361			Cdc42bpb	1688, 1695	-0.49791	0.00156008	0.03853			Cbl	NA	0.199367	0.00267845	0.0482673
Arhgap17	497	0.282153	0.00708711	0.0498817			Cdk11b	72	-0.246168	0.00200559	0.0436562			Cbx5	13, 14	0.36654	0.000869499	0.0283496
Arhgap18	65, 68	0.199382	0.000568786	0.00955283			Cdk12	331, 333	-0.303918	0.000276039	0.0168279			Cbx5	11, 12, 13, 14	0.324276	0.00282791	0.049318
Arhgap21	453	0.167842	0.000514539	0.00899462			Cdk13	368	0.419275	9.10972e-05	0.0117636			Ccar1	624	-0.677503	2.80825e-06	0.00300545
Arhgap21	62	-0.241212	5.50198e-05	0.00250568			Cdk14	112	0.239326	0.000311612	0.018081			Ccar2	677, 680, 686	0.217641	0.00277048	0.0490603
Arhgap23	515	0.264748	1.41227e-05	0.00118803			Cdk16	78, 95	0.426065	0.000257604	0.0163835			Ccdc117	270	0.41293	0.000716483	0.0265941
Arhgap23	673, 675, 678	-0.300219	0.000136621	0.00417756			Cdv3	NA	0.511243	8.31937e-05	0.0114475			Ccdc120	NA	0.424957	0.000269342	0.0162909
Arhgap24	494	0.1776	0.00420509	0.0352971			Cep152	1277	0.22949	0.00234795	0.0477399			Ccdc86	194	-0.526765	0.000179835	0.013913
Arhgap24	374	-0.208051	3.5683e-05	0.00198097			Cep162	899	0.212413	0.00135983	0.036132			Ccdc88a	1562	0.666004	0.000206109	0.0144381
Arhgap26	588	-0.255012	1.21216e-05	0.00108107			Cep250	NA	0.334795	0.000792909	0.0279243			Ccdc88a	1417	0.447532	0.000460076	0.0211022
Arhgap27	215, 227	0.34844	7.22425e-06	0.000833341			Cep350	2808, 2809	-0.383456	0.000806456	0.0281821			Ccdc9b	138	0.320957	0.000366073	0.0192678
Arhgap27	632, 636	0.286339	3.70581e-05	0.00202809			Chd2	988	0.530664	0.00184007	0.042035			Ccm2	164, 168	0.349219	0.000430176	0.0204389
Arhgap27	227	0.250657	5.89106e-06	0.000736918			Chd8	1980	0.372852	5.51809e-05	0.00961977			Cct2	470	-0.341765	0.000173529	0.0136458
Arhgap27	215	-0.157712	0.000692581	0.0107509			Chd8	555, 564	0.305039	0.000127333	0.0131676			Cd2ap	NA	0.415141	0.000174068	0.0136458
Arhgap28	684	0.310836	0.000159668	0.00451004			Chd8	2202, 2213	-0.305586	0.000628473	0.0245361			Cd2ap	233	-0.310514	0.000587505	0.0238267
Arhgap29	501	0.240481	2.04975e-05	0.00140682			Chd9	549	0.246956	0.000574976	0.0236731			Cdc42bpb	1692	-1.17655	3.62205e-05	0.00667325
Arhgap29	176	-0.284052	7.40339e-06	0.000843931			Cherp	824, 828	-0.42641	0.000254091	0.0163835			Cdc42bpb	1186	-0.566605	0.000132715	0.0124106
Arhgap29	1028	-0.350698	0.00329481	0.0298723			Clasp2	947	-0.245021	0.0019912	0.0435396			Cdc42bpb	474	-0.348154	0.00147867	0.0354664
Arhgap30	671	-0.233274	0.00383659	0.0331129			Cldn4	195	-0.378044	0.000141103	0.0131676			Cdc42ep4	89	0.920452	2.68882e-05	0.00569203
Arhgap31	343	0.340768	0.00320642	0.0293158			Clip2	628	-0.604752	9.50599e-05	0.0119688			Cdcp1	705	0.342554	2.33254e-05	0.00522586
Arhgap31	464	0.277849	0.000583065	0.0096829			Clk2	58	0.427941	9.04239e-05	0.0117636			Cdk10	196	0.244787	0.00254843	0.0471481
Arhgap31	829	-0.189706	0.000268863	0.00608623			Clmn	317	0.216433	0.00135054	0.036132			Cdk12	382, 384	0.245055	0.0014178	0.0346204
Arhgap35	NA	0.240633	0.000148558	0.00434267			Clmp	305	0.559088	0.000317022	0.0182144			Cdk13	341	0.335025	7.36725e-05	0.00921576
Arhgap42	723	0.376933	0.000836063	0.0121097			Clock	845	-0.367845	0.000966841	0.0310247			Cdk13	396, 398, 401	-0.345466	0.000742684	0.0271013
Arhgap42	567	-0.248316	0.00245306	0.0246896			Cnst	34	-0.377223	0.00117366	0.0335777			Cdk14	NA	-0.659989	3.07164e-05	0.00610021
Arhgap42	700	-0.319093	7.02587e-06	0.000830345			Cntn2	318	0.22168	0.00068718	0.0257546			Cdk14	NA	-0.42747	8.80129e-05	0.00974729
Arhgap45	568	-0.182194	9.80698e-05	0.00351171			Cog5	NA	-0.377236	8.26798e-05	0.0114475			Cdk14	119	-0.538714	0.000187557	0.0142353
Arhgap6	790	0.277739	0.00033477	0.00698479			Col4a3bp	132	-0.463283	2.69267e-05	0.00820421			Cdk16	12	0.599666	0.00155362	0.0364098
Arhgap8	236	-0.220528	0.00157713	0.0185709			Col4a3bp	132, 148	-0.35319	0.00150298	0.0379967			Cdk17	137	0.217292	0.000785597	0.0277575
Arhgdia	34	-0.200243	0.00086277	0.0123297			Copb2	NA	0.353805	0.00193062	0.042996			Cebpb	188	0.439443	7.04064e-06	0.00339077
Arhgef1	373	0.293409	0.00159863	0.018721			Cox4i1	58	0.322326	0.00197871	0.0433651			Cep162	899	0.308533	0.00129876	0.033359
Arhgef10	284	-0.324564	0.000502644	0.00887528			Cpsf1	754	-0.267712	0.000424326	0.0203524			Cep170	NA	0.37126	0.00122074	0.0325712
Arhgef15	169	0.345362	4.79482e-07	0.000213742			Cpsf2	419, 420, 423	-0.374753	0.000479831	0.0215438			Cep170b	1101	0.691016	2.30046e-05	0.00522586
Arhgef17	2005	0.271967	0.00151122	0.0180373			Creb3l2	93	-0.297428	0.000326971	0.0183104			Cep170b	1338, 1345	0.378321	0.000484482	0.0215047
Arhgef17	NA	0.185034	0.00150488	0.0179727			Crocc	1483	-0.391825	0.0022122	0.0461234			Cep170b	947	0.373747	0.000620722	0.0246592
Arhgef2	174	0.29194	0.000857074	0.012303			Crtc1	151	-0.668303	0.00027767	0.0168739			Cep170b	NA	0.288852	0.00152686	0.0361343
Arhgef40	1511	-0.294134	0.00309364	0.0286095			Csf1r	691	-0.189209	0.0018482	0.042035			Cep250	NA	-0.448283	0.000812912	0.0278688
Arhgef40	1080	-0.369468	0.0034448	0.0307938			Ctdp1	860, 863	-0.407978	1.53997e-05	0.00809786			Cep350	140	-0.346182	8.80413e-05	0.00974729
Arhgef5	782	-0.152193	0.000405607	0.00777474			Ctnnd1	171	0.201364	0.00161173	0.0393516			Cep350	1517	-0.325243	0.000676642	0.0260176
Arhgef5	957	-0.160917	0.00301284	0.0281744			Ctnnd1	346, 349, 352	-0.217269	0.0021307	0.0450557			Cep350	468	0.382734	0.00150832	0.0358583
Arhgef6	621	0.219415	0.00613821	0.0450806			Ctps	571, 573, 575	-0.471182	6.59557e-05	0.0103368			Cep97	805	0.271872	0.00102575	0.0300304
Arhgef7	673	-0.168788	0.000573707	0.00959366			Ctr9	1037, 1041	0.450462	0.000137944	0.0131676			Cfap58	843, 851	0.833568	2.33569e-07	0.00219843
Arid1a	1601	0.390995	0.000172973	0.00474666			Ctsb	216	0.418875	0.00151895	0.0381334			Cfi	93	-0.490161	0.00106756	0.0306178
Arid1a	605	0.242593	3.43194e-06	0.000542005			Cttn	11	-0.552417	0.000512359	0.0222362			Cfl1	3	0.215404	0.00124388	0.0327798
Arid1a	1605	0.219192	0.00198863	0.0216069			Cux1	1211	-0.184188	0.00248621	0.0495287			Chchd3	113	-0.455945	0.00103122	0.0301448
Arid1a	1756	0.16914	0.00582658	0.0437965			Cux1	1316	-0.198445	0.00251144	0.0498768			Chd1	1690	-0.454145	0.00281633	0.049318
Arid1b	1567	0.189022	0.000394557	0.00766978			Cwc22	862	0.246056	0.0015981	0.0391678			Chd2	240, 242	0.534406	6.96382e-05	0.00918071
Arid3a	367	0.455121	1.4943e-05	0.00120444			Cwc25	258, 260	0.685122	2.56357e-05	0.00818677			Chd2	988	0.300426	0.001141	0.0315328
Arid4b	675	-0.184423	0.000155411	0.00445287			Cyb5b	33	-0.609881	0.00197042	0.0432326			Chd8	552, 555, 564	0.250549	0.00254696	0.0471481
Arid5a	458	-0.189542	8.88042e-05	0.00333474			Cyld	414	0.313322	0.00108165	0.0326373			Cic	440	0.239371	0.00102356	0.030012
Arid5b	526	-0.155794	0.00175645	0.0200214			Daam1	1025	-0.191294	0.00166893	0.0400876			Clasp2	509	0.456634	0.000167358	0.0134905
Arpp19	104	-0.682014	0.000155433	0.00445287			Daam2	704	0.29432	0.00251093	0.0498768			Clasp2	465	0.456161	0.000469085	0.021205
Arrdc1	121	-0.152346	0.000844233	0.012164			Dapk1	321	0.74404	2.01292e-07	0.00387768			Clasp2	531, 535	0.188403	0.0014608	0.0353086
Asap1	928	0.261708	0.00399125	0.0341755			Dbndd2	117	0.528459	0.00109044	0.0326557			Clasrp	527, 529	-0.598634	0.000205451	0.0144381
Asap1	732	-0.178162	0.000106819	0.0036479			Dbndd2	137, 142	-0.439319	0.00109736	0.0326557			Clec1a	23	0.202613	0.00170186	0.037814
Asap3	286	0.261328	0.00181819	0.0203901			Dbnl	169	0.316393	0.00135686	0.036132			Clip1	194, 199, 203	0.390654	0.0016695	0.0373969
Asap3	773	-0.221425	0.000981994	0.0135026			Dcaf8	73	-0.492386	0.00110642	0.0327142			Clip1	47	-0.279772	0.00277529	0.0490939
Asap3	786	-0.264644	0.00692309	0.0490138			Ddhd1	370	-0.314944	0.00223247	0.0464431			Clmp	305	0.476403	0.000149241	0.0128923
Asb3	35	-0.152231	0.00487992	0.0389585			Ddx20	472	-0.460212	0.00158479	0.0389406			Cmtr1	27, 28	-0.914892	8.6216e-05	0.009722
Asnsd1	261, 262	-0.261942	0.00646962	0.0467482			Ddx24	67	-0.316346	0.000405621	0.0199726			Cnot10	NA	0.570408	0.00044426	0.0208229
Asph	NA	-0.43627	5.12013e-05	0.00239404			Ddx24	123	-0.228824	0.00123877	0.0348499			Cnot2	170	0.629681	0.000431822	0.0204389
Ass1	219	0.179482	0.000739247	0.0111868			Ddx42	96	-0.249596	0.00146325	0.0376846			Cobll1	300, 304	0.354002	0.00254415	0.0471481
Atat1	315	0.268472	0.00208426	0.0222444			Ddx55	544	-0.521191	0.000323629	0.0182292			Copa	821	0.411167	0.00286025	0.0493982
Atg13	354	-0.161732	0.00516127	0.0405823			Ddx55	544	-0.300047	0.00155118	0.0385077			Copb2	NA	-0.491693	2.36901e-05	0.00522586
Atg14	29	0.325379	0.000290033	0.0064147			Dek	33	-0.642138	0.000447919	0.0208551			Copb2	NA	-0.608491	0.000546484	0.0229539
Atg2b	255	0.210696	0.000115778	0.00380054			Dennd4c	740	-0.597648	0.00133195	0.0360376			Cops2	270	-0.387421	0.000622111	0.0246592
Atl1	22	0.211589	0.000799089	0.0117688			Dis3l2	31	0.316343	0.00019953	0.0150146			Cops7a	267	0.371821	0.0028387	0.0493545
Atp11a	NA	-0.258354	1.21857e-05	0.00108177			Dis3l2	12	0.270284	0.00236472	0.0479011			Cox4i1	58	-0.360474	0.00218865	0.0439188
Atp1a1	47	-0.348525	4.7005e-07	0.000213742			Dkk3	89	-0.329708	0.00152516	0.0382063			Cpeb4	97, 99	-0.222973	0.00174902	0.0385979
Atp1a3	NA	-0.220823	0.000657312	0.0104515			Dlc1	530, 534	-0.616582	0.000120657	0.0129891			Creb1	NA	0.697432	7.64215e-05	0.00943708
Atp5md	6	0.242388	2.3461e-05	0.00153725			Dlg1	688	-0.283322	0.00066499	0.0254174			Crk	108	0.316244	0.000166907	0.0134905
Atp8a2	421	0.168018	0.00674269	0.0481452			Dlg1	575	0.280019	0.00123921	0.0348499			Crtc1	NA	-0.500682	0.000231362	0.0155828
Atrx	1090	-0.161682	0.00128365	0.0162365			Dlg2	328	0.334274	0.000681262	0.0256826			Crtc1	120	0.389223	0.00238921	0.0455686
Atrx	770	-0.228064	8.62709e-05	0.00329496			Dlg5	1000	0.43536	0.000201708	0.015078			Crtc2	136	-0.401791	9.06561e-05	0.00997943
Atrx	1075	-0.275613	0.00260751	0.0257435			Dlg5	1009, 1011	-0.389994	0.00109144	0.0326557			Csf1r	730, 731, 734	0.534173	0.00024038	0.015845
Atrx	1335	-0.426962	1.85663e-05	0.00134459			Dlg5	1218, 1222	-0.415606	0.00231787	0.0473425			Csf1r	696	0.340001	0.000941687	0.0292467
Atxn10	448	0.312937	1.82366e-07	0.000143647			Dmxl1	1965	-0.307841	0.00022173	0.0157738			Csf1r	711, 714	0.326219	0.001378	0.0341206
Atxn2	702	0.29414	0.000907866	0.0127153			Dnajc1	NA	-0.35003	0.00215659	0.0453543			Csnk1d	331	0.679957	0.000727344	0.0267396
Atxn2	653	0.196073	0.00405893	0.0344759			Dnajc11	26	-0.232487	0.00196078	0.0432326			Csnk1g1	373	0.606491	0.0023915	0.0455686
Avl9	244	0.240054	0.00176266	0.0200446			Dnajc2	47, 49	-0.328514	0.00214249	0.0451564			Ctif	367	0.45937	7.62311e-06	0.00358175
AW209491	2	0.336151	0.00527626	0.0410343			Dnajc5	10	-0.324908	0.000130242	0.0131676			Ctnnd1	111, 125	0.345324	0.000822747	0.0279039
Bach2	509	-0.223875	3.50088e-05	0.00197196			Dnmt3a	256, 257	-0.3652	0.000568691	0.0235835			Ctnnd1	847	0.301839	0.00117647	0.0319654
Bad	203	-0.159073	0.000391425	0.00763972			Dock4	1629	0.632099	3.39146e-05	0.00877846			Ctnnd1	288	0.235862	0.00159389	0.0366843
Bad	180	-0.223678	7.61966e-06	0.000844885			Dop1b	679	0.375662	0.000141219	0.0131676			Ctnnd2	NA	0.222921	0.00129415	0.033359
Bad	155	-0.397608	3.31241e-06	0.000542005			Dop1b	411	0.21224	0.00191245	0.0429604			Ctr9	1079, 1083	0.500347	1.13772e-05	0.00386233
Bag2	73	0.28213	2.01514e-05	0.00140143			Dsc2	793, 796	-0.394921	0.000183968	0.0147185			Ctr9	1039, 1041	0.778587	0.000256304	0.0160397
Baiap2l1	274	0.513258	0.00395152	0.0338923			Dsg2	705	0.474262	0.00205879	0.0443827			Cttn	261	0.483384	0.000155707	0.0131341
Baiap2l1	257, 261	0.311603	4.65617e-05	0.00227838			Dsp	2836, 2840	0.366933	4.40098e-05	0.0092853			Cttnbp2	494	-0.65071	0.00190465	0.0409499
Baiap2l1	261	0.303384	4.81352e-05	0.00230944			Dtna	589, 593	-0.316508	0.00218503	0.0457525			Cul4a	10	0.361139	0.0028752	0.0494984
Baiap2l1	281	0.178599	0.00217963	0.0229445			Dvl3	598, 601	-1.31677	2.53731e-05	0.00818677			Cul4b	15	0.66383	0.00189933	0.0409499
Baz1b	NA	0.223373	0.00429943	0.0357309			Dvl3	622	0.382106	0.00019825	0.0149877			Cwc25	307	0.257859	0.000208043	0.0145208
Bbx	576	0.268028	0.000117564	0.00383745			Dyrk1a	529	-0.724846	9.49568e-06	0.00765885			Cybc1	176, 178	-0.63138	0.000133035	0.0124106
Bbx	NA	0.193288	0.000351902	0.00717359			Eef2k	395	-0.513191	2.22671e-05	0.00818677			D230025D16Rik	270	-0.218172	0.00148119	0.0354664
Bcar1	238	0.361764	0.000250473	0.00586284			Eef2k	473	-0.422516	0.000548068	0.0230021			Daam1	327	0.464805	0.000528025	0.0225065
Bcar3	466	0.178314	0.00221244	0.0231143			Eepd1	113	-0.238087	0.00245141	0.0491405			Dbi	29	0.346035	0.00250146	0.0466939
Bcl7a	NA	-0.539554	0.00183271	0.020447			Egfr	993	0.236316	0.00052035	0.0223948			Dbndd2	142	0.362719	0.000369289	0.0193315
Bcl7b	108, 122	0.305013	0.000927351	0.0128985			Ehbp1l1	278, 284	-0.361428	0.000543134	0.0228448			Dcaf10	356	0.45783	0.000710734	0.0265389
Bcl7c	152	-0.237266	0.00291508	0.0277451			Ehbp1l1	1074	0.363932	0.00189653	0.0427985			Dcaf5	821	-0.444805	0.00106807	0.0306178
Bcl9	115	0.28208	0.000436339	0.00807553			Ehd2	470	0.357366	0.00022736	0.0158983			Dcakd	NA	0.242134	0.000402695	0.0201107
Bcl9l	129	0.314937	0.0066449	0.0477353			Eif2b2	103	-0.366542	0.000221768	0.0157738			Dcp1a	372	-0.714273	4.28745e-06	0.00339077
Bcl9l	747	0.2406	3.36915e-05	0.00193099			Eif3e	399	0.222517	0.000982034	0.0311662			Ddx21	235, 247	0.237258	0.00205667	0.0425604
Bcl9l	102	0.239721	0.000788326	0.0116714			Eif3k	217	0.321368	0.00102175	0.0315939			Ddx3y	NA	0.590238	0.000499142	0.0219242
Bclaf1	256, 267	0.399376	2.07084e-05	0.00140964			Eif4a3	163	0.451776	4.7879e-05	0.0092853			Ddx42	NA	0.255288	0.00278689	0.0492538
Bclaf1	153	0.262316	0.00402398	0.0342848			Eif4ebp1	69	0.485595	0.000622766	0.0243841			Ddx55	544	0.375897	0.000323846	0.0181354
Bclaf1	177	-0.231608	0.000995036	0.0136529			Eif4ebp1	64	0.372211	0.00144861	0.0374578			Dek	33	0.362588	0.000494412	0.0218448
Bclaf1	NA	-0.245795	0.000152105	0.00441954			Eif4g1	NA	-0.51996	2.40513e-06	0.00554112			Dennd4c	740	-0.572522	1.18799e-05	0.00386233
Bclaf1	125	-0.310057	2.02282e-06	0.000419553			Eif4h	21, 24	-0.260822	0.000572469	0.0236653			Dennd5b	1068	0.247385	0.00235438	0.045266
Bclaf3	78, 80	-0.181145	0.00686535	0.0487663			Eif4h	24	0.293578	0.00218312	0.0457525			Dgcr8	275	-0.595603	6.40758e-06	0.00339077
Bclaf3	NA	-0.246681	0.0046675	0.0378429			Eif5b	183, 184, 187	-0.234156	0.000480889	0.0215438			Dhtkd1	6	-1.91972	5.68765e-05	0.00847997
Bclaf3	17	-0.265584	1.88861e-05	0.00134749			Elavl1	202	0.480042	0.00114675	0.0333988			Dhx57	128	-0.216157	0.00183031	0.0401127
Bclaf3	410	-0.278211	1.43984e-05	0.00120074			Elmo2	529	-0.223241	0.000476373	0.021508			Dip2b	61	0.273869	0.000125683	0.0122463
Bclaf3	180	-0.443118	0.00171276	0.0196749			Eloa	195	-0.330852	0.00145427	0.0375224			Dkk3	89	0.36492	0.00233934	0.0451553
Bclaf3	15, 17	-0.482518	3.19091e-05	0.00187408			Ep400	922	0.259938	0.00136402	0.0361436			Dlg5	1079	-0.93481	6.59808e-06	0.00339077
Bcor	NA	0.152358	0.00226979	0.0234201			Epb41	NA	-0.357504	0.000999132	0.0313985			Dlg5	1009, 1011	0.445723	9.24317e-06	0.00378852
Bcorl1	607	0.256267	0.00237313	0.0241486			Epb41l3	451	-0.307396	0.00238812	0.0481222			Dlg5	1000	0.70107	0.000518936	0.0223436
Bcorl1	NA	0.164989	0.00068556	0.0107023			Eps15	NA	0.209001	0.00153348	0.0383151			Dlg5	1492	0.466933	0.00109279	0.030851
Bdp1	1008	-0.296534	5.36922e-05	0.00247447			Eps15l1	255	-0.434324	0.000258488	0.0163835			Dlg5	1576	0.392044	0.00237058	0.0453494
Bend5	361	-0.289799	0.000409279	0.00779857			Erc1	55	-0.294071	0.000942691	0.0307797			Dlg5	1079	-0.332072	0.00191689	0.041027
Bend5	361	-0.345991	9.91679e-05	0.00351171			Ercc3	34	-0.39401	0.000133975	0.0131676			Dlgap4	714, 716	0.295483	0.00135859	0.0339342
Bicdl1	83	0.389703	0.000436606	0.00807553			Erf	446	-0.376175	0.00133015	0.0360376			Dmwd	NA	0.18811	0.000852464	0.0282999
Bicral	NA	0.216966	0.000458275	0.00831612			Erg	103	0.264731	0.000448399	0.0208551			Dnajc14	NA	0.288254	0.00211552	0.0431253
Bicral	930	0.158923	0.000175257	0.00476687			Errfi1	329, 331, 333	0.282642	0.000185095	0.0147185			Dnal1	56	0.260051	0.000884404	0.0285858
Bmp2k	13	0.242375	0.00023104	0.00557738			Esf1	156	-0.260069	0.000905731	0.0301195			Dnmbp	1261	0.763644	0.000959688	0.0292986
Bmp2k	715	0.191811	0.000380644	0.00749983			Etl4	1017	0.351698	0.000187955	0.0147185			Dock11	NA	0.344319	0.000139811	0.0124691
Bnip3	NA	0.199208	0.000764028	0.0114183			Ets2	284	-0.552913	0.00164166	0.039746			Dsc2	796	0.778892	9.33179e-05	0.0101564
Bnip3l	116, 117, 119	-0.41519	1.19313e-07	0.000104475			Etv3	427	-0.417484	0.00014461	0.0131676			Dsp	33	-0.222943	0.00025981	0.0161478
Bod1l	1138	0.176739	0.0059154	0.0441365			Evl	302	0.509917	0.000134221	0.0131676			Dsp	2836	0.251452	0.00067037	0.0259318
Borcs6	173	0.173257	0.0012065	0.0154766			Evpl	14	0.555977	0.000136456	0.0131676			Dst	3894	-0.18743	0.00232909	0.0451553
Braf	454	0.36994	0.000217378	0.00536181			Exoc3l4	NA	-0.324283	0.000691631	0.025871			Dtna	568	-0.495883	4.2535e-05	0.00731603
Brd3	561, 564	0.157123	0.00059276	0.00976812			Exoc4	469	-0.281172	0.000221901	0.0157738			Dtnb	524, 528	-0.411063	0.000156813	0.0131341
Brd4	NA	-0.284024	0.000483237	0.0086596			Eya4	338	0.253216	0.000420913	0.0203524			Dync1i2	81	0.413562	0.000166948	0.0134905
Brd7	482, 483	0.152235	0.0031315	0.0287614			Fam110a	190, 193	0.375593	6.05979e-05	0.0101509			Dync1i2	105	0.289691	0.00126809	0.0330561
Brwd1	1751, 1752	0.227731	0.000552271	0.00939008			Fam120c	436	0.349569	0.000127502	0.0131676			Ednra	425	-0.436456	0.000174162	0.0136458
Brwd3	1760	0.44448	1.54761e-05	0.00122688			Fam126a	453	-0.376529	0.000290802	0.0174518			Eef2k	469, 473	0.298225	0.00191242	0.0409798
Bud13	262	-0.246639	0.00275069	0.0266559			Fam129a	580, 581	-0.493932	0.000135523	0.0131676			Ehbp1	747	0.388669	0.000336293	0.0185095
Bysl	97	0.173133	0.00416841	0.0351356			Fam129b	747	-0.941975	0.000120685	0.0129891			Ehbp1l1	1383	-0.221408	0.00086888	0.0283496
C2cd2	NA	0.381754	3.37803e-05	0.00193099			Fam135a	NA	-0.247785	0.000488262	0.0218234			Ehbp1l1	278, 284	0.293044	0.00271911	0.0485008
C2cd2	649	0.237214	2.02939e-05	0.0014062			Fam219b	NA	-0.292902	0.00120567	0.0341559			Ehmt2	193	0.349448	0.000775034	0.0275688
C2cd2	436, 440	-0.176772	0.000293123	0.00645417			Fam241a	14	-0.663845	0.000295404	0.0175877			Ei24	326	0.532816	0.000127676	0.0122463
C2cd2	492	-0.221388	0.00102758	0.0139012			Fam53b	344	-0.429754	0.000258211	0.0163835			Eif2s2	105	0.478431	5.55327e-05	0.00835766
C2cd2l	464	0.163846	0.00464514	0.0377411			Fam53c	273	-0.297555	9.81172e-05	0.0121162			Eif3c	203	-0.49521	0.000118076	0.0117249
C3	NA	0.400624	0.00518453	0.0406988			Fam83g	548	-0.436371	0.000578801	0.0236731			Eif3c	178, 181, 182	0.355585	0.00169873	0.0377878
C3	968	0.316797	4.50611e-05	0.00226056			Fam83h	522, 529	0.337168	0.00012101	0.0129891			Eif4ebp1	100	0.304247	0.000958553	0.0292986
C5ar2	NA	0.167892	0.00144686	0.0175188			Fbxo27	12	-0.520169	0.000214073	0.0155321			Eif4g1	NA	0.438851	0.00145996	0.0353086
C77080	1003	-0.194063	0.00202138	0.0218076			Fbxo31	33, 37	0.28315	0.00066809	0.025435			Eif4g1	NA	0.296618	0.00214886	0.0433976
C77080	402	-0.245287	0.000131777	0.0041076			Fbxo38	798	0.266337	0.00172039	0.0405154			Eif4g3	NA	-0.381879	0.00123546	0.0326533
C77080	1003	-0.262105	0.00129378	0.0163197			Fbxo9	126	-0.274526	0.000205643	0.0152366			Elac2	797	0.516465	1.09367e-05	0.00386233
Caap1	307	-0.216494	5.39815e-05	0.00247595			Fbxo9	NA	-0.47311	0.000693936	0.0258846			Elac2	815	-0.245612	0.00193827	0.0412583
Cad	1859	0.155589	0.00609957	0.0449339			Fer	411	0.326698	0.00015798	0.0134661			Elavl1	202	-0.791937	6.26401e-05	0.0087442
Calr	78	0.476239	0.000608181	0.00991219			Fgd2	654	-0.257775	0.000705838	0.025991			Elf2	NA	-0.222555	0.00254277	0.0471481
Calr	52	0.173725	0.00483584	0.0387724			Fgfr1	410	0.4173	0.000632422	0.0246121			Ep300	286	0.412895	0.000406097	0.0201107
Calr	68	-0.360145	0.000796219	0.0117445			Fgfrl1	193	0.3344	0.00209977	0.0447951			Epb41	NA	0.265393	0.000802666	0.0277954
Calu	69	-0.682464	5.199e-07	0.000213742			Fkbpl	38	0.639658	2.1349e-05	0.00811778			Epb41l1	60	-0.371908	1.97512e-05	0.00487803
Camk2d	287	0.731769	0.00688004	0.0488166			Flcn	NA	-0.433028	0.000134493	0.0131676			Epb41l1	60	-0.339783	0.00259281	0.0476603
Camk2g	319	0.404089	8.60629e-06	0.00089617			Flna	2370	-0.219857	0.00235738	0.0478027			Epb41l3	470	0.344867	0.00216572	0.0435949
Camk2g	382, 384	-0.265791	0.0001316	0.0041076			Flnb	2137	-0.887867	0.0016428	0.039746			Epb41l4a	464, 468	0.21929	0.00120277	0.03229
Camsap1	1353	0.230163	0.00414641	0.0350029			Flnb	NA	0.598666	0.00221848	0.0462019			Eps15l1	108	-0.760999	1.11901e-05	0.00386233
Camsap2	1240	0.29796	4.58019e-05	0.00226259			Flrt3	593	-0.338188	0.00177488	0.0411472			Eps15l1	229	-0.283729	0.00128252	0.0331629
Camsap3	754	0.336192	2.84036e-05	0.00177076			Flvcr2	538	-0.711503	0.000275518	0.0168279			Eps15l1	255	0.26262	0.00285095	0.0493982
Camsap3	368	0.254239	0.000381858	0.0075139			Fnbp4	443	-0.321094	0.000508746	0.0222233			Eps8	658, 671	0.496954	0.00195132	0.0414904
Caprin1	24	0.280039	0.0013765	0.0170308			Fndc3a	203, 207, 213	0.424484	0.00121218	0.0342396			Erc1	37	0.454218	0.00256262	0.0472857
Carmil1	NA	0.385622	0.000145389	0.00428908			Fndc3c1	1090	0.217317	0.00160698	0.0392855			Ergic3	116	0.423017	0.000202298	0.0144112
Carmil1	1096	0.19014	0.000299878	0.00652751			Fosl2	16	-0.591571	4.47175e-05	0.0092853			Ergic3	NA	0.249579	0.000414404	0.020365
Carmil1	1153	-0.282769	0.00329363	0.0298723			Foxc1	320	-0.202873	0.00173263	0.0406546			Esf1	686, 688, 689	0.259263	0.000253471	0.0159571
Caskin1	650	0.438137	0.000216041	0.00533565			Foxj2	161	-0.358725	0.000418614	0.0203524			Esrp1	542	0.170382	0.00179406	0.039408
Caskin1	824	0.352453	6.40319e-06	0.000770945			Frmd4b	695	-0.28012	0.000908328	0.0301195			Ess2	440, 449	0.25341	0.000685986	0.0261899
Caskin1	650	0.27254	9.4071e-05	0.00345178			Frmd4b	916	-0.225144	0.00131649	0.0358181			Etl4	1570	0.228817	0.00135288	0.0339342
Caskin1	821	0.272046	1.70639e-05	0.00128909			Frmd6	352	-0.223627	0.0010889	0.0326557			Ets1	251	0.288093	0.00106907	0.0306178
Caskin1	891	0.23492	0.000386865	0.00758916			Frmd6	450	-0.392389	0.00124871	0.034913			Eva1c	396	0.598122	0.000336104	0.0185095
Caskin1	1402	-0.192892	0.000221508	0.00541513			Fry	NA	0.375299	4.63008e-05	0.0092853			Exoc3l4	15	0.327818	0.000292071	0.0169984
Caskin2	471	-0.248302	0.0018271	0.0204397			Fut8	278	0.360427	0.00213876	0.0451564			Exosc10	5	0.479481	6.88403e-05	0.00914579
Cast	303, 324	0.196765	0.000412107	0.00782892			Fyb	222	0.572526	1.72044e-06	0.00554112			Exosc2	124	-0.254444	0.00246006	0.0462799
Cavin1	304	-0.416056	5.25076e-06	0.000680016			Fyb	46	0.29523	0.00114566	0.0333988			F2rl1	377	0.721431	0.000565251	0.023253
Cavin2	327	0.247864	0.000407947	0.0077886			Gab1	647	0.311398	0.000952449	0.0309409			F2rl3	377, 380	0.320212	0.000998789	0.0296924
Cavin2	35	0.243905	0.000474803	0.00856671			Gab1	440, 455	-0.465421	0.0018957	0.0427985			Fam102b	193	-0.357461	6.44307e-05	0.00883772
Cavin2	359, 363	0.226923	0.00119184	0.0153885			Gak	827	-0.324533	0.000308094	0.0180019			Fam117a	145	-0.54217	8.6197e-05	0.009722
Cavin2	35	0.21027	0.000827162	0.0120169			Galnt11	95	-0.237071	0.00172443	0.040561			Fam117b	51	0.882246	1.67718e-06	0.00252297
Cavin2	359, 363	0.202683	0.000902622	0.0126728			Gatad2b	141	-0.432549	0.000577298	0.0236731			Fam117b	176	-0.395007	0.000146145	0.0127391
Cavin3	165, 166	0.265414	0.000371676	0.00740432			Gcfc2	418, 419	-0.313245	0.000186383	0.0147185			Fam120a	426	-0.240566	0.000693756	0.026314
Cbarp	313, 319	-0.320153	0.000347288	0.00715524			Gemin5	1410, 1414	-0.489583	0.000595612	0.0237063			Fam126b	442	-0.244175	0.00217918	0.0437745
Cbarp	584	-0.402892	4.68029e-05	0.00227838			Git1	394, 397, 401	-0.316777	7.7089e-05	0.0112503			Fam129a	580, 581	0.312557	0.00130741	0.0335115
Cbfa2t2	400	0.236708	0.00435049	0.0360929			Git2	393, 396	-0.464613	5.67937e-05	0.00968246			Fam129a	601, 614	0.269135	0.00260782	0.0477669
Cbl	450	0.240329	2.97846e-05	0.00178745			Glg1	412	0.374715	0.000916214	0.0302225			Fam129b	NA	0.36237	0.000826797	0.0279919
Cbl	617	-0.160613	0.00129221	0.0163197			Glipr2	55	0.585923	0.000675576	0.0256692			Fam135b	679, 682	0.438023	0.000546918	0.0229539
Cbx4	410	0.167189	0.00535827	0.0414345			Gnao1	207	0.242857	0.000383256	0.0196881			Fam169a	376	0.61278	8.50475e-05	0.009722
Cbx5	NA	0.354764	1.45971e-06	0.000382749			Gng2	52	-0.2566	0.00112912	0.0332589			Fam193b	776	0.324565	2.37304e-05	0.00522586
Cbx5	11, 12, 13, 14	0.204812	0.00294599	0.0278878			Gnl2	647	0.243827	0.000526115	0.0225224			Fam241a	14	0.867781	7.3402e-05	0.00921576
Ccdc117	52	0.212678	0.00246322	0.024753			Gpatch2	114, 116	0.244156	0.00118342	0.033724			Fam53b	269	-0.447873	1.1158e-05	0.00386233
Ccdc12	165	0.177314	0.000654969	0.0104459			Gpatch2l	NA	-0.272388	0.00096985	0.0310247			Fam53c	234	0.570351	7.90116e-05	0.00969477
Ccdc120	294	-0.34325	3.96232e-06	0.000594347			Gpatch4	130	-0.83668	0.00114348	0.0333988			Fam83d	NA	-0.327351	5.75045e-05	0.00847997
Ccdc85a	NA	-0.178579	0.000479244	0.0086195			Gpatch4	258	-0.228547	0.00115982	0.0333988			Fam83g	609, 615	-0.408463	0.000142702	0.0126683
Ccdc88a	1653	-0.189045	0.00219026	0.0230214			Gpbp1	398	-0.287626	0.000389131	0.0197069			Fam83h	1051	0.350144	0.000293579	0.0170347
Ccdc97	254	0.170647	0.00287407	0.0274769			Gphn	194	-0.545559	4.72919e-05	0.0092853			Farp2	NA	0.495449	3.59045e-05	0.00667325
Ccdc9b	496	-0.193666	0.000555957	0.00942778			Gpr1	345, 347	-0.363187	2.46185e-05	0.00818677			Farp2	1034, 1043	-0.378056	0.00024914	0.0159028
Ccm2l	275	-0.1582	0.000261557	0.00602706			Gramd1b	49, 56	-0.832773	3.50883e-05	0.00877846			Fas	207, 208, 217, 220	0.28183	0.000277053	0.0164727
Ccm2l	262	-0.250703	1.16623e-05	0.00105973			Grb10	455	-0.396456	0.00207708	0.0444232			Fbf1	453	0.205266	0.0020199	0.0421344
Ccser2	196, 198, 201	0.294932	7.43833e-05	0.00301034			Grb7	371	-0.355804	2.32517e-05	0.00818677			Fbxo38	723	0.407325	0.000235838	0.015662
Cd109	659, 663	-0.203513	0.000881855	0.0124481			Gripap1	657	-0.494691	0.00014886	0.0131676			Fcho2	312	0.248168	0.000739318	0.0271013
Cd244a	275	-0.219041	0.00265224	0.026081			Grm6	121	0.319545	0.00206335	0.0443978			Fgd1	710, 714	0.246663	0.00118523	0.0321129
Cd2ap	NA	0.216276	0.00335065	0.0302233			Gse1	911	-0.268365	0.00108209	0.0326373			Fgd4	61	0.302169	0.0012786	0.0331346
Cd2ap	NA	0.181937	0.00183533	0.0204605			Gtf2f1	311	0.623936	0.000535101	0.0226319			Fgd5	455, 459	0.377292	0.000334048	0.0185095
Cdan1	165	-0.161586	0.0018846	0.0208171			Gys1	711	-0.380315	0.00109508	0.0326557			Fgfr1	451	0.305824	0.000197793	0.0144112
Cdc27	365	0.20353	0.00199529	0.0216114			Hacl1	NA	0.30062	0.00038614	0.0197069			Fgfr1	NA	0.281465	0.000594298	0.0240516
Cdc42bpa	1651	-0.252569	0.000403357	0.00775476			Hdac7	344	-0.36621	0.000684274	0.0256956			Fgfrl1	137	0.366852	0.000617191	0.0246592
Cdc42bpb	1688, 1695	0.395476	0.0011156	0.0146649			Hdgf	200	-0.415976	0.000262215	0.0164272			Fhl2	238	-0.342463	0.00127726	0.0331346
Cdc42bpb	481	-0.352873	3.48828e-06	0.000542005			Hdgfl2	NA	0.261476	0.00229416	0.0471159			Fkbp15	NA	0.261092	0.000202138	0.0144112
Cdc42bpb	474	-0.498168	1.00366e-05	0.000961912			Hid1	655	-0.231833	0.000719114	0.0262368			Flcn	NA	0.393796	0.00229261	0.0449286
Cdc42ep1	207	0.525302	0.0013304	0.0165882			Hivep2	1042	-0.342695	0.000246767	0.0163453			Flnb	NA	-1.13166	1.36387e-06	0.00252297
Cdc42ep2	137, 141	0.220033	0.000697579	0.010785			Hmbox1	NA	0.244254	0.00151445	0.0381334			Flnb	NA	-0.566929	2.74156e-05	0.0057406
Cdc42ep2	137, 141, 145	0.212626	0.00066793	0.0105568			Hmgn1	84, 87	-0.250875	0.000284513	0.0171814			Flrt3	593	0.352384	0.000291548	0.0169984
Cdc42ep3	134	-0.201209	7.1217e-05	0.00299514			Hnrnpc	261, 268	-0.561461	1.89634e-05	0.00809786			Flvcr2	538	0.415599	0.0028189	0.049318
Cdc42ep4	302	0.262002	0.000378787	0.00747638			Hnrnpc	268	-0.269528	0.00101299	0.0314879			Fmnl2	183	0.285249	0.000945585	0.0292858
Cdc42ep4	285	0.16505	0.00118796	0.0153652			Hnrnpc	232	0.191668	0.00148456	0.037956			Fnbp1	NA	-0.66413	1.79022e-05	0.00466039
Cdh5	632	-0.339738	0.00211008	0.0223836			Hnrnpd	80	-0.333806	0.00152738	0.0382123			Fndc3a	203, 207, 213	-0.462471	0.000256448	0.0160397
Cdhr5	721, 724	0.247969	0.00015915	0.00450201			Hnrnpm	539	0.220214	0.00245491	0.0491595			Foxc1	320	0.287468	0.00190377	0.0409499
Cdk12	677	0.192421	0.000472635	0.00854112			Hp1bp3	74	-0.358648	0.000241875	0.0162919			Foxk1	406	-0.748015	9.94509e-07	0.00252297
Cdk12	264	-0.221984	0.00224729	0.0233127			Hp1bp3	51	0.178829	0.00169814	0.0403848			Foxn3	85	0.19978	0.00140063	0.0345034
Cdk12	170	-0.250732	0.00021913	0.00539811			Hps5	461, 463	-0.565112	6.6321e-05	0.0103368			Foxo3	252	0.375991	0.00248276	0.0464348
Cdk13	368	-0.221989	0.00225481	0.0233405			Hspa4l	579	0.360774	0.00011144	0.0125543			Frmd4a	601	0.266532	0.00236462	0.0453254
Cdk14	NA	-0.282302	0.000876886	0.0124425			Htr2b	305	-0.45238	0.00194243	0.0431093			Frmd6	371, 375	0.386943	0.00164084	0.0371
Cdk14	NA	-0.359422	0.00272076	0.0264978			Huwe1	726, 727	-0.382205	0.00114612	0.0333988			Frmpd1	1247	-0.792721	7.57564e-07	0.00252297
Cdk16	78, 95	0.275814	0.000437513	0.00808078			Huwe1	2377	-0.326618	0.00169665	0.0403848			Frmpd1	590	0.518629	0.000201556	0.0144112
Cdk18	75	-0.24978	7.48301e-05	0.00302207			Ifi208	NA	0.414253	0.000324819	0.0182429			Frmpd1	1247	-0.403083	0.000338549	0.0185806
Cdkn2aip	NA	0.172103	0.00266569	0.0261599			Igf2	NA	-0.396313	3.43418e-05	0.00877846			Fyb	NA	0.357041	0.00210742	0.0430513
Cdv3	51	0.222915	0.00094244	0.0130613			Igf2	172	0.387935	0.000728092	0.0264641			Gab1	455	-0.297783	4.00539e-05	0.00707257
Cdyl	211	0.240576	0.000512758	0.00898917			Igf2r	2352	-0.316921	0.00226667	0.0469014			Gab1	266	0.566901	6.32895e-05	0.00877129
Cebpb	188	0.239745	0.00103939	0.0140314			Igsf1	1275	-0.44643	0.00196186	0.0432326			Gab1	504	0.303634	0.00027437	0.0164656
Cebpg	56	-0.324191	0.000220904	0.00541292			Inf2	1203, 1212	0.332047	0.00149016	0.0379695			Gab1	440, 455	0.343889	0.000499622	0.0219242
Cep131	222	0.32238	3.44152e-06	0.000542005			Inpp5f	908, 910	-0.457931	0.000275128	0.0168279			Galnt11	95	0.455103	0.00112806	0.0313989
Cep131	473, 481	0.234506	0.00198125	0.021551			Inpp5f	827	0.287741	0.00176178	0.0409397			Gapvd1	NA	-0.581128	1.09799e-05	0.00386233
Cep131	473	0.170865	0.00349807	0.0311399			Ip6k1	127	0.793337	0.000107385	0.0123135			Gatad2b	335	0.227918	0.000821973	0.0279039
Cep135	NA	0.251368	0.00137069	0.0169898			Ipo8	NA	-0.280171	0.00109408	0.0326557			Gatad2b	141	-0.235459	0.0010142	0.0298739
Cep170	920, 922	0.25573	0.00154922	0.0183787			Iqgap1	NA	-0.525007	4.11773e-06	0.00661032			Gatm	NA	0.213149	0.000806564	0.0277954
Cep170	872, 875	0.201587	0.000873042	0.0124212			Iqgap1	482	-0.555089	0.00174377	0.0407177			Gch1	51	-0.28642	0.00109855	0.030894
Cep170b	540	0.318876	3.54001e-05	0.00197807			Iqsec1	260	0.308981	0.00070317	0.025991			Gcn1	786	0.199282	0.00282423	0.049318
Cep170b	947	0.257908	0.000139726	0.00421522			Isy1	222	-0.245392	0.000535721	0.0226319			Gemin5	1410, 1414	0.422723	8.92091e-06	0.00375413
Cep170b	NA	0.182062	0.000867296	0.0123659			Itfg2	104	-0.610631	0.000826388	0.0286546			Gfpt1	259	0.638391	0.000861533	0.0282999
Cep170b	1122	0.177074	0.000134704	0.00415191			Itgbl1	60	0.977573	0.00171399	0.0404635			Gigyf2	594	0.226838	0.00162983	0.0370523
Cep350	2808, 2809	0.364737	0.000117928	0.00383745			Itpkc	356	-0.438523	0.000305373	0.0179527			Glipr2	55	-0.605477	5.36564e-05	0.00813887
Cep350	736	0.180973	0.00145451	0.0175892			Itpkc	356, 372	-0.469737	0.000391226	0.0197069			Gm4070	851	-0.190655	0.00275321	0.0489279
Cep68	393	-0.15368	0.00300344	0.0281588			Itpr2	1160	0.380779	0.00187167	0.0424186			Gna12	169	-0.255824	0.00019605	0.0144112
Cep85	140	-0.158878	0.00160103	0.0187264			Itprid2	384, 387	-0.187792	0.00135495	0.036132			Gnl1	48, 50, 51	0.317342	0.00095278	0.0292986
Cep97	805	-0.160292	0.00621818	0.0454945			Itprid2	90	0.25306	0.00207773	0.0444232			Golim4	328	0.271533	0.000454856	0.0210581
Cers2	348	-0.213967	0.000202549	0.00515745			Iws1	458	0.248929	0.00130663	0.0357543			Golm1	332	-0.422968	0.000419962	0.0204389
Cers3	340	-0.410534	0.00138291	0.0170772			Jcad	484, 486, 499	-0.295671	0.000609088	0.0241429			Golm1	332	0.46655	0.00123568	0.0326533
Cfi	93	-0.506581	0.0001806	0.00485258			Jmy	897	0.403166	5.94949e-05	0.0100536			Gorasp1	367, 376	0.634488	7.01298e-05	0.00918071
Chd1	1094, 1096, 1098	-0.184531	0.00383504	0.0331129			Jmy	NA	0.221703	0.00230335	0.0472041			Gorasp2	26	-1.47616	5.54083e-06	0.00339077
Chd2	988	0.326078	0.00485526	0.038842			Jph2	231, 234	0.421897	0.00174341	0.0407177			Got2	231	0.280481	0.000350763	0.0188609
Chd8	552, 555, 564	0.261161	0.000243162	0.00574758			Jun	246	-0.358711	8.06223e-05	0.0113589			Gpalpp1	146	0.286779	0.00214357	0.0433976
Chd8	2202, 2213	0.253863	0.00157195	0.0185324			Jun	242, 246	-0.323153	0.000249456	0.0163453			Gpbp1	398	0.301396	0.00165666	0.0373261
Cherp	815	-0.469468	0.000512827	0.00898917			Jund	253	-0.317582	0.000155058	0.0134402			Gphn	188, 194	-0.390566	1.18e-05	0.00386233
Chmp1a	101	-0.243362	0.000867044	0.0123659			Kank3	255	0.341524	0.000389756	0.0197069			Grb7	371	0.352994	0.00069036	0.0262828
Chmp2a	NA	0.314009	0.000135949	0.00416362			Kansl1	953	-0.406456	0.00154611	0.0384745			Gsk3a	NA	0.310712	0.000817228	0.0278688
Cic	2192, 2195	-0.150473	0.00202637	0.0218444			Kdm2a	28	-0.241959	0.00175436	0.0408659			Gtf2b	NA	0.279511	0.00163681	0.0370523
Cic	807	-0.166827	0.0022296	0.0231886			Kdm4b	630	-0.411425	0.000336529	0.018629			Gtf3c1	1063	0.181549	0.00132585	0.0336954
Cip2a	586	0.264716	0.00583151	0.0437965			Kdm4b	453	0.419888	0.00106332	0.0323089			Gtpbp1	12	0.306251	0.00136156	0.0339342
Cir1	425	-0.194663	0.0059472	0.0443199			Kdm6a	1061	-0.715366	0.000738987	0.0266589			Gys1	728, 732	0.434436	0.000372134	0.0194276
Cir1	427	-0.235654	0.00402312	0.0342848			Khnyn	214	-0.229935	0.000848607	0.0288826			Gys1	698, 701, 702	0.320709	0.000987969	0.0296622
Clasp1	572	-0.210139	0.00441652	0.0364055			Kif21b	1239, 1243	-0.371724	0.00130014	0.0356273			Gys1	722, 724, 728, 730, 714	-0.49913	0.00125519	0.0328532
Clasp2	947	0.301074	0.000265802	0.00605783			Kif26a	895	-0.754058	0.000167393	0.0139929			Gys1	711	0.312124	0.00188754	0.0408582
Clasp2	1021	0.166319	0.00388988	0.0335128			Kif2a	468	-0.373343	0.000379046	0.0195239			Hdac4	209	-0.334197	0.000138108	0.0124691
Clasrp	641, 643	-0.300379	0.000140041	0.00421522			Klc4	590	-0.345037	0.00227826	0.0469657			Hdgf	236	0.467852	0.000185476	0.0142351
Clcn2	669, 673	0.195331	0.00207177	0.0221233			Klf13	163	-0.258292	0.0018039	0.0416171			Hdgfl2	628, 629, 635	-0.311297	0.00146699	0.0353358
Clcn2	666, 669	-0.253243	0.000195944	0.00506667			Klhl9	NA	-0.229535	0.00119864	0.0340289			Hdgfl3	121	0.5286	7.06274e-05	0.00918071
Cldn23	278	0.218411	0.00306106	0.0284733			Kmt2b	504	-0.242218	0.000695583	0.0258846			Hdgfl3	121, 122	0.249765	0.00283654	0.0493545
Cldn3	202	0.72033	0.00449551	0.036836			Kmt2b	1098	-0.19433	0.00149796	0.0379695			Helz	1785	0.285112	0.00256924	0.0473626
Clec1a	23	-0.215532	0.000324275	0.0068722			Kmt5b	NA	0.274292	0.00245078	0.0491405			Hes1	12	0.267702	0.00176392	0.0387902
Clic4	157	0.370714	3.46192e-06	0.000542005			L3mbtl2	685, 687	-0.41075	0.00118049	0.0336903			Hexim1	103	-0.493196	5.96096e-06	0.00339077
Clip1	194, 199, 203	0.287429	0.000356476	0.00724382			Lad1	501	-0.457925	3.90857e-05	0.0092853			Hivep2	314	-0.180132	0.000913958	0.0290057
Clip1	47	-0.33964	0.00011006	0.00370663			Larp1	188	0.402262	0.00152024	0.0381334			Hivep2	2085	0.320517	0.00226534	0.0448225
Clmp	305	-0.477484	0.000245064	0.0057713			Lats2	793	-0.406095	0.000121369	0.0129891			Hk1	503	0.460813	0.000243835	0.0158569
Cmklr1	356	0.301561	0.000298855	0.00651999			Leo1	189	-0.520017	0.000204443	0.0152061			Hnrnpa2b1	344	0.371294	0.00231101	0.0450602
Cmtm7	166	0.235919	0.000525885	0.00911474			Lgals2	77	0.744167	0.000333054	0.018597			Hnrnpf	77	-0.597533	5.96546e-05	0.00850598
Cmtr1	50, 56	0.188464	0.00708487	0.0498817			Lig1	907, 911	-0.516201	6.00861e-06	0.00765885			Hp1bp3	74	0.401959	0.000404545	0.0201107
Cmtr1	27, 28	-0.50089	0.0023352	0.0238569			Lima1	692	-0.59559	4.36893e-05	0.0092853			Hps5	509	-0.573051	1.69678e-06	0.00252297
Cntln	9	0.201812	0.00195371	0.0213869			Limch1	471	-0.284087	0.00165187	0.0397769			Hspa4l	832	-0.712061	5.68144e-06	0.00339077
Cobl	515	-0.170916	0.000691274	0.0107393			Limd1	NA	-0.45654	0.000123655	0.0130884			Huwe1	1903, 1907	0.279358	0.000963883	0.0293239
Cobl	47	-0.310627	1.83898e-05	0.00134158			Llgl1	982, 986	-0.338125	9.59039e-05	0.0119967			Icam2	256, 258	-0.27043	0.000385342	0.0196382
Cobl	982	-0.349768	7.74105e-05	0.00307471			Lmf2	690	-0.71735	0.00170336	0.0403848			Ice1	1209	0.638311	4.8303e-05	0.00795307
Cobl	1128	-0.471031	6.79451e-07	0.000233731			Lmna	546	-0.433695	2.84707e-05	0.00820421			Ifngr1	379	0.401725	0.000249001	0.0159028
Cobl	272	-0.602684	2.45128e-09	1.18054e-05			Lmnb1	409	0.317557	0.00154048	0.0384337			Ifngr1	402, 409	0.461898	0.000855465	0.0282999
Cobll1	727	0.394005	0.000150278	0.00438072			Lmod1	507, 511	0.62983	1.92523e-05	0.00809786			Ifngr1	373	-0.566623	0.0013291	0.0337336
Cobll1	300, 304	0.305711	0.00519863	0.0407515			Lmtk2	781	-0.223963	0.0014658	0.0376998			Ift43	77	-0.264849	0.00111724	0.0313136
Cog1	545	-0.259121	1.25047e-05	0.00109501			Loxl3	40	0.259874	0.00107098	0.0324904			Igf2r	2476	-0.971743	8.0832e-06	0.00370749
Cog5	NA	0.237393	0.00110011	0.0145653			Lpin2	186, 187	-0.24188	0.000436441	0.0205565			Igfbp2	NA	0.688083	1.5448e-05	0.00444164
Col4a3bp	377, 379	0.223884	0.00184908	0.0205781			Lrba	1770	-0.408641	3.92259e-05	0.0092853			Ilf3	60	0.269789	0.00100525	0.0297924
Col6a6	343	-0.599791	0.00234388	0.0239282			Lrch1	360	0.294137	0.00109847	0.0326557			Ing5	148, 152	-0.271092	0.00166507	0.0373613
Copg1	584	-0.197205	0.000120907	0.00391453			Lrch4	317	-0.451545	1.67377e-05	0.00809786			Ino80	NA	0.308126	0.0010966	0.0308843
Copg1	355	-0.3834	1.52036e-05	0.00121026			Lrrfip1	658	0.456844	0.00221232	0.0461234			Ino80b	147	-0.303609	0.00132403	0.0336938
Coro1a	418	-0.215626	0.000158094	0.00448884			Lsg1	NA	-0.279693	0.000584486	0.0236857			Inpp5d	1038	0.218164	0.00260139	0.047745
Cotl1	141	0.194351	0.00663847	0.0477177			Magi1	733	1.17649	0.000435187	0.0205477			Ip6k1	127	-1.52915	1.83355e-06	0.00252297
Cpd	1365, 1367	0.32586	0.000122275	0.00393897			Magi1	1375	0.231205	0.000589078	0.0236857			Iqsec1	NA	0.462094	0.00133989	0.0338735
Cpsf2	419, 420, 423	0.253371	0.00186835	0.0207104			Magi3	NA	-0.231528	0.000588696	0.0236857			Iqsec2	604	0.303848	0.000889442	0.0285946
Cr1l	477	-0.187923	0.002051	0.0220019			Magi3	992	0.546478	0.00149719	0.0379695			Irf2bp2	438, 440, 443	0.47765	0.00289674	0.0497377
Cramp1l	1284	0.184982	0.00139382	0.017135			Mak16	197, 199	-0.501169	0.000426825	0.0203524			Irf2bp2	438, 440	0.279377	0.0026364	0.0477777
Creb3l1	244	-0.201076	0.000500969	0.00886195			Map1a	2182	0.303647	0.000338176	0.0186665			Irs1	265	0.334639	0.00121981	0.0325712
Creb3l2	93	0.199751	0.00135313	0.0168064			Map1b	NA	-0.683833	1.77721e-06	0.00554112			Itgb4	773	0.349051	0.000430266	0.0204389
Crkl	107	0.209482	0.00171516	0.0196749			Map1b	992	-0.380726	0.000542037	0.0228448			Itgbl1	60	-0.946075	0.00185528	0.0404301
Crkl	207	0.184303	0.00171181	0.0196749			Map1b	828, 829	-0.336059	0.00110641	0.0327142			Itpr2	1856	-0.484205	0.000676266	0.0260176
Crocc	1479, 1483, 1489	0.533506	8.98181e-08	0.000101017			Map1s	724	-0.351485	0.000156068	0.0134402			Itpr3	2669	0.28756	0.000275777	0.0164727
Cry1	588	0.207078	0.00101922	0.0138562			Map2k3	347	0.245051	0.00206732	0.0443978			Itpr3	1832	-0.195758	0.00214775	0.0433976
Csdc2	48	-0.276413	0.00624183	0.0455852			Map2k5	133	-0.411083	0.000145047	0.0131676			Itprid2	758	0.293442	9.61382e-05	0.0102889
Cse1l	155	-0.232112	5.21706e-05	0.00242757			Map4	475	0.337194	0.00102001	0.0315908			Itsn1	315, 323, 324	0.466989	0.000289807	0.0169691
Csn1s2a	71	-1.608	3.69187e-05	0.00202809			Map4	517	-0.171916	0.00228238	0.0469657			Itsn1	982	0.186622	0.00226625	0.0448225
Ctnna1	641, 645	0.332326	6.46787e-05	0.00280624			Map4k4	NA	-0.182283	0.00196787	0.0432326			Iws1	295	-0.257196	0.00207047	0.0426737
Ctnna1	652	0.282411	1.34375e-05	0.0011454			Map4k5	433, 434	-0.337334	0.000357413	0.0190199			Jade3	774	0.328933	0.00157501	0.0366676
Ctnnb1	191	-0.201976	0.00426104	0.0355345			Map7d1	95, 99	0.445406	0.00175825	0.0409069			Jcad	1223	0.996229	0.000504977	0.0220894
Ctnnb1	191	-0.468808	1.18511e-05	0.00107182			Map7d2	357	0.315507	0.000797126	0.0280216			Jcad	218	0.315961	0.00109382	0.030851
Ctnnd1	847	0.244335	0.000234125	0.00561667			Mapkbp1	1252	-0.257041	0.000496568	0.0219877			Jcad	1234	0.322958	0.00236028	0.0452873
Ctnnd1	NA	0.212938	0.000293393	0.00645417			Mapre2	NA	0.410402	0.000763881	0.0271556			Jcad	975, 980	-0.250878	0.0024241	0.0459461
Ctr9	1079, 1083	-0.378151	0.00012671	0.00402133			Marcks	267	-0.520423	4.74998e-05	0.0092853			Jcad	NA	0.162348	0.002822	0.049318
Ctr9	1041	-0.74461	4.88147e-05	0.00231617			Mark1	414	0.384292	0.000621231	0.0243841			Jmy	94	0.292783	0.000176849	0.0137928
Cttn	47	-0.219572	0.000576024	0.00961571			Mark2	421	0.287204	0.00247804	0.0495196			Jun	242, 246	0.497707	0.000378464	0.0195988
Cttnbp2	474	-0.241288	0.000419617	0.00794057			Mcm3	NA	-0.364354	0.000968315	0.0310247			Jun	246	-0.327652	0.000365979	0.0192678
Cttnbp2nl	444	0.290841	0.0024567	0.0247133			Mcm3	719	-0.314856	0.00131381	0.0358181			Jup	77	0.345684	0.000872231	0.0283496
Cttnbp2nl	555, 559	-0.23638	0.000778955	0.0115785			Mdc1	461	-0.383216	9.13029e-05	0.0117636			Kank3	163, 167	0.21721	0.00101162	0.0298739
Cul4b	122	0.266249	0.00541662	0.0417383			Mdh2	246	0.18527	0.00225016	0.0467102			Kat7	102, 104, 113	0.288211	0.00158799	0.0366676
Cux1	1211	0.263611	2.83322e-05	0.00177076			Meaf6	118, 120	-0.359915	9.15976e-05	0.0117636			Kat7	508	0.234424	0.00226256	0.0448225
Cwc25	307, 309	-0.191914	0.000274214	0.0061711			Meaf6	118	-0.436898	0.000104082	0.0123135			Kazn	391	0.719802	0.00205688	0.0425604
Cyba	168	-0.261111	1.84551e-05	0.00134158			Meaf6	118, 120, 122	-0.365576	0.000340059	0.0186782			Kif1b	1427	-0.535439	0.000287871	0.0169072
Cybc1	176, 178	-0.330726	0.00421476	0.0352984			Med1	1481	-0.208439	0.000840961	0.0288261			Kifc3	815	0.464549	0.00187041	0.0405761
Cyp17a1	NA	-0.215506	1.72665e-05	0.00129931			Med1	1209	0.245497	0.00100861	0.0314399			Klc4	590	0.370486	0.000746484	0.0271839
Cys1	95	0.224157	0.000797137	0.0117491			Med13l	918	-0.220693	0.000637101	0.0246731			Klhl25	14	-0.635742	1.36693e-05	0.00411445
D17H6S53E	35	-0.311369	0.00509923	0.0402166			Med14	1149	0.222009	0.00164192	0.039746			Kmt2b	941	-0.280316	0.0012353	0.0326533
D230025D16Rik	270	-0.195706	0.00113623	0.0148295			Med24	860, 871	-0.348608	4.32065e-05	0.0092853			Krt14	13	0.296578	0.00209841	0.0430458
Daam1	1025	0.251761	6.58335e-05	0.00284165			Mef2a	253	0.434152	0.000577665	0.0236731			Krt18	57	0.27542	0.000934315	0.0292186
Daam1	327	-0.20289	0.00657646	0.047325			Mettl16	425	-0.330055	0.000368189	0.0192998			Krt19	22	0.311499	0.00103872	0.0302296
Dab2	NA	-0.210706	3.13076e-05	0.00185003			Mga	NA	-0.451676	0.00115583	0.0333988			Krt8	9	1.08204	2.73143e-06	0.00300545
Dab2ip	747	0.209025	0.000108124	0.00367356			Mga	2480	0.1909	0.00170086	0.0403848			Krt8	NA	0.367172	0.000904154	0.0289615
Dab2ip	978	0.185977	0.0017447	0.0199347			Mia3	790	-0.351452	0.000234674	0.0160311			Krt8	130	0.242536	0.00286391	0.0493982
Dact1	13	0.165358	0.000201401	0.00514138			Mid2	112, 116	-0.252334	0.000493284	0.021946			Ksr1	411	0.614325	0.0011922	0.0322565
Dag1	NA	-0.228768	0.00272626	0.0265246			Mink1	729	-0.44485	0.000167793	0.0139929			Ktn1	75	-0.38587	2.99963e-05	0.00601926
Daglb	582	0.177059	0.000903173	0.0126728			Misp	509	0.436257	0.00195598	0.0432326			Lad1	187	0.294393	0.0023057	0.0450602
Dapk1	336	0.229204	5.0288e-05	0.0023628			Mlph	165	-0.221158	0.000587009	0.0236857			Larp1	608	0.296901	0.000148026	0.0128449
Dbndd2	142	0.15798	0.00588501	0.0440267			Mlx	45, 48	-0.294838	0.00116161	0.0333988			Larp1	1023	-0.317842	0.000696888	0.026314
Dbr1	489, 491	0.17281	0.000739825	0.0111868			Mon1a	31	-1.35142	0.00034948	0.0188056			Larp1	701	0.253005	0.00107361	0.0306402
Dbr1	489, 491	0.169966	0.00253514	0.0252387			Morc2a	737, 741	-0.446022	0.000241578	0.0162919			Leo1	189	0.357128	0.000669118	0.0259318
Dcaf1	711	-0.420601	0.00466558	0.0378429			Morc2a	854	0.507579	0.000931656	0.030627			Lgals9	284	-0.29522	0.000199197	0.0144112
Ddi2	128	0.171131	0.000332849	0.00696199			Mrtfb	175	-0.439459	0.000879664	0.0296256			Llgl2	663	0.336248	0.00130907	0.0335115
Ddit3	81	-0.177132	0.00257378	0.025505			Msx2	130	0.212844	0.000754058	0.0270003			Llgl2	969	0.267663	0.00203479	0.0422851
Ddr2	736, 739	-0.382599	9.81104e-08	0.000101017			Mta3	35	-0.170484	0.00248436	0.0495287			Lmna	NA	-0.449794	8.68036e-05	0.009722
Ddx10	807	0.217924	0.000257767	0.0059899			Mtfr1l	220, 221	-0.3237	0.00116523	0.0334119			Lmna	NA	0.298959	0.00034448	0.0186752
Ddx21	13	0.16919	0.00102269	0.0138901			Mthfr	33	-0.278335	0.000909222	0.0301195			Lmod1	62	0.186982	0.00132215	0.0336905
Ddx21	118	0.166483	0.00084503	0.012166			Mtm1	18	0.21339	0.00155645	0.03853			Lmtk2	NA	0.486624	5.8006e-05	0.00847997
Ddx21	155	-0.15998	0.000405237	0.00777474			Mtor	2448, 2454	-0.314144	0.00116553	0.0334119			Lrba	1770	0.481155	0.000185239	0.0142351
Ddx24	123	0.31715	4.23467e-05	0.00217196			Mtss1	262	-0.665089	0.00127862	0.0353988			Lrch4	427	0.476653	0.000430943	0.0204389
Ddx24	67	0.216445	0.000976399	0.0134449			Mxra7	79	-0.462694	0.000505902	0.0221516			Lrch4	317	0.328125	0.00136167	0.0339342
Ddx42	NA	0.2459	0.000157908	0.00448884			Mxra7	102	-0.450991	0.0012823	0.0353988			Lrrc8d	241	-0.274098	0.001228	0.0326291
Ddx42	185	0.226268	0.00546717	0.04196			Mycbp2	3496	-0.462819	0.000846174	0.0288826			Lyst	2148	-0.195768	0.00292519	0.049985
Ddx42	96	0.168079	0.00494127	0.0393504			Mycbp2	2916	0.357052	0.00114807	0.0333988			Lzts2	271	0.206965	0.00265261	0.0479637
Dedd2	NA	-0.236667	0.000555624	0.00942778			Mycbp2	2316	-0.326219	0.00184649	0.042035			Macroh2a1	138	-0.354172	0.000557044	0.023227
Dennd2a	445	0.173168	0.00267457	0.0262336			Mycbp2	2968, 2969	0.28031	0.00170582	0.0403848			Magi1	733	-1.70563	0.000213802	0.0148154
Dennd2a	303	0.161992	0.00082135	0.0119777			Myo18a	72, 83	-0.340683	2.8741e-05	0.00820421			Magi1	746, 749	0.587307	0.00022202	0.0152206
Dennd4b	732, 736	0.1726	0.000138779	0.00420472			Myo18a	2003, 2016	-1.03317	4.82003e-05	0.0092853			Magi3	992	-0.844404	3.95692e-05	0.00705797
Dennd4c	1221	0.249194	0.00501947	0.0397595			Myo5a	600	0.242551	0.00047674	0.021508			Magi3	954	-0.432041	7.55988e-05	0.00939571
Dennd4c	NA	-0.197646	0.000113862	0.00378833			Nab2	NA	-0.346807	0.000247378	0.0163453			Maml1	310, 321	0.446931	0.00210276	0.0430474
Dennd4c	1274	-0.200529	0.00608694	0.0448923			Nap1l4	125	-0.297762	0.000629195	0.0245361			Man2a1	80, 82	0.31285	0.00115609	0.031615
Dennd5b	1068	0.181862	0.00587428	0.0440267			Nav1	93	0.230764	0.00115506	0.0333988			Map11	517	0.336821	0.000831326	0.0280363
Deptor	265	-0.239621	0.000188426	0.00497239			Nccrp1	40, 42, 46	-0.340986	0.000229304	0.0158983			Map1a	2182	0.361195	0.00151917	0.0360038
Des	437	-0.202476	0.00089631	0.0126125			Nccrp1	19, 31, 37	-0.220359	0.00131826	0.0358181			Map1a	1768, 1772	0.338331	0.00209075	0.0429465
Des	343	-0.31725	0.00638009	0.0463796			Ncl	189, 212	-0.545154	1.85093e-05	0.00809786			Map1s	NA	0.772745	1.46348e-05	0.00427159
Dgcr8	95	0.197215	0.00216472	0.0228124			Ncl	189, 212	-0.361924	6.97278e-05	0.0105268			Map3k3	131	-1.08951	0.000265784	0.0162909
Dgcr8	275	-0.288217	0.00251223	0.0250624			Ncl	212	-0.477837	0.000127601	0.0131676			Map3k3	520	0.642732	0.000443273	0.0208229
Dhx8	254	-0.222633	7.66663e-05	0.00305776			Ncl	157	-0.54252	0.000360524	0.0191053			Map3k4	116	-0.34653	5.88623e-05	0.00849014
Diablo	222	-0.248555	0.000201502	0.00514138			Ncoa5	378, 381	-0.265545	0.000160968	0.0136603			Map3k4	59, 77	0.328255	0.00155232	0.0364098
Dido1	NA	0.363448	0.000220622	0.00541292			Ncoa7	612	0.36473	0.00099382	0.0313474			Map4	NA	0.958911	0.000272334	0.0163945
Dip2b	61	0.279864	0.000138887	0.00420472			Ncor2	2351	-0.604775	2.54572e-05	0.00818677			Map4	517	0.306412	0.000940799	0.0292467
Dip2b	152	0.25499	3.31401e-05	0.00192292			Nde1	330	0.434253	1.73751e-05	0.00809786			Map4k3	521	0.605933	1.33245e-06	0.00252297
Dip2b	202	0.209446	0.000267679	0.00606654			Ndrg1	354, 360	-0.375763	9.96373e-05	0.0122256			Map4k4	323, 325	0.35044	0.000874152	0.0283496
Dkk3	89	0.344545	0.000327054	0.00691588			Ndrg2	348, 350	-0.304969	0.000659626	0.0252625			Map4k4	561	0.222147	0.00113117	0.0313989
Dlc1	365	0.265054	9.15223e-05	0.00340229			Ndrg3	335	-0.461729	0.000230939	0.0159088			Map6	632	0.169173	0.00146743	0.0353358
Dlc1	89, 98	0.216949	0.000247932	0.00581042			Nectin2	424	-0.316862	0.000249425	0.0163453			Map7d2	357	0.438852	0.000139553	0.0124691
Dlc1	550	0.175839	0.000138132	0.00420472			Nectin2	424	-0.247033	0.00202283	0.0438827			Map7d2	685	0.345526	0.000775659	0.0275688
Dlc1	329	0.165759	0.000596156	0.00979057			Nek3	NA	-0.236681	0.000680567	0.0256826			Mapk14	180	0.967997	4.59287e-06	0.00339077
Dlg4	295	-0.217936	0.000265704	0.00605783			Nek9	737	-0.541746	0.00104536	0.0320702			Mapk14	180, 182	0.728853	0.000344782	0.0186752
Dlg5	1232	0.41248	7.27375e-05	0.00300863			Nes	688	0.391153	5.6796e-05	0.00968246			Mapk3	203, 205	0.646421	0.000773119	0.0275688
Dlg5	1209	0.343617	0.000131929	0.0041076			Nes	963	0.267521	0.00101342	0.0314879			Mapk8ip3	NA	0.344257	0.00076747	0.0274806
Dlg5	1041, 1064	0.299866	2.15823e-05	0.00144362			Nf2	10	0.27613	0.00101771	0.0315702			Mapkap1	270	0.299516	0.000189173	0.0142353
Dlg5	1797	-0.272179	0.00214166	0.0226313			Nfia	323	-0.48091	4.57883e-05	0.0092853			Mapkbp1	990	-0.771363	1.33609e-06	0.00252297
Dlg5	1079	-0.43159	0.00290917	0.0277257			Nfib	NA	0.267188	0.00135334	0.036132			Mapre2	227, 231	-0.45415	0.00188946	0.0408582
Dlgap4	NA	0.258188	7.96443e-05	0.0031146			Nfic	333	0.207168	0.00169553	0.0403848			Marcksl1	119, 120	0.45481	5.26064e-05	0.00812422
Dlgap4	744	0.207975	1.69224e-05	0.00128344			Nfrkb	176, 180	-0.350561	7.35273e-05	0.0109801			Marcksl1	116, 119	0.244773	0.00166597	0.0373613
Dmwd	NA	-0.212662	0.00032909	0.00694369			Ngdn	149	0.214109	0.00234933	0.0477399			Mark2	421	-0.194105	0.00114383	0.0315328
Dmxl1	914, 915, 916	0.248125	0.000521572	0.0090846			Nhsl1	1235	0.565699	0.000213575	0.0155321			Mark3	540, 543, 546	0.556291	0.00013557	0.0124106
Dmxl1	1965	0.225968	0.00051362	0.00899462			Nid2	386, 388	0.34667	0.00186984	0.0424186			Mark3	469	0.322097	0.00135631	0.0339342
Dnajc1	NA	-0.236916	0.000523755	0.00909794			Nipbl	1144, 1154	-0.278381	0.00126418	0.0351415			Mark3	NA	-0.211483	0.00202457	0.0421354
Dnajc1	NA	-0.34835	5.98935e-06	0.000739608			Nmd3	468, 470	-0.202539	0.00129246	0.035467			Mast2	NA	0.473589	0.000563348	0.0232384
Dnajc11	26	0.386362	0.00509599	0.0402166			Nop14	146, 148	-0.248373	0.00127979	0.0353988			Mast2	88	0.337197	0.00233283	0.0451553
Dnajc11	26	0.28082	9.29855e-05	0.00343156			Npm1	70	-0.331465	0.00130962	0.0357852			Mast2	1194	-0.222142	0.00269393	0.0482898
Dnajc21	370	0.362283	3.19104e-07	0.000192101			Nrk	84	0.625965	0.000605766	0.0240608			Mast3	NA	0.324449	0.000758578	0.027417
Dnajc8	35	-0.334565	0.00640388	0.0465			Nsfl1c	140	0.263772	0.00221179	0.0461234			Mast4	2053	0.264868	0.0021115	0.0430889
Dnmbp	236	0.24322	0.00179987	0.0202783			Nucks1	113	-0.208527	0.00226119	0.0468887			Mavs	186	0.161529	0.00272716	0.0485994
Dnmt1	717	-0.163717	0.000298429	0.00651806			Numa1	2059	0.19154	0.00242037	0.0486195			Mbd6	19	0.33744	0.00253381	0.0471481
Dnmt3a	4	-0.150114	0.00481097	0.0386643			Nup188	1257	-0.274008	0.00211435	0.0448294			Mbp	NA	0.463502	2.11514e-05	0.00503038
Dnttip2	255	0.161346	0.00069393	0.0107632			Nup93	246	0.449429	1.47837e-05	0.00809786			Mcat	41	0.304067	0.00113097	0.0313989
Dnttip2	248, 255	0.151766	0.000319211	0.00682496			Nup98	623	-0.50382	0.000109942	0.0124584			Mef2a	233	0.497282	0.00070665	0.0264843
Dock1	1743	0.161978	0.00145642	0.0176013			Ocln	300, 303, 311	-0.751698	0.000100927	0.0123054			Mef2a	253	0.554778	0.00190222	0.0409499
Dock11	12	-0.219073	0.00175585	0.0200214			Osbp2	284	0.391602	0.00039234	0.0197069			Mef2a	253	0.369191	0.00233406	0.0451553
Dop1b	411	-0.174595	0.00119514	0.0154104			Osbpl6	190	0.751487	1.11776e-05	0.00765885			Mef2c	222	0.473741	0.000104933	0.0109883
Dpy19l4	20	0.190103	0.000654778	0.0104459			Pacs2	678, 679	-0.234017	0.00150549	0.0380103			Meis2	NA	-0.755245	3.75289e-06	0.00339077
Dpysl2	518, 522	0.202817	0.000707983	0.0108847			Pak1ip1	361	0.420495	0.000354863	0.0189365			Mettl15	358	-0.358443	0.00132059	0.0336905
Dsc2	869, 874	0.365348	8.90719e-06	0.000899577			Pak6	561	-0.227833	0.00137877	0.0363346			Mettl2	120	-0.238897	0.00120506	0.03229
Dsg1b	NA	0.241678	0.00311602	0.0287074			Palld	1126	-0.679944	2.97868e-05	0.00820421			Mgrn1	469	0.285016	0.00114784	0.0315328
Dsg2	1122	0.403006	0.00368441	0.0322327			Palld	1009	-0.206651	0.00125562	0.0349542			Mia3	1765	0.432353	0.000429141	0.0204389
Dsg2	786	0.179228	0.000839071	0.0121259			Palm	157	0.398188	0.000549452	0.0230101			Mical3	NA	0.355933	0.000428647	0.0204389
Dsg2	758, 759	0.159446	0.00339398	0.0304667			Palm3	335	-0.267836	0.0023813	0.0480349			Micall1	496	-0.534465	4.98804e-05	0.00804944
Dsg2	1122	-0.167291	0.00236094	0.0240641			Palmd	375	0.421483	1.50306e-05	0.00809786			Midn	215	0.297956	0.00154552	0.0363528
Dsp	2036	0.159348	0.000509132	0.008957			Pard3	156	-0.28839	0.00196811	0.0432326			Mier1	376, 389	-0.370812	0.000283901	0.016725
Dst	1381	0.204844	2.9565e-05	0.00178557			Parn	573	-0.467716	0.000352206	0.0188994			Mios	444	0.250357	0.000787024	0.0277575
Dst	3894	-0.154685	0.00259098	0.0256094			Parva	28	0.568938	0.000259573	0.0163938			Mllt10	436	0.319686	0.000711775	0.0265389
Dst	5407	-0.183684	0.00567031	0.0430429			Patj	NA	-0.277768	0.000106406	0.0123135			Mlx	45, 48	0.352558	0.000474326	0.0212993
Dtna	455	-0.200264	0.000560868	0.00949434			Patj	846	-0.268175	0.00024395	0.0163453			Mon1a	72	0.295198	0.0024002	0.045644
Dtnb	524, 528	-0.264702	0.00210571	0.0223495			Pbxip1	NA	-0.445401	0.000349401	0.0188056			Morc2a	854	-0.771485	1.67872e-05	0.0044915
Dusp8	463	-0.213475	0.00187216	0.0207254			Pcnt	NA	0.327945	0.000984843	0.031204			Morc2a	854	-0.237729	0.00101305	0.0298739
Dvl3	605	0.43878	2.8688e-05	0.00177705			Pcnx	574	-0.247956	0.00147607	0.0378331			Morf4l2	71	0.364315	0.00169672	0.0377869
Dvl3	622	-0.213057	0.00344424	0.0307938			Pcnx3	370	-0.221834	0.00142505	0.0371618			Mpdz	NA	0.236872	0.00165607	0.0373261
Dync1h1	4232	-0.215274	0.000148098	0.0043358			Pcyt1a	315, 319	-0.362523	0.00252165	0.0499529			Mpp1	13	0.473449	0.000108816	0.0110912
Dync1li2	NA	-0.27003	0.000208348	0.00524657			Pdap1	63	0.357865	0.000213813	0.0155321			Mpp2	117	0.28988	0.00241253	0.0457881
Dzip3	1105	-0.225869	2.90888e-05	0.00178291			Pdcl3	65	-0.242828	0.00178011	0.041167			Mpp5	NA	0.21963	0.0019336	0.0412044
E2f7	608	0.204174	5.92848e-05	0.00262543			Pde8a	375, 376	0.442451	0.000322964	0.0182292			Mprip	289, 292	0.248142	0.00257698	0.0474145
E2f8	84	-0.296728	0.000782549	0.011623			Pdgfrb	762, 777	-0.280942	0.00199412	0.0435542			Mprip	301	0.344306	0.00293043	0.049985
Ecpas	1429	-0.187317	0.000331758	0.00695428			Pdia6	147	-0.442201	0.000366679	0.0192997			Mrgprf	NA	0.248191	0.00289689	0.0497377
Edem1	634	-0.367602	0.0004314	0.00803723			Pdlim2	254	0.184704	0.00136621	0.0361521			Mrnip	140	0.273942	0.00108103	0.0307154
Ednra	425	-0.22539	0.00148751	0.0178344			Pds5b	1176, 1182	-0.220126	0.00059356	0.0237063			Mrtfb	175, 200	0.41059	0.000578753	0.023674
Eed	34	0.160589	0.00618463	0.0453351			Pdxdc1	NA	-0.704829	1.91144e-05	0.00809786			Mrtfb	66	0.323757	0.00158573	0.0366676
Eef2	435	0.335468	0.00125081	0.0159151			Pdxdc1	718, 722	-0.273927	0.000340776	0.0186782			Msl1	207	0.393546	1.66454e-05	0.0044915
Eef2	279	0.254813	0.000786963	0.0116616			Pdxdc1	NA	-0.331421	0.0018309	0.042035			Msn	429	-0.271646	0.00114909	0.0315328
Eef2k	469, 473	-0.257028	0.000734156	0.0111185			Peak1	NA	0.457993	5.14875e-05	0.00961977			Msn	407	-0.257964	0.00227892	0.0449149
Efr3b	216	-0.213802	0.00211648	0.0224391			Peak1	822	-0.390791	5.30536e-05	0.00961977			Mtch1	381	-0.535784	0.00277085	0.0490603
Efr3b	709	-0.240437	0.000213008	0.00530673			Pex14	265	0.392123	0.000476259	0.021508			Mtcl1	1801	-0.377147	0.00150961	0.0358583
Egln2	130	0.281042	7.40367e-06	0.000843931			Phactr4	264	0.446481	2.62836e-05	0.00818677			Mtmr3	NA	-0.462515	0.00280253	0.049318
Eif1ad	NA	0.211102	0.00463137	0.0376609			Phax	NA	-0.291407	0.0018394	0.042035			Mtor	2448	0.248718	0.00228641	0.0449149
Eif2ak3	877	-0.205317	0.00395111	0.0338923			Phf23	315	0.44505	0.000806164	0.0281821			Mtss1	262	0.205218	0.00210045	0.0430458
Eif2ak3	715	-0.224991	0.00142364	0.0174016			Phka2	1043	-0.296211	0.000807545	0.0281821			Mtus1	617	0.415533	0.000456766	0.0210581
Eif2b2	103	0.265662	0.000369754	0.0074025			Phldb2	203	0.352264	0.00097147	0.0310247			Mxra7	79	0.367896	0.00245754	0.0462777
Eif2s1	110	-0.218977	6.59374e-05	0.00284165			Phrf1	1190	0.264604	0.000824603	0.0286546			Myl6	57	-0.233234	0.000559564	0.0232384
Eif2s2	105	0.32918	0.00068612	0.0107024			Phrf1	1043, 1045	0.305699	0.00200531	0.0436562			Myo18a	1588	0.515597	8.67872e-05	0.009722
Eif3c	522	0.388235	0.000290905	0.0064266			Pik3cb	498	0.24797	0.000531169	0.0226319			Myo18a	1994, 1998, 2016	-0.701677	0.000187254	0.0142353
Eif3c	178, 181, 182	0.270736	0.000186464	0.00494507			Pik3r4	894	-0.202622	0.000905841	0.0301195			Myo18a	NA	0.304528	0.000251664	0.0159028
Eif3c	203	-0.418	0.000203514	0.00516534			Pip5k1c	552	-0.394383	0.000181711	0.0147185			Myo9a	NA	0.506594	0.00106832	0.0306178
Eif4ebp1	69	-0.270443	0.00425797	0.035528			Pknox1	33, 41	-0.394337	0.000727361	0.0264641			Naa10	NA	-0.180003	0.00160094	0.0367148
Eif4ebp1	69	-0.294268	0.000727076	0.0110826			Pkp4	1090	0.379434	0.000260408	0.0163938			Nab2	205	0.336054	0.00148391	0.0354664
Eif4g1	NA	0.442573	0.00205691	0.0220503			Plcb3	474	-0.303231	0.00114126	0.0333988			Nav1	1179	-0.706871	5.28766e-05	0.00812422
Eif4g1	1149	0.261274	3.3551e-05	0.00192933			Plch2	561, 565	-0.3412	4.42087e-05	0.0092853			Nav1	93	0.399926	0.000473404	0.0212993
Eif4g1	1196	0.22187	0.000593648	0.00977439			Plekha3	211	-0.515446	0.000492301	0.021946			Nav1	NA	0.451957	0.000619454	0.0246592
Eif4g1	NA	0.217559	0.00686087	0.0487524			Plekha7	628	-0.806719	5.4303e-05	0.00961977			Nccrp1	46	0.585278	3.63731e-05	0.00667325
Eif4g2	NA	0.312004	0.000595213	0.00979057			Plekha7	506	0.29194	0.000451826	0.0208822			Nccrp1	19, 31, 37	0.407021	0.00071362	0.0265389
Eif4g3	472	0.232471	1.80881e-05	0.00133082			Plekhh1	184	-0.391927	0.000131572	0.0131676			Nccrp1	40, 42, 46	0.353168	0.000749734	0.0272507
Eif4g3	NA	-0.234159	0.00543469	0.041787			Plekhh3	48	-0.24117	0.00194144	0.0431093			Ncl	145, 157	0.613958	0.000223125	0.0152212
Eif5	408	-0.204309	0.00481537	0.0386836			Plekhm2	558	-0.3112	0.00014934	0.0131676			Ncl	189, 212	0.380172	0.00171755	0.038031
Eif5b	165	-0.181435	0.0007935	0.0117224			Plekhm2	233	0.249167	0.000533727	0.0226319			Ncoa2	579	-0.327702	0.000296967	0.017128
Elf1	334	0.22815	0.00473509	0.038198			Plekho2	476	0.198067	0.00102373	0.0316044			Ncor2	747, 750	0.292839	0.000475878	0.0213193
Elf2	NA	-0.242945	0.000214627	0.00531437			Plekho2	211	0.220173	0.0013617	0.036132			Ndrg1	344, 347	-0.694867	0.000134179	0.0124106
Elf4	156	-0.19821	0.000410197	0.00780833			Pml	514, 515	-0.194133	0.00193718	0.0430921			Ndrg1	357, 360	-0.295314	0.00131253	0.0335338
Elmo1	NA	0.172105	0.000465003	0.00841899			Pop5	157, 159	-0.747814	2.50686e-06	0.00554112			Ndufb7	73	0.55447	0.000268617	0.0162909
Elp1	459	0.304703	2.0594e-05	0.00140682			Ppcs	215	0.221386	0.00133901	0.0361293			Nectin1	433, 434	0.412663	0.000566116	0.023253
Emb	327	-0.291105	0.00670533	0.0480184			Ppig	254, 255, 257	-0.368055	5.47813e-05	0.00961977			Nek3	477	0.248864	0.00281682	0.049318
Emd	176	0.163211	0.00209464	0.0222968			Ppip5k1	404	0.399294	0.000156896	0.0134402			Nelfe	357	0.502341	0.000198161	0.0144112
Emilin2	636	0.256857	0.00240231	0.0243185			Ppp1r12a	861, 870	-0.294936	6.46572e-05	0.0103368			Nelfe	51	0.346585	0.0018467	0.0403342
Eml1	134, 139	-0.203362	0.00270243	0.0263994			Ppp1r13l	357	0.454381	4.76834e-05	0.0092853			Nexn	159	0.297157	0.00199503	0.0420025
Engase	111	-0.199601	0.000929794	0.0129139			Ppp1r2	122, 123	0.583632	3.47931e-05	0.00877846			Nf2	10	0.381522	0.000320801	0.018037
Epb41	543	0.308539	0.00589159	0.0440418			Ppp1r3g	81	-0.386295	0.00068013	0.0256826			Nfatc4	NA	0.234582	0.00122073	0.0325712
Epb41l1	60	-0.295634	0.00118924	0.0153652			Ppp2r5b	NA	-0.422438	0.000102736	0.0123135			Nfia	303, 310	0.252424	0.00270402	0.0483212
Epb41l3	107	-0.342408	0.00291993	0.0277739			Ppp4r1	946	-0.254708	0.000950504	0.0309409			Nfib	284, 295	0.36278	0.00281569	0.049318
Epb41l4a	464, 468	0.292047	1.16407e-05	0.00105973			Prag1	628	-0.478709	0.000594832	0.0237063			Nfx1	147	-0.269258	0.00206783	0.0426737
Ephx2	368	0.428252	5.3258e-07	0.000213742			Prag1	532	-0.271657	0.00231994	0.0473425			Nhsl1	1235	0.602718	0.000345119	0.0186752
Epn3	445, 458	0.189906	0.000174212	0.0047523			Prdx6	194	0.193177	0.00237604	0.0480294			Nipbl	280	0.832676	1.49315e-06	0.00252297
Eppk1	6113	0.170659	0.00106356	0.0142577			Prex1	1143	-0.762923	1.18948e-05	0.00765885			Nipbl	NA	0.72475	0.000341207	0.0186519
Eps15l1	229	0.253189	0.00138741	0.0171218			Prex1	1191	-0.348359	0.000995878	0.0313474			Nono	452	0.3071	0.00120246	0.03229
Eps15l1	244, 255	-0.261181	0.000695543	0.0107719			Prkd3	41, 44	-0.242975	0.000319133	0.0182144			Nop58	351	-0.395174	0.000580916	0.023674
Eps8	298	0.482755	0.000945773	0.013098			Prmt3	22, 24	-0.438741	2.14912e-05	0.00811778			Npm1	70	0.468744	0.00110713	0.0310901
Eps8	671	0.386285	9.72999e-05	0.00351171			Prpf4b	381	0.417424	0.000141548	0.0131676			Nrk	801	0.408471	0.00020348	0.0144112
Eps8	658, 671	0.284593	0.00160649	0.0187674			Prr5	311, 316	-0.262069	0.000973323	0.0310247			Nrk	1113, 1117	0.360228	0.00275603	0.0489329
Eps8	NA	0.272228	5.93584e-06	0.000737729			Prrc2a	1104	-0.974885	0.000156129	0.0134402			Nsfl1c	68	0.322978	0.00124558	0.0327799
Eps8l3	417	0.306784	0.00129446	0.0163197			Prrc2a	1104	-0.298579	0.000533178	0.0226319			Nsrp1	306, 308	0.317302	0.00261112	0.0477669
Eps8l3	417	0.250985	0.00372872	0.032517			Prrc2a	1104	-1.06362	0.000621653	0.0243841			Nucks1	79	-0.401087	0.000188861	0.0142353
Erc1	55	0.309653	0.00010393	0.00362045			Prrc2a	NA	0.399149	0.00157669	0.0388405			Nufip2	376	-0.771043	3.12836e-05	0.00614946
Ercc3	34	0.202028	0.00525214	0.0410039			Prrc2c	1215, 1219	-0.326413	0.000642166	0.0247477			Nufip2	689	-0.304632	0.00102356	0.030012
Erf	446	0.289928	0.00180585	0.020332			Prrc2c	1236	-0.719506	0.00210518	0.0447996			Nup107	11	0.220111	0.00164414	0.037131
Erg	283	0.234875	3.62338e-05	0.00200577			Prune2	NA	-0.320224	0.000273351	0.0168279			Ocln	300	-0.282012	0.000930406	0.0291911
Erg	88	-0.159428	0.000774351	0.011519			Prx	738	0.365689	0.000336035	0.018629			Orai3	20, 24	0.41924	0.00104318	0.0302296
Ergic3	116	-0.635142	7.48133e-07	0.000244272			Prx	1331	0.36374	0.000613935	0.0242851			Osbp2	284	-0.445056	0.000305277	0.0175025
Ergic3	NA	-0.715687	2.06223e-09	1.18054e-05			Pspc1	477	0.239061	0.00168749	0.0403323			Osbpl8	342	-0.273852	0.000117635	0.0117249
Erp44	96	0.167791	0.0019503	0.0213712			Ptges3	NA	-0.3887	0.000107381	0.0123135			Ostm1	326	0.241454	0.00285582	0.0493982
Errfi1	329, 331, 333	-0.152234	0.00504401	0.0399047			Ptges3l	131	-0.337675	0.000176654	0.0146054			P2ry2	327, 329	-0.235869	0.000179722	0.013913
Esam	317, 318	0.302218	0.000350694	0.00717103			Ptk2	390, 397	-0.457055	0.000304133	0.0179527			Pabpn1	146	0.215894	0.000793935	0.0277575
Esam	392	0.15642	0.00176492	0.0200469			Ptk2	390	-0.341148	0.00162553	0.0396382			Pacs1	14	0.442781	0.00068656	0.0261899
Esyt1	807	-0.316217	1.90473e-05	0.00135398			Ptpn12	396	0.333321	0.000422427	0.0203524			Pacs2	678, 679	0.314241	0.00287562	0.0494984
Esyt2	625	0.454241	3.82059e-05	0.00204444			Ptpn13	2080	-0.6141	0.000965172	0.0310247			Pacsin1	358	0.304657	0.00183583	0.0401425
Esyt2	NA	0.253178	4.54588e-05	0.00226246			Ptprf	1282	0.30942	0.00215411	0.0453517			Pacsin2	399	0.369822	0.00104121	0.0302296
Etl4	1843	0.258485	0.00391054	0.0336457			Pum1	124	-0.255438	0.00173545	0.0406611			Pafah1b1	109	-0.466176	0.00158817	0.0366676
Etl4	NA	0.231708	1.42829e-05	0.00119628			Pwp1	493	0.374263	0.00100764	0.0314399			Pak2	55	0.801057	0.002374	0.0453699
Etl4	NA	0.178933	0.000533321	0.00917879			Pwwp3b	128	0.340207	0.00105087	0.0320823			Pak4	148	-0.182224	0.00242801	0.0459461
Etl4	1017	0.163961	0.00268311	0.0262913			Pxn	130, 137, 143	-0.601427	5.51513e-06	0.00758882			Pakap	873	0.345329	0.00026931	0.0162909
Ets2	284	0.439148	0.000875638	0.0124397			Rab11fip1	339, 344, 346	0.248889	0.00211493	0.0448294			Palld	744	0.97688	0.000101894	0.0107851
Etv3	427	0.399363	3.90746e-05	0.00206228			Rab14	180	-0.210582	0.00128983	0.0354456			Palm3	312	0.592728	0.000524175	0.0224893
Etv6	NA	0.175561	0.000335608	0.00698479			Rab37	4	0.350944	0.000834019	0.0287188			Pard3	943	0.300818	0.000755219	0.0273801
Etv6	NA	0.152611	0.000317732	0.00682009			Rab3ip	248	-0.360649	0.000177784	0.014636			Pard3b	1067	0.516014	6.51658e-05	0.00884053
Eva1c	396	0.334328	0.00171486	0.0196749			Rab3ip	248	0.34228	0.00191395	0.0429604			Parva	36	0.772408	0.000805639	0.0277954
Evpl	14	0.432556	0.000139971	0.00421522			Ralgapa1	733, 739	-0.295207	0.000778444	0.0275661			Patj	1190	0.342323	0.00039332	0.0198349
Evpl	1576	0.181236	0.00100379	0.0137336			Ralgapa1	733, 739	0.301285	0.00141745	0.0371003			Patl1	NA	-0.308382	0.00153287	0.0361877
Exoc1	501	0.313915	0.00407666	0.0345655			Ralgapa2	NA	-0.452159	0.000957716	0.0309706			Paxbp1	297	0.735193	1.1238e-05	0.00386233
Exoc3l4	15	0.248452	0.00170249	0.0196036			Ralgps1	298	-0.321545	0.000216083	0.0155903			Paxip1	205	0.606451	0.000614627	0.0246158
Exosc9	393, 395	0.15702	0.000508679	0.008957			Ralgps2	336	0.35737	0.000498787	0.0219877			Pcdha4	356	-0.7214	0.00081592	0.0278688
Exph5	1750	0.210336	0.00053319	0.00917879			Ranbp2	2087, 2088	-0.623076	3.04289e-05	0.00825608			Pcif1	135	0.634234	2.32714e-05	0.00522586
Eya3	199	-0.151591	0.000333512	0.00696831			Ranbp2	2083	-1.2037	6.99213e-05	0.0105268			Pcnt	NA	-0.279471	0.00223781	0.0445804
Eya4	338	-0.296263	0.000232608	0.00560119			Ranbp2	2079, 2088	-0.356572	0.000374556	0.0193964			Pcnx3	370	0.284059	0.00291686	0.049985
Ezh2	487	0.347423	1.09946e-06	0.000341614			Ranbp2	2641	0.333335	0.00159232	0.0390758			Pde3b	296	0.44988	2.30608e-05	0.00522586
F5	903	0.260324	0.00364984	0.0320179			Ranbp9	392	0.26584	0.00134549	0.036132			Pde4a	333	0.345685	0.000607171	0.0244222
Fam102a	187, 190	0.437501	1.33429e-06	0.000372519			Rap1gap	NA	-0.330726	0.000869224	0.0293767			Pde4d	136, 141	0.427112	0.00281473	0.049318
Fam110a	190, 193	0.260462	0.000273069	0.00615252			Rars	456	0.404735	0.000129994	0.0131676			Pdlim1	130	0.268581	0.0012322	0.0326533
Fam117b	452	-0.230857	7.35348e-05	0.00300863			Rasgrp2	70	0.189738	0.00250472	0.049846			Pdlim4	119	-0.231433	0.00198882	0.0419419
Fam122a	32	0.204221	0.000350206	0.00716936			Rasip1	NA	0.305238	0.000519622	0.0223948			Pdlim5	280	0.517566	1.26698e-05	0.00400116
Fam126b	430	-0.443758	0.00667246	0.0478489			Rb1cc1	261	0.35739	0.000885576	0.0297727			Pdlim5	137	0.460409	0.000244307	0.0158569
Fam129b	747	0.602982	0.000867871	0.0123659			Rbbp6	1699	0.352615	6.65369e-05	0.0103368			Pdlim5	214	0.473689	0.000562835	0.0232384
Fam129b	NA	0.410285	9.27152e-05	0.00342815			Rbbp6	1705	-0.738367	0.000108413	0.0123578			Pdlim5	211, 214	0.337575	0.00140867	0.034569
Fam135a	NA	0.269791	0.000143214	0.00424985			Rbm15	66	0.504467	0.000148924	0.0131676			Pdlim7	109	0.421549	0.000848191	0.0282999
Fam160a2	874	0.311569	0.000601973	0.00985252			Rbm15b	529	-0.211271	0.00198634	0.0434829			Pds5b	1404	0.45245	0.000469149	0.021205
Fam169a	630, 631	0.358983	0.000366452	0.00738425			Rbm20	639	0.245467	0.0002585	0.0163835			Pds5b	1281	-0.248098	0.000643728	0.0253077
Fam169a	630	0.326662	3.04251e-06	0.000523288			Rbm27	128	0.439903	0.000594517	0.0237063			Pdxdc1	687, 691	0.963356	0.000405803	0.0201107
Fam169a	610, 614	0.223264	0.000204642	0.00517382			Rbmx2	275	0.459193	0.0017091	0.0403976			Peak1	727	-1.0359	2.28418e-06	0.00275015
Fam171a2	785	0.1593	0.000591254	0.00976			Rcor3	212, 227	-0.200506	0.00231636	0.0473425			Peak1	42	0.326033	0.000269767	0.0162909
Fam192a	160	-0.240198	0.00564829	0.0429904			Rdh13	325	-0.423337	0.0020597	0.0443827			Peak1	645	0.278604	0.00186839	0.0405761
Fam53c	234	0.303197	0.00672234	0.0480338			Rdx	NA	-0.613257	6.76427e-06	0.00765885			Peak1	504	0.212913	0.00158212	0.0366676
Fam76a	NA	0.28175	0.00111568	0.0146649			Reep3	197, 200, 209	-0.355031	8.31595e-05	0.0114475			Peak1	401	0.338813	0.00221555	0.0443202
Fam83b	870	0.254041	0.00167114	0.019335			Relch	NA	-0.46902	0.000103134	0.0123135			Peak1	1203, 1206	0.257956	0.00280393	0.049318
Fam83b	764	0.218911	0.00343308	0.0307191			Rem1	254, 256	0.362011	4.26826e-05	0.0092853			Pex14	265	-0.31345	8.37361e-05	0.009722
Fam83f	458	0.353307	0.000127664	0.0040383			Rere	53, 56	-0.365096	0.000220365	0.0157738			Pex16	181	-0.249525	0.00263899	0.0477796
Fam83h	1041	-0.163771	0.000685492	0.0107023			Rgl2	762	-0.491404	0.000186516	0.0147185			Pex5l	202	-0.400773	0.000862335	0.0282999
Farp1	512	0.165739	0.000904901	0.0126871			Rhpn2	NA	-0.216736	0.00107851	0.0326373			Pgr	282	0.768138	1.64644e-05	0.0044915
Farp1	340	-0.156555	0.00130846	0.0164368			Rictor	1387	-1.12647	9.07586e-05	0.0117636			Phactr4	457	0.950709	9.51267e-05	0.0102375
Farsa	193	0.168814	0.00503789	0.0398726			Ring1	38	0.293664	0.00210696	0.0447996			Phactr4	576	0.335572	0.000263646	0.0162909
Fas	217, 220	0.216722	0.00285276	0.0274099			Ripk4	317	0.491166	0.000223454	0.015808			Phf1	507	0.226347	0.00126098	0.0329153
Fas	220	-0.232538	7.77866e-05	0.00307696			Ripor3	44	0.551211	1.7018e-05	0.00809786			Phf12	661	0.263734	0.000127582	0.0122463
Fas	NA	-0.263334	5.30737e-07	0.000213742			Rmdn2	121	0.244271	0.000510666	0.0222362			Phf2	848	0.286707	0.000168167	0.0134982
Fas	207, 208, 217, 220	-0.288943	3.64883e-05	0.00201407			Rmdn2	NA	-0.264511	0.000940391	0.0307567			Phf23	NA	0.565311	8.80363e-06	0.00375413
Fas	207, 208, 220	-0.351709	1.93876e-07	0.000143647			Rnaseh2a	258	-0.338927	2.97723e-05	0.00820421			Phldb1	518, 520, 522	0.426704	0.000713242	0.0265389
Fas	220	-0.353442	3.54108e-07	0.000206713			Rnf167	288	0.476545	0.00115435	0.0333988			Phldb1	491	0.536011	0.00100232	0.0297514
Fas	204	-0.367369	0.00121622	0.0155573			Rnf214	48	0.246068	0.0014923	0.0379695			Phldb1	NA	-0.186435	0.00171723	0.038031
Fbf1	365, 371	0.154567	0.00221256	0.0231143			Rnf34	258	-0.574502	2.81961e-06	0.00554112			Phldb2	380, 383	0.523289	0.000106028	0.0109934
Fbln2	574	-0.241884	0.00401044	0.0342685			Rock2	1137	-0.548595	5.17635e-06	0.00758882			Phldb2	NA	0.44223	0.000395721	0.019852
Fbln2	574	-0.351332	0.00375717	0.0326522			Rock2	NA	-0.262898	0.0014683	0.0377137			Phldb2	46	0.587556	0.000724207	0.0267169
Fbln2	574	-0.373993	2.22393e-08	6.12024e-05			Rprd2	612	-0.21022	0.000918366	0.0302417			Pi4ka	NA	0.615108	6.09807e-06	0.00339077
Fbrs	NA	0.199821	0.0037113	0.0323944			Rprd2	520	0.198903	0.00187011	0.0424186			Pias2	499	0.216584	0.000756136	0.0273801
Fbxo27	12	0.396979	0.00535999	0.0414345			Rprd2	738, 742	0.267978	0.00241132	0.0484882			Pik3c3	563	0.250569	0.00016641	0.0134905
Fbxo9	NA	0.331707	0.000245065	0.0057713			Rps11	67	0.36862	0.000235585	0.0160364			Pip4p2	18, 22	-0.226107	0.000992154	0.0296924
Fbxo9	23	-0.186423	0.00679867	0.0483997			Rps2	264	-0.242994	0.00192632	0.042996			Pitpnm2	316	-0.226849	0.00141319	0.0345917
Fcho2	394, 402	0.211172	0.000407715	0.0077886			Rps5	52	0.335112	0.000130998	0.0131676			Pkn1	383	0.400596	0.00155208	0.0364098
Fcho2	312	0.162861	0.00612656	0.0450466			Rps6ka1	369	-0.761721	0.00143088	0.0371991			Pkn2	359	0.273102	0.000769366	0.0274973
Fes	NA	0.394465	0.000595711	0.00979057			Rps6kc1	423	0.298316	0.000575615	0.0236731			Pkp3	220	0.494054	0.00251772	0.0469519
Fgd1	710, 714	0.416863	3.82363e-06	0.000579987			Rreb1	1230	-0.332207	0.00110723	0.0327142			Pkp4	132	0.352234	0.000107577	0.0110822
Fgd2	654	0.197374	0.000891753	0.0125576			Rrm2	55	0.192329	0.00184479	0.042035			Pkp4	NA	0.263086	0.000122145	0.0120051
Fgd4	392	0.227643	0.00118642	0.0153597			Rrp8	62, 64	-0.427184	0.000392828	0.0197069			Pkp4	132, 136, 139	0.401735	0.00140484	0.0345189
Fgd5	455, 459	0.806713	6.10103e-07	0.000218977			Rrp8	177	-0.345312	0.00224329	0.0466177			Plcb3	474	-0.300446	0.00286342	0.0493982
Fgd6	248	0.240284	0.00304821	0.0284273			Rtn4	NA	0.388219	0.000369685	0.0192998			Plcg1	525	-0.652178	6.64633e-05	0.00889131
Fgd6	1179	-0.169469	0.00360673	0.0317406			Rxra	NA	-0.296496	0.000743396	0.0267678			Plch2	561, 565	0.459722	0.000240998	0.015845
Fgfr1	451	0.218391	0.00069561	0.0107719			Saal1	6	-0.403443	0.000139289	0.0131676			Plcl2	18	0.267276	0.000929656	0.0291911
Fgfr1	410	-0.389869	0.000112173	0.0037667			Safb	NA	-0.307758	0.000887145	0.0297734			Plekha6	864	0.354027	0.00113759	0.0315317
Fhdc1	501	0.164221	0.00043681	0.00807553			Sart1	480	-0.345043	0.000139568	0.0131676			Plekha6	960	-0.354272	0.00160701	0.0368103
Fhl2	238	-0.394704	3.78531e-05	0.00204407			Sbf1	117	0.301147	0.000827032	0.0286546			Plekha7	120	0.365627	0.00039226	0.0198333
Fhod1	495, 499, 502	0.210108	5.98565e-05	0.00264467			Scaf1	491, 493	0.520495	8.18924e-06	0.00765885			Plekha7	900, 904	-0.354862	0.000526322	0.0225065
Fip1l1	479, 481, 487	0.217072	0.00527541	0.0410343			Scaf1	535	-0.477141	4.63561e-05	0.0092853			Plekha7	506	0.243006	0.00283787	0.0493545
Fkbp15	294	-0.16306	0.000748208	0.0112693			Scaf1	959	-0.54554	5.3498e-05	0.00961977			Plekhg6	537	-0.480137	0.000560871	0.0232384
Flg2	1204, 1205	-0.674834	2.08168e-05	0.00141202			Scaf1	1012	-0.305539	0.000763089	0.0271556			Plekhh1	184	0.335598	0.00081237	0.0278688
Flna	1518	0.362234	0.000941024	0.013051			Scaf1	510, 518	-0.288292	0.00216605	0.0454679			Plekhh1	410	-0.24878	0.00124873	0.0328179
Flnb	1763	0.220496	0.00570738	0.0432351			Scnn1b	NA	-0.452918	9.04556e-06	0.00765885			Plekhh3	30	0.521944	8.66591e-05	0.009722
Flnb	1505	-0.311488	0.00125664	0.0159683			Scrib	NA	-0.470752	2.03969e-05	0.00809786			Plekhm2	313	-0.281706	0.00056309	0.0232384
Flnb	1611	-0.392764	2.02679e-06	0.000419553			Scrib	1206, 1209	-0.352817	0.0014025	0.036809			Pmm1	242	-0.36228	8.43263e-05	0.009722
Flnb	NA	-0.496977	0.000125151	0.00398496			Sec13	313	-0.247007	0.00203105	0.0439707			Pnpla8	313	0.22228	0.000353061	0.0188609
Flnb	NA	-0.628703	0.00118466	0.0153545			Senp3	71, 73	-0.506361	2.05978e-05	0.00809786			Pola2	126	0.306959	0.0010867	0.0308309
Flnc	2234, 2237	0.167414	0.00470688	0.0380341			Senp3	67, 71, 73	-0.350831	0.00199953	0.0436228			Polr3g	158	-0.336709	0.0015325	0.0361877
Flt4	1261	0.216667	3.52919e-05	0.00197807			Senp7	248	0.24645	0.00228335	0.0469657			Polr3g	158	-0.514075	0.00269171	0.0482898
Fndc3b	257	0.192682	0.004751	0.0383103			Sept7	333	0.319083	0.00165896	0.039898			Ppfibp1	595	0.423092	0.000117713	0.0117249
Fndc3c1	1301	-0.19292	0.00160095	0.0187264			Sept8	313	-0.401672	2.75392e-05	0.00820421			Ppfibp2	423	0.509471	0.00014372	0.0127001
Fosl2	320	0.221248	0.000129281	0.0040726			Sept9	30	-0.351066	6.99453e-05	0.0105268			Ppp1r10	313	-0.29258	0.00260238	0.047745
Fosl2	120	-0.305066	1.12189e-05	0.00104124			Serinc5	339	-0.488901	0.00143445	0.0372416			Ppp1r12a	909	0.474192	0.000554411	0.0231674
Foxc1	NA	0.191133	0.00101737	0.0138562			Sesn1	314	-0.321429	0.000378153	0.0195239			Ppp1r13b	NA	0.235599	0.000381124	0.0196165
Foxf1	334	-0.273904	0.000733991	0.0111185			Setd1a	NA	0.329522	0.000132553	0.0131676			Ppp1r16a	353	0.488322	0.00246329	0.0462953
Foxj3	223	0.210098	0.00065951	0.0104566			Setd1a	483	-0.785153	0.00144475	0.0374578			Ppp1r3c	33	0.290132	0.00114616	0.0315328
Foxk1	402, 406, 414	0.166516	0.00018149	0.00485727			Setd2	1387, 1389	0.418058	1.90221e-05	0.00809786			Ppp1r7	24, 27	-0.294405	0.00150794	0.0358583
Foxk1	406	-0.356039	0.00222506	0.0231886			Setd2	1818, 1819	-0.401795	0.000335029	0.018629			Ppp1r9b	94	0.696945	3.06985e-06	0.00311251
Foxl2	30, 33	-0.229252	3.29653e-05	0.00191856			Setd2	633	0.194047	0.00137144	0.0361933			Ppp4r3a	685	0.291484	9.45489e-05	0.0102325
Foxn3	85, 97	0.350196	4.54116e-06	0.000640065			Sf3a1	357	-0.716591	3.26568e-06	0.0057191			Ppp6r1	NA	0.456225	0.000908832	0.0289615
Foxo1	215	-0.367701	0.0012067	0.0154766			Sgtb	295	0.455648	0.000186465	0.0147185			Prkcd	652	0.427596	0.000278976	0.016536
Foxp4	546	0.245549	0.00308878	0.0286069			Sh2b1	126	0.24951	0.000706853	0.025991			Prkcd	643	0.417665	0.00051962	0.0223436
Frmd4a	601	0.167495	0.00162924	0.0189718			Sh3bp1	632	-0.326347	0.00172772	0.0405889			Prmt3	NA	0.613242	0.000984214	0.0296249
Frmd4a	342	0.160479	0.000254613	0.00594527			Sh3d21	220	-0.32398	0.00113214	0.0332969			Proser2	429	0.236436	0.000496871	0.0219033
Frmd4b	695	0.180278	0.00327225	0.0297764			Sh3pxd2a	566	-0.451174	1.00215e-05	0.00765885			Proser2	43	-0.743578	0.000528513	0.0225065
Frmd4b	916, 920	-0.237502	0.00180807	0.020333			Sh3rf1	585, 589	0.868238	8.39e-05	0.0114628			Prpsap2	227	0.325001	0.00158555	0.0366676
Frmd6	411	-0.232712	0.000121751	0.00392865			Shroom3	1219	-0.197762	0.00246906	0.0493914			Prr5	11	0.400774	0.000201441	0.0144112
Frmd6	544	-0.291024	0.000204697	0.00517382			Shroom4	158	-0.374653	4.64461e-05	0.0092853			Prrc2a	NA	-0.718434	1.89801e-05	0.00480212
Frmd6	450	-0.446508	8.14701e-05	0.00315783			Shroom4	722	0.277359	0.00100328	0.0314399			Prrc2a	NA	-0.84312	2.38723e-05	0.00522586
Frmd8	20, 21	0.187593	6.27893e-05	0.0027428			Sipa1l1	NA	0.361014	0.000346107	0.0187814			Prrc2a	1302, 1323, 1324	0.601186	0.000316793	0.0178965
Frmpd1	520	0.291862	0.000266673	0.006058			Sipa1l3	1694, 1698	-0.2785	0.00135429	0.036132			Prrc2c	1240, 1242	-0.519142	5.06848e-05	0.00804944
Frmpd1	590	-0.190802	0.00464737	0.0377432			Sipa1l3	166	-0.337501	0.00206708	0.0443978			Prrc2c	1219, 1221	0.379039	0.00106562	0.0306178
Frmpd1	643	-0.223841	0.00351179	0.0312188			Sirt2	23, 25	-0.193788	0.00115996	0.0333988			Prune2	1926	0.452893	1.71411e-05	0.00452338
Frmpd1	1227	-0.399255	0.000278327	0.00623188			Slain2	248	-0.467311	7.54196e-05	0.011176			Prx	1331	-0.270047	0.00192246	0.041058
Frmpd1	1247	-0.68051	1.37269e-05	0.00116491			Slain2	302, 303	-0.283666	0.00140729	0.0368843			Psd3	1000	-0.301325	0.000742809	0.0271013
Fry	NA	-0.24987	0.000679432	0.0106498			Slc12a4	964, 967	-0.388816	0.00040587	0.0199726			Psen2	30	-0.212707	0.00130991	0.0335115
Furin	772, 774	0.16226	0.00417941	0.0351581			Slc17a5	19	-0.260938	0.000192509	0.0149425			Psma5	56	-0.153818	0.0024826	0.0464348
Fut8	278	-0.233577	0.000213778	0.00530673			Slc25a45	NA	-0.803374	0.000964994	0.0310247			Psmb5	NA	-0.315222	0.00013549	0.0124106
Fut8	40	-0.475851	0.000817739	0.0119488			Slc25a46	35, 45	-0.781157	7.94845e-06	0.00765885			Psmd3	45	-0.2477	0.00293205	0.049985
Fyb	NA	0.268649	0.00291397	0.0277451			Slc35a5	407	-0.262992	0.00132189	0.035866			Pten	370	0.397205	0.00262531	0.0477669
Gab1	274	0.416057	0.000219759	0.0053998			Slc38a1	17	-0.232906	0.00168454	0.0403119			Ptgdr2	344, 345	0.668153	0.00144122	0.0350551
Gab1	440, 455	0.222954	0.00051438	0.00899462			Slc45a4	NA	0.344916	0.000309315	0.0180019			Ptk2	390, 397	0.489279	0.00223364	0.0445434
Gab1	455	-0.26699	5.07858e-05	0.00238038			Slc4a4	1026, 1029	-0.197806	0.000951958	0.0309409			Ptms	100	-0.381532	0.000381862	0.0196165
Gabarapl2	10	-0.220562	5.54876e-05	0.00251503			Slc4a4	223	-0.431928	0.0023444	0.0477399			Ptpn12	545, 555	-0.648918	8.5603e-05	0.009722
Gak	824, 827	0.237767	0.000181543	0.00485727			Slc5a6	585	-0.279055	0.00133909	0.0361293			Ptpn12	550	-0.259002	0.0011474	0.0315328
Galk1	230	0.209882	0.00243615	0.0245665			Slc7a6os	305	-0.373507	0.000580271	0.0236829			Ptpn13	1649	-0.607532	4.44043e-06	0.00339077
Galnt2	93	-0.273335	0.00534666	0.0413769			Slc9a3	789	-0.301437	0.00183165	0.042035			Ptpn13	2080	-0.410054	0.00158936	0.0366676
Gapvd1	NA	0.391025	0.000213577	0.00530673			Slk	777, 779	0.402944	0.000254804	0.0163835			Ptpn14	461	0.21416	0.00137245	0.0340268
Gapvd1	454	-0.182415	0.000180611	0.00485258			Sltm	NA	-0.63084	0.000262644	0.0164272			Ptpn2	320	0.253509	0.00116106	0.0316809
Gapvd1	892	-0.20449	0.00620723	0.0454662			Smad6	275	0.312157	0.000214145	0.0155321			Ptprf	1282	-0.304214	3.79004e-05	0.00688786
Gas2l1	371	-0.468375	8.36587e-05	0.00321036			Smap2	239	0.274707	0.00172034	0.0405154			Pxn	126, 130	0.411225	0.000458022	0.0210581
Gata3	257	0.367287	0.0004841	0.008667			Smarca4	1390	0.436642	6.59768e-05	0.0103368			Pxn	130, 137, 143	0.590868	0.00201562	0.0421138
Gatad2a	NA	0.270466	0.00406439	0.034507			Smarcad1	124, 127, 137	-0.213486	0.00128748	0.0354414			Rab11fip1	188, 204	0.299695	0.00204726	0.0424982
Gatad2b	335	0.236956	0.00469244	0.0379755			Smarcad1	54, 60	-0.527414	0.00236747	0.0479064			Rab1a	114	0.318943	4.68195e-05	0.00777527
Gatad2b	141	-0.205477	0.00366543	0.0321251			Smg5	415, 418	-0.346024	0.000134861	0.0131676			Rab3gap1	379	-0.217081	0.00125303	0.0328532
Gatm	NA	0.411419	4.42429e-07	0.000207877			Smn1	84	0.329102	0.000225222	0.0158346			Rab3ip	248	-0.341784	0.000580587	0.023674
Gcfc2	418, 419	0.27992	0.00180004	0.0202783			Snrk	544	0.618042	8.181e-06	0.00765885			Rabgap1	NA	0.292025	0.000928527	0.0291911
Gcfc2	418, 419	0.195039	0.00339876	0.030467			Snrk	544	0.227887	0.00195603	0.0432326			Rabgap1l	471	0.279002	0.00168648	0.0376458
Gigyf2	594	0.203262	0.00101877	0.0138562			Snrpa	121	0.5043	2.00235e-05	0.00809786			Rabl6	436, 438	0.234374	0.00292747	0.049985
Git1	394, 397, 401	0.271164	0.000125368	0.00398529			Snrpa1	239	0.432664	0.00189732	0.0427985			Rad23a	123, 128	0.26891	0.0019568	0.041561
Git1	580	0.201734	0.00514923	0.0405042			Sntb1	388	0.304535	0.000712601	0.026098			Rad23a	129	-0.233581	0.00163084	0.0370523
Git2	393, 396, 400	0.254376	1.80756e-05	0.00133082			Snx24	116, 122	-0.246575	0.000637833	0.0246731			Rad54l2	1420	0.4489	0.000506827	0.0220894
Git2	393, 396	0.241316	0.00274034	0.0266347			Snx29	291	-0.279284	0.000387216	0.0197069			Raf1	NA	0.378123	1.61846e-05	0.0044915
Gja1	5	0.165262	0.00537689	0.0415485			Snx30	40	-0.517988	1.43895e-05	0.00809786			Ralgapa1	1001, 1003	0.285879	0.00190786	0.0409733
Gjb1	233	0.789807	0.00125231	0.0159237			Snx30	37, 38	-0.546476	0.000371333	0.0193334			Ranbp10	490	0.323807	0.000700716	0.026314
Glcci1	101	0.179231	0.000908233	0.0127153			Snx33	172	0.28536	0.000569265	0.0235835			Ranbp2	2641	-0.600631	2.14165e-06	0.00275015
Glce	73	-0.413316	1.67663e-05	0.00128169			Sorbs1	1189	0.223236	0.000845542	0.0288826			Ranbp2	781, 788	-0.703282	1.91945e-05	0.00480212
Gli3	445	-0.212612	0.000140674	0.00422111			Sorbs2	130, 147	-0.328889	0.00044754	0.0208551			Ranbp2	770	-0.214917	0.000920468	0.0291643
Gm4070	851	-0.485476	1.04877e-07	0.000101017			Sos1	NA	-0.25832	0.000452028	0.0208822			Ranbp2	1154	-0.182787	0.00273206	0.0486418
Gna12	169	-0.189574	0.000503294	0.00887862			Spast	301	0.233599	0.00115285	0.0333988			Rasl11b	223	-0.255395	0.000206043	0.0144381
Gnas	242, 245	0.344756	0.00272883	0.0265362			Speg	2847	0.363195	0.000144516	0.0131676			Rassf6	167	0.785596	4.90033e-05	0.008
Gnas	242, 245	0.295876	0.000142461	0.00424699			Spen	852, 858, 869	-0.367101	0.000305673	0.0179527			Rbbp6	361	0.223624	0.00133856	0.0338735
Gnas	325	-0.176889	0.00561967	0.0428742			Spen	2491	0.271624	0.000365182	0.0192736			Rbbp8	710	-0.261208	0.00104354	0.0302296
Gnl1	48, 50, 51	0.178892	0.00181593	0.0203859			Spindoc	252	-0.373891	0.000642331	0.0247477			Rbl2	942, 946	-0.263649	0.00235148	0.045266
Golga1	30	-0.347209	5.97437e-07	0.000218977			Spp1	162	-0.422131	0.000149045	0.0131676			Rbm15	66	0.378773	0.00156945	0.0366472
Golga4	891	-0.165405	0.000404029	0.00775993			Spp1	288, 289	-0.417678	0.000417523	0.0203524			Rbms2	38, 41	0.200896	0.00113063	0.0313989
Golim4	328	0.352909	1.56168e-05	0.00123296			Sqstm1	334, 344	-0.457171	1.05272e-05	0.00765885			Rbmx	316	0.373246	0.000725341	0.0267169
Golim4	540	-0.189819	0.000320198	0.00683089			Sqstm1	334	0.59784	0.000738713	0.0266589			Rbpms	14	0.264178	0.00168891	0.0376565
Golm1	332	0.28024	0.00203538	0.0219048			Srgap2	427	0.277109	0.00216671	0.0454679			Rcor3	212	0.213153	0.00147824	0.0354664
Golm1	319	-0.374771	0.00458375	0.0373841			Srgap3	407	-0.323554	0.000258544	0.0163835			Reep2	253	0.277671	0.00151947	0.0360038
Gopc	442	-0.222382	0.00269656	0.0263688			Srgap3	1098	0.489835	0.000342266	0.0186782			Relch	NA	0.358996	0.000871606	0.0283496
Gorasp2	26	-0.835133	0.00361699	0.0318163			Srpk1	51	-0.337905	0.000618011	0.0243464			Rem1	256	0.324345	0.000740605	0.0271013
Got2	143	0.202721	0.000567272	0.00953571			Srrm2	1986	0.372288	0.000103933	0.0123135			Reps1	NA	0.407803	0.00116958	0.0318682
Gpalpp1	28	-0.16458	0.00183297	0.020447			Srrm2	944, 946	-0.311186	0.000150378	0.0131676			Retreg3	26	0.308292	0.000934039	0.0292186
Gpalpp1	104	-0.181775	0.00622869	0.0455368			Srrm2	2644, 2646, 2648	0.291392	0.000198394	0.0149877			Rexo1	277, 279	0.340989	4.68163e-05	0.00777527
Gpatch2l	NA	0.328589	1.4784e-05	0.00120444			Srrm2	1097	0.629273	0.000201938	0.015078			Rffl	234, 240, 243	0.349679	0.00090737	0.0289615
Gpatch4	258	0.150798	0.00311102	0.0286887			Srrm2	1640	0.449869	0.000265917	0.0165781			Rgl3	510	0.192698	0.00175117	0.0385979
Gpatch8	1179	0.150926	0.00441188	0.0363829			Srrm2	1780, 1786	0.417144	0.000320235	0.0182144			Rhbdf2	147	0.305746	0.000942805	0.0292467
Gpatch8	1013, 1018	-0.170821	0.000581766	0.00967802			Srrm2	1397, 1400	0.331439	0.000475711	0.021508			Ric8a	440	0.422621	1.18664e-05	0.00386233
Gpi1	455	0.15007	0.00186027	0.0206549			Srrm2	NA	-0.365614	0.00052081	0.0223948			Rictor	1090	0.948865	3.42722e-06	0.0033011
Gpsm1	410	-0.561629	4.37941e-07	0.000207877			Srrm2	1493	-0.617525	0.000817888	0.0284915			Rin2	495	0.283088	0.00243815	0.0460025
Gramd1b	28, 30	-0.202952	0.00197353	0.0215122			Srrm2	1414	-0.478427	0.00108841	0.0326557			Ripk1	321	0.334087	0.00107933	0.0307122
Grb7	371	0.274346	0.000330808	0.00694536			Srrm2	NA	0.300656	0.00190176	0.0428479			Ripk2	538	0.218318	0.000988534	0.0296622
Gse1	762, 766	0.268144	0.000418113	0.00791988			Srsf6	190, 192	0.368033	0.00183341	0.042035			Ripk4	317	0.393104	0.000614078	0.0246158
Gsk3a	NA	0.156543	0.00160816	0.0187755			Ssh2	NA	0.193937	0.00180377	0.0416171			Ripor3	44	0.350877	0.0013612	0.0339342
Gtf2f1	221, 224	0.158546	0.00449532	0.036836			St5	179	-0.538895	0.00067738	0.0256826			Rnf135	100	0.309976	0.000927433	0.0291911
Gtf2f1	377	-0.305391	0.0056784	0.0430834			St5	670	0.265918	0.00152027	0.0381334			Rnps1	155	-0.26144	0.00266917	0.048145
Gtf2f1	377	-0.327146	3.79807e-05	0.00204407			Stac2	268	0.438356	0.00106015	0.032294			Robo1	1474	0.402975	0.00119574	0.0322778
Gtf3c4	607	0.176726	0.000263834	0.00604204			Stard8	732	0.441573	3.10753e-05	0.00831438			Rock2	1362, 1366	0.568854	0.00141796	0.0346204
Gys1	722, 724, 728, 730, 714	0.358536	0.00154258	0.018332			Stim1	660	0.337512	0.000232032	0.0159088			Rpl28	91	-0.304867	0.000111063	0.0112606
H13	368	-0.351468	6.24672e-06	0.000756835			Stk36	416	-0.445416	2.61609e-05	0.00818677			Rpl29	108	0.160244	0.00216042	0.0435337
H13	368	-0.45749	1.75735e-06	0.000393646			Stk39	397	-0.378259	0.00167249	0.0401231			Rplp2	102	-0.407299	0.00134249	0.0338948
H2ac18	123	-0.167533	0.00024673	0.00579636			Stra6	264	-0.384182	0.00016742	0.0139929			Rps11	67	0.398444	0.000657666	0.0256983
Hacl1	NA	-0.231726	0.00418676	0.0351848			Strip2	364	0.28542	0.000647829	0.0249097			Rps3a1	238	-0.358075	0.000835808	0.0280363
Hbb-b1	21	1.09983	0.000123995	0.00397382			Stxbp1	NA	0.293541	0.000283052	0.0171469			Rps6ka6	409	0.452861	0.000681154	0.0261389
Hbb-y	84	1.0679	1.88465e-06	0.000412568			Stxbp5	557	-0.819705	4.58185e-05	0.0092853			Rptn	364	0.229862	0.00134996	0.0339342
Hbp1	511	-0.245855	0.000383821	0.00754482			Stxbp5	1132	0.279861	0.000770606	0.0273388			Rreb1	NA	0.537033	0.000957578	0.0292986
Hcfc1	NA	0.309488	3.45237e-05	0.00196069			Sub1	118	-0.288576	0.00169881	0.0403848			Rrm2	55	0.328867	0.00287781	0.0494984
Hcls1	333	0.202869	0.00565754	0.0430139			Supt20	381	-0.545769	0.00135976	0.036132			Rrp15	229	-0.300781	0.00232776	0.0451553
Hdac4	209	0.189874	0.000157237	0.00448742			Supt5	32, 36	-0.602316	9.75309e-06	0.00765885			Rrp1b	405, 407	-0.427825	0.000223609	0.0152212
Hdgf	103	-0.468345	0.00314908	0.0289013			Supt5	36	-0.660446	0.000210748	0.0155321			Rrp8	62	0.408197	0.000629862	0.0248641
Hdgfl2	659, 661	0.171217	0.000845633	0.012166			Svil	NA	-0.607721	6.87296e-05	0.0105268			Rtn1	94	-0.388892	6.90385e-06	0.00339077
Hdgfl2	366, 367	-0.162889	0.000179243	0.00484012			Swap70	312	0.667121	4.81288e-05	0.0092853			Rtn4	NA	0.423648	0.00216907	0.0436169
Hdgfl2	NA	-0.277959	0.00119969	0.0154277			Syk	270	0.303418	0.000909963	0.0301195			Rtn4	344	0.295228	0.00233531	0.0451553
Hdgfl2	NA	-0.393355	0.000229662	0.00555108			Sync	314	-0.441706	0.0012514	0.0349294			Samd14	165	-0.407378	0.000131231	0.0124106
Hecw2	1048	0.261143	0.000295443	0.00647019			Syne2	166	0.276433	0.000683857	0.0256956			Samd8	15	0.404652	3.28622e-05	0.00633058
Hecw2	1181	0.152617	0.00259407	0.0256268			Syne2	6489	0.350799	0.00109425	0.0326557			Sash1	380	-0.30609	0.00115535	0.031615
Helz	1317	0.159597	0.000654698	0.0104459			Syne2	6489	0.308452	0.00164059	0.039746			Sbf1	1238	0.182479	0.00144821	0.0351808
Heph	1149	-0.471852	4.5251e-05	0.00226246			Synrg	576	0.393342	0.000224024	0.015808			Scaf1	510, 518	0.301004	0.000259853	0.0161478
Hexim1	230, 233, 234	0.295757	0.000820495	0.0119742			Tacc2	642	-0.408296	9.03168e-05	0.0117636			Scaf1	NA	0.387171	0.000362919	0.0192597
Hic1	270	0.182325	0.000295466	0.00647019			Tacc2	642, 645	-0.257563	0.000836339	0.0287188			Scarf2	816	-0.421969	0.00198749	0.0419419
Hid1	655	0.214586	0.0015572	0.0184149			Taf3	243	0.357903	0.000296505	0.0175877			Scarf2	NA	0.359425	0.0021594	0.0435337
Hif3a	207	0.477827	0.00178763	0.0202095			Tanc1	1462, 1463	-0.322261	9.72668e-05	0.0120887			Scel	264	0.380829	0.000390901	0.0198166
Hivep2	2090	0.346889	0.00080194	0.0117928			Tanc1	1462, 1463, 1469	-0.600898	0.00011554	0.0128012			Scel	129	0.18699	0.00268336	0.0482898
Hivep2	764	0.211588	6.07608e-05	0.00267237			Tanc1	64	0.235431	0.00124808	0.034913			Scrib	1206	0.324511	0.000761323	0.0274601
Hivep2	764	0.16604	0.00118194	0.015336			Tanc1	NA	-0.341584	0.00207734	0.0444232			Scrib	1206, 1209	0.385176	0.00157554	0.0366676
Hmbox1	NA	0.195279	0.000830865	0.0120443			Tasor2	668	0.244665	0.000750319	0.0269165			Scyl3	435	-0.193472	0.00224511	0.0446795
Hmga2	44	-0.267587	0.00351932	0.0312596			Tbc1d1	256	-0.315848	0.000182148	0.0147185			Sde2	NA	0.208658	0.00146287	0.0353142
Hmgcs1	495	0.189619	0.00126271	0.0160348			Tbx3	407	0.307111	0.000255213	0.0163835			Sec16a	1239	0.338103	0.00163426	0.0370523
Hmgn3	6	-0.224932	0.00307071	0.0285355			Tcp11l2	55	0.47767	0.000458111	0.0210126			Sec24a	227	-0.393599	0.00257333	0.0473927
Hmgn3	6	-0.283618	0.00182992	0.020447			Tek	1117	-0.300313	0.000390015	0.0197069			Sec61b	38	0.366712	0.000958495	0.0292986
Hnf1b	75, 80	0.305552	0.00339822	0.030467			Tgoln1	247	-0.42158	5.13341e-05	0.00961977			Senp3	163	0.316578	0.00070074	0.026314
Hnrnpa2b1	324	-0.345036	0.004693	0.0379755			Thoc1	560	-0.375656	0.000140145	0.0131676			Senp3	71, 73	0.781527	0.00103933	0.0302296
Hnrnpm	617	-0.154961	0.00398794	0.0341743			Thop1	16	0.29211	0.000197856	0.0149877			Senp3	71, 73	0.346354	0.00185392	0.0404301
Hnrnpul2	183	0.363323	0.000370924	0.0074025			Thumpd1	86, 88	-0.275296	0.000323109	0.0182292			Senp6	34, 41	0.372449	0.00139224	0.0343847
Hp1bp3	74	0.337799	0.000186014	0.00494507			Timeless	1165	-0.223352	0.00248492	0.0495287			Senp7	434, 435	0.465945	6.78368e-06	0.00339077
Hp1bp3	513	-0.194016	0.0030958	0.0286095			Tjp1	824	-0.372608	6.16016e-05	0.0102301			Setd1b	985	-0.400248	0.000221368	0.0152206
Hprt	104	-0.184205	0.00576926	0.0435454			Tjp1	1614, 1616	0.262389	0.000142578	0.0131676			Setd2	743	-0.956092	2.91577e-05	0.00591257
Hps5	461, 463	0.324742	0.00129082	0.0163165			Tjp1	294, 297, 303	-0.256801	0.000854003	0.029015			Setd2	753	0.228107	0.000310248	0.0176302
Hsf1	303, 307	-0.153779	0.00427062	0.0355682			Tjp1	868	-0.20373	0.00220527	0.0461234			Setd2	1387, 1389, 1391	-0.303132	0.00142766	0.0348133
Hsp90b1	450	-0.238803	0.00301091	0.0281724			Tjp1	NA	-0.391578	0.00230104	0.0472041			Setd3	12	0.377193	0.00111834	0.0313136
Hsp90b1	306	-0.933393	0.00678812	0.0483782			Tjp2	147	-0.535096	0.000187609	0.0147185			Sf3a1	357	0.548207	0.000791327	0.0277575
Hspa12b	276	0.267407	0.00110883	0.0146405			Tjp2	895	0.218349	0.000974353	0.0310247			Sfswap	812	0.293726	0.000106145	0.0109934
Hspa12b	442	-0.196363	0.000245852	0.00578277			Tle3	240, 245	-0.284562	0.00115962	0.0333988			Sh2d3c	354	0.352517	0.000835594	0.0280363
Hspa12b	276, 279	-0.34375	0.00498401	0.0395842			Tmc5	199	-0.401198	0.000697368	0.0258846			Sh3d21	220	-0.330281	0.00156322	0.0365559
Hspa14	61	0.196345	0.00587936	0.0440267			Tmem108	529, 538	-0.354828	0.000431808	0.020485			Sh3d21	220	0.258881	0.00270799	0.0483473
Hspa4l	832	-0.331999	0.00332965	0.0300855			Tmem134	93	0.227466	0.00192704	0.042996			Sh3d21	401	-0.675598	0.00285319	0.0493982
Hspa5	519	-0.477236	5.23637e-05	0.00243068			Tmpo	291	0.197094	0.00239897	0.0482903			Sh3kbp1	398	0.347302	0.00143543	0.0349584
Hsph1	NA	0.178917	0.00331491	0.0300087			Tnks1bp1	NA	-0.350553	0.000273954	0.0168279			Sh3pxd2a	566	0.519386	7.1486e-05	0.00918071
Htatsf1	705	-0.186846	0.00197238	0.0215122			Tnks1bp1	887, 889	0.451928	0.000344219	0.0187317			Sh3pxd2a	566	0.41695	0.00254755	0.0471481
Htatsf1	455	-0.249278	0.00229349	0.0235651			Tnks1bp1	NA	0.667743	0.000475084	0.021508			Shank3	434	0.44517	0.00015577	0.0131341
Huwe1	2747	0.168552	0.000186621	0.00494507			Tns3	1209	-0.269274	0.00177499	0.0411472			Shank3	1166	0.240005	0.00200964	0.0421138
Huwe1	2362	-0.154588	0.0024683	0.0247911			Tom1l2	479	0.361796	0.00195739	0.0432326			Shb	280, 283	0.856044	5.31381e-05	0.00812422
Huwe1	2052	-0.39522	0.00041115	0.00781875			Tomm20	135, 138	-0.355336	0.000402188	0.0199726			Shb	165	0.46244	0.000621925	0.0246592
Hykk	375	-0.187443	0.000224635	0.00548461			Tomm22	45	-0.4301	0.000976727	0.031049			Shb	240	0.330554	0.000624804	0.024715
Iars	920	0.15392	0.00599737	0.0445043			Tpr	2102, 2105	-0.331182	7.8146e-05	0.0113188			Shc1	449	0.191318	0.000950293	0.0292986
Ifi208	NA	0.252764	0.00167007	0.0193343			Tpr	2184	-0.384068	0.00104379	0.0320702			Shroom2	NA	0.269111	0.00033466	0.0185095
Ifngr1	379	0.40285	0.00010699	0.0036479			Tra2b	99	0.338095	9.15201e-05	0.0117636			Sik3	637	0.509852	0.00046395	0.021205
Igf2bp3	249	-0.179051	0.000658943	0.0104562			Trappc12	125, 128, 130	-0.302021	0.00034761	0.0188056			Sin3a	277	-0.284705	7.30885e-05	0.00921576
Igf2r	2352	0.27757	0.00130374	0.0164044			Trappc12	300	0.39657	0.000407525	0.019976			Sin3b	698	-0.280193	0.00136483	0.0339691
Igf2r	2476	-0.568729	0.000772864	0.0115058			Trappc4	23	0.449413	2.37664e-05	0.00818677			Sipa1l1	NA	0.25654	0.000145126	0.0127077
Igfbp2	191	-0.365035	1.97568e-05	0.00138781			Trim2	440	-0.314197	0.0011748	0.0335777			Sipa1l1	1410, 1412	-0.273372	0.00210547	0.0430513
Igfbp2	191	-0.409352	0.00597064	0.0444087			Trim32	337, 341	0.330895	0.000183504	0.0147185			Sipa1l2	1359	0.324448	0.000232156	0.0155828
Igfbp6	112	-0.441119	0.000339342	0.00704428			Trim33	877	0.323031	0.00139355	0.036624			Sipa1l2	197, 198	0.33927	0.000529248	0.0225065
Igfbp6	112	-0.613976	4.77396e-08	8.36051e-05			Trp53bp1	1423, 1427	-0.21469	0.000505954	0.0221516			Sipa1l3	1358	0.297236	0.000908566	0.0289615
Igsf1	1275	-0.268185	0.0060954	0.0449203			Trp53bp2	555	0.309613	0.00100467	0.0314399			Sipa1l3	1694, 1698	0.266477	0.00225818	0.0448007
Ikzf4	241	0.493807	0.0017219	0.0197327			Trp63	463	0.20687	0.0016379	0.039746			Sipa1l3	1538, 1541	0.332125	0.00181197	0.0397561
Il1rap	556	-0.268539	0.000591176	0.00976			Tsc1	512	0.436891	0.000519934	0.0223948			Skap2	272	0.380942	0.000276366	0.0164727
Ing4	150	-0.175394	0.00200706	0.0217091			Tsc1	1094	-0.227234	0.000830197	0.0287126			Slain2	248	0.498283	0.00189388	0.040901
Ing4	123	-0.194852	0.000277876	0.00623188			Tsc22d1	NA	-0.322751	0.00164645	0.039746			Slc12a4	964, 967	0.38127	0.000313652	0.0177712
Ino80c	26	0.346658	0.000343523	0.00710045			Tsc22d3	114, 125, 128	-0.542955	1.23248e-05	0.00765885			Slc16a1	220	0.210742	0.00274148	0.0487644
Inpp5d	964, 972	0.291521	3.07362e-05	0.00183067			Tsc22d4	123	-0.484807	0.000456617	0.0210126			Slc20a2	423	0.341651	2.57822e-05	0.00558054
Inpp5f	908, 910	0.284882	0.00149535	0.0178922			Tshz3	584	0.24957	0.00137153	0.0361933			Slc20a2	256, 259	0.276441	0.00080574	0.0277954
Inpp5f	943, 946	0.208184	0.000439804	0.0080998			Tspyl2	652, 655	-0.37446	0.00079184	0.0279243			Slc25a13	411	0.807214	0.00231434	0.0450794
Ip6k1	127	-0.976531	0.000311202	0.00671331			Ttc28	24	-0.40237	0.00125292	0.0349294			Slc2a13	44, 47	0.386071	0.000212481	0.014777
Iqgap1	1540	0.333476	0.00166071	0.0192491			Ttf1	137	0.329972	0.00150066	0.0379878			Slc39a11	NA	0.185735	0.00228523	0.0449149
Iqgap2	554	0.618793	1.67632e-06	0.000382749			Tut7	57	0.174635	0.00230816	0.0472523			Slc43a2	274	0.356344	0.000156571	0.0131341
Irak1	185	-0.187108	0.000180476	0.00485258			U2surp	931, 934	-0.645149	0.00042674	0.0203524			Slc4a2	10, 14, 17	0.475708	0.000994923	0.0296924
Irf9	176	0.329519	9.98082e-06	0.000961352			Uba6	36	-0.202297	0.00134328	0.036132			Slc4a2	112	0.404674	0.00109221	0.030851
Irs2	517, 524	0.215108	0.000498055	0.00882595			Ubac2	301	-0.226265	0.00227314	0.0469657			Slc4a2	439	-0.600363	0.00244495	0.0460856
Irs2	556	-0.161727	0.00186849	0.0207104			Ubap2	234	0.273162	0.000193933	0.0149437			Slc4a4	1069	-0.317635	0.00104607	0.0302574
Itgb4	1454	0.241946	0.000135769	0.00416362			Ubap2l	513	0.270199	0.00210301	0.0447996			Slc9a3r1	140	-0.321937	3.51174e-05	0.00667325
Itih2	60	0.23236	0.000490316	0.00872961			Ube2o	1196	-0.436605	3.30649e-05	0.00872552			Sltm	552	-0.670187	8.05194e-05	0.009722
Itpr1	1941	-0.530224	0.000429605	0.00801929			Ube2o	893	0.200531	0.00154222	0.0384337			Smap2	239	0.308488	0.000938168	0.0292467
Itpr2	1160	0.255445	0.00483041	0.0387721			Ube3a	8	0.376535	0.000117276	0.0128364			Smarca2	596	0.301581	0.00163647	0.0370523
Itpr2	1856	-0.305896	0.00270573	0.0264182			Ube3b	421	0.216001	0.00134536	0.036132			Smarca4	613	0.271966	0.00186357	0.0405384
Itprid2	316	0.246017	3.86412e-05	0.00204877			Ubn1	NA	0.197912	0.00164578	0.039746			Smarca4	1390	-0.292328	0.00225177	0.0447659
Itsn1	315, 323, 324	0.344607	0.000732677	0.0111136			Ubr2	1008	-0.433938	8.07812e-05	0.0113589			Smc1a	360	-0.235499	0.000909674	0.0289615
Itsn1	315, 318	0.328101	7.54764e-06	0.000844885			Ubxn2b	56	0.20619	0.000706982	0.025991			Smg1	3553	0.346544	5.16751e-05	0.00809325
Itsn1	982	0.165115	0.000704742	0.0108605			Ufd1	299	0.337553	0.0015789	0.0388455			Snapin	133	0.287709	0.000431757	0.0204389
Iws1	261, 263	-0.173221	0.00376484	0.0326693			Ufl1	458	-0.852556	0.000150259	0.0131676			Snip1	91	-0.588346	4.49579e-05	0.0075971
Iws1	458	-0.225604	0.0003712	0.0074025			Usp1	67	-0.344247	0.00028935	0.0174189			Snip1	120	0.462754	0.000927566	0.0291911
Jade3	NA	0.269817	0.000964947	0.0133348			Usp10	541	0.330886	0.000274024	0.0168279			Snrk	544	-0.562111	0.00263377	0.047775
Jade3	578	-0.275389	0.00253315	0.025232			Usp11	906	-0.336121	0.00238072	0.0480349			Snrnp70	320	0.311375	0.000333073	0.0185095
Jade3	578	-0.345689	1.26522e-06	0.000372519			Usp15	NA	-0.493064	0.000834129	0.0287188			Snrnp70	320	0.338101	0.000998639	0.0296924
Jaml	320	-0.217471	0.000204796	0.00517382			Usp15	NA	0.362231	0.00207411	0.0444232			Snrpa1	239	-0.324365	0.000793468	0.0277575
Jaml	320	-0.35706	0.000517899	0.00903697			Usp20	374	-0.376154	0.000418215	0.0203524			Snw1	224	-0.211901	0.000429894	0.0204389
Jcad	484, 486, 499	0.35119	5.64386e-05	0.00253435			Usp24	911	0.455734	1.64968e-05	0.00809786			Snx16	NA	0.333523	0.000762622	0.0274601
Jcad	NA	0.276388	3.56732e-06	0.000548473			Usp24	2601	0.190629	0.00127546	0.0353988			Snx17	409	0.510576	0.00239396	0.0455704
Jcad	1245, 1248	-0.211039	0.00566031	0.0430139			Usp34	NA	-0.332777	0.000195157	0.0149781			Snx2	97, 104	0.449216	0.000394574	0.0198462
Jun	242, 246	0.22891	0.0051997	0.0407515			Usp36	512	-0.444868	0.000308454	0.0180019			Snx2	117	0.502208	0.00247232	0.0463747
Jun	246	-0.377113	1.91346e-07	0.000143647			Usp47	1014, 1016	-0.193161	0.00119942	0.0340289			Snx33	172	0.38003	0.000481012	0.0214496
Jup	182	-0.269876	0.000575091	0.00960846			Usp53	562	0.621065	0.00201661	0.043797			Snx9	200	0.491278	8.13744e-05	0.009722
Kank2	101	-0.163173	0.000660956	0.0104709			Usp54	NA	0.320559	4.00337e-05	0.0092853			Snx9	200	0.498779	0.00129165	0.0333544
Kank2	557	-0.239736	0.000242098	0.00573649			Vangl1	90	-0.522893	0.000403903	0.0199726			Sorbs1	250, 254	0.506164	0.000331188	0.0184928
Kank3	163, 167	0.234312	0.00023545	0.00563536			Vasp	317	-0.499062	0.0008785	0.0296256			Sorbs1	341, 345	0.195187	0.00158394	0.0366676
Kank3	255	0.194228	0.00397516	0.0340799			Vcl	604	-0.292071	0.000105322	0.0123135			Sos1	1120	0.384786	0.00106965	0.0306178
Kansl1	1013	-0.26092	2.12747e-05	0.00143299			Vgll4	109	0.309015	0.000156979	0.0134402			Sowahb	136	-0.263978	0.000886936	0.0285946
Kars	592	0.292247	0.00298709	0.0281523			Vsig10	478	-0.689447	1.74927e-06	0.00554112			Specc1l	869	0.215437	0.000777213	0.0275732
Kat7	166	-0.181627	0.0035689	0.0315663			Was	501, 502	-0.270363	0.000271846	0.0168279			Speg	493	-0.232928	0.000959626	0.0292986
Kazn	427	-0.1935	4.82313e-05	0.00230944			Wasf2	428	-0.305207	0.00167948	0.0402406			Spen	244	-1.2799	0.000804096	0.0277954
Kctd3	793	0.273345	9.85849e-05	0.00351171			Washc2	613, 614	-0.255445	0.000958185	0.0309706			Spen	1237	-0.274387	0.00242783	0.0459461
Kctd5	29	-0.255664	4.11923e-05	0.00213314			Wbp11	237	-0.381132	0.00128262	0.0353988			Sphk1	373	0.999135	0.00106114	0.0306178
Kdf1	NA	0.219373	8.87583e-05	0.00333474			Wbp11	353, 361, 364	-0.269962	0.00192815	0.042996			Sptbn1	903	0.81595	3.42363e-07	0.00219843
Kdm1a	70	0.195394	0.00357963	0.0316215			Wbp4	228	0.403141	0.00174862	0.0407814			Sptbn1	2318, 2319	0.360158	0.00166389	0.0373613
Kdm4a	361	0.217464	0.00676733	0.0482479			Wdfy3	2474	-0.270774	0.000228513	0.0158983			Sqstm1	334	-0.693148	0.000795812	0.0277727
Kdm4a	NA	0.185673	0.00036829	0.0074025			Wfs1	55	-0.232785	0.00196897	0.0432326			Srebf1	448	0.39545	0.000368637	0.0193315
Kdm4b	453	-0.423026	0.00016395	0.0045878			Wiz	1050	0.231531	0.00183725	0.042035			Srek1	NA	-0.323604	0.00012637	0.0122463
Kdm4c	513	0.274845	0.00593805	0.0442688			Wnk1	172	0.237037	0.000478563	0.0215398			Srfbp1	261, 266, 276	0.473004	0.000282581	0.0166983
Kdm5a	1666	0.249146	0.000532258	0.00917879			Wnk2	49	-0.316519	0.000667403	0.025435			Srgap1	982	0.409134	0.000541164	0.0228845
Kdm7a	604	0.229498	0.000322885	0.00685785			Wnk2	1725, 1726	0.240506	0.00163937	0.039746			Srgap3	407, 410, 413	0.256033	0.000201438	0.0144112
Keap1	NA	-0.339441	5.26189e-07	0.000213742			Wnk4	1014	0.301647	0.000421421	0.0203524			Srrm2	1416	-0.543826	5.37704e-06	0.00339077
Khnyn	214	0.214335	0.000157948	0.00448884			Wwtr1	NA	0.342621	0.00011629	0.0128012			Srrm2	1409, 1416, 1418	-0.733907	3.53787e-05	0.00667325
Khsrp	101	0.16198	0.00403556	0.0343276			Ybx3	193, 195, 196	-0.362545	0.000229429	0.0158983			Srrm2	1305	0.2697	0.000119543	0.0118096
Kif1c	676	-0.204337	0.000429422	0.00801929			Ybx3	193	-0.392813	0.00104548	0.0320702			Srrm2	794, 797	-0.296412	0.000457793	0.0210581
Kif26a	1257	-0.281569	0.000759206	0.0113723			Yeats2	464	-0.27996	0.00148561	0.037956			Srrm2	2075	0.280737	0.00084742	0.0282999
Kif26a	872	-0.34207	4.3916e-05	0.00222555			Ythdc1	425	-0.962985	0.000764033	0.0271556			Srrm2	1064, 1068	0.294729	0.00119802	0.0322778
Kirrel	592	-0.156696	0.00615717	0.0451738			Ywhae	NA	-0.669473	6.37664e-07	0.00554112			Srrm2	2642	-0.210228	0.000968517	0.0293357
Klc3	173	0.359667	0.00356724	0.0315661			Ywhag	234	-0.251409	0.000449277	0.0208551			Stac	225	0.263499	0.000510027	0.0221417
Klf3	71, 78	0.217661	4.58061e-05	0.00226259			Zbed3	191	0.419995	0.00011585	0.0128012			Stard13	557	-0.19154	0.00229652	0.0449595
Klf4	NA	0.264528	0.000160282	0.00452076			Zbtb22	619	-0.9215	1.84367e-06	0.00554112			Stim1	660	0.24348	0.000834637	0.0280363
Klhl25	14	0.216254	0.00233566	0.0238569			Zbtb44	161, 164	0.287403	0.00228441	0.0469657			Stim1	521, 524	0.322116	0.00223338	0.0445434
Kmt2b	826	0.195754	0.000260769	0.00602401			Zc3h11a	149, 171	-0.295569	0.000149675	0.0131676			Stk10	20	0.33844	0.000135034	0.0124106
Kmt2b	NA	0.189623	6.85112e-05	0.00293289			Zc3h11a	132	-0.238706	0.000957422	0.0309706			Stk39	366	-0.288919	0.00219307	0.0439618
Kpna6	113	0.245122	0.00309542	0.0286095			Zc3h13	263, 265	-0.298014	0.00181231	0.0417611			Ston2	48	-0.435883	4.22562e-05	0.00731603
Kprp	573	-0.208844	0.00318133	0.0291556			Zc3h4	40	0.36096	7.99025e-05	0.0113589			Stxbp3	323	0.308771	0.00191888	0.041027
Krba1	NA	-0.335944	4.9765e-06	0.000675122			Zc3h4	159	-0.342952	0.000701936	0.025991			Stxbp5	760	0.327787	0.00068413	0.0261899
Krt10	48	-0.725425	0.00108463	0.0144106			Zc3h4	92	-0.325814	0.00124667	0.034913			Stxbp5	1132	0.31325	0.000875797	0.0283552
Krt10	558	-1.23491	0.000563926	0.00952742			Zc3h4	92, 94	0.300062	0.00208762	0.0445853			Sulf2	843	0.414466	0.000354241	0.0188609
Krt14	13	-0.296411	0.000728543	0.0110858			Zcrb1	210, 216	-0.260654	0.000717748	0.0262366			Sun1	672	-0.72515	0.000542303	0.0228845
Krt15	138	-0.726468	0.00090323	0.0126728			Zdhhc5	432	0.530802	0.00149553	0.0379695			Sun2	NA	0.325349	0.0012409	0.0327461
Krt18	22	0.270215	0.0015665	0.0184969			Zdhhc5	577	-0.388731	0.00155979	0.03853			Supt20	381	-0.447606	0.00133272	0.0337809
Krt18	57	0.236241	0.000688534	0.010714			Zeb1	998	-0.487361	0.000172924	0.0143586			Supt5	32, 36	0.411955	0.000453942	0.0210581
Krt18	57	0.163546	0.0017476	0.019956			Zfp148	412	0.38714	5.54295e-05	0.00961977			Suv39h2	455	-0.404013	0.000201945	0.0144112
Krt19	22	0.261908	0.00702655	0.0496367			Zfp219	699, 702, 710	-0.265616	0.00104814	0.0320708			Suz12	560	-0.776301	5.81061e-05	0.00847997
Krt19	22	0.19948	0.00497259	0.0395344			Zfp280d	907	0.352975	0.00110204	0.0327114			Svil	NA	0.260654	0.00211905	0.0431517
Krt28	443	0.320372	0.00552784	0.0423413			Zfp281	648	-0.316927	0.00214059	0.0451564			Svil	162	-0.468887	0.00282769	0.049318
Krt8	NA	0.330798	0.00053365	0.00917879			Zfp335	835	-0.337063	0.00203237	0.0439707			Syne1	8281, 8284	0.655159	0.000251615	0.0159028
Krt8	438	0.261471	0.000135687	0.00416362			Zfp37	586, 590	0.233392	0.000504833	0.0221516			Syne1	5952	-0.237883	0.000873223	0.0283496
Krt8	130	-0.267361	0.000852356	0.0122444			Zfp609	413	-0.390154	0.000165343	0.01397			Syne1	8303	0.415848	0.000954629	0.0292986
Ktn1	1290	-0.15968	0.000731602	0.011106			Zfp609	358	-0.280758	0.00118933	0.0338422			Syne1	6239	0.411618	0.00209114	0.0429465
Ktn1	75	-0.415912	0.00358928	0.0316715			Zfp638	1959	0.598218	0.000460747	0.0210828			Syne2	4096	0.23901	0.00253993	0.0471481
Lad1	38, 41	0.244294	4.55479e-05	0.00226246			Zfp638	606	0.286	0.000534783	0.0226319			Synrg	1092	0.597254	0.000977052	0.0294553
Lad1	429	0.173713	0.00664587	0.0477353			Zfp750	NA	0.412649	0.000935914	0.0306623			Tanc1	1675	0.259074	0.000860029	0.0282999
Lama2	27	-0.628723	0.00011466	0.00379285			Zfp800	NA	-0.302894	0.00187706	0.0424908			Tanc1	NA	0.256162	0.00286429	0.0493982
Lamb1	1666	-0.284667	0.000112499	0.00376777			Zfpl1	NA	-0.758076	1.52535e-05	0.00809786			Tbc1d10b	673	-0.410092	8.0249e-05	0.009722
Lamtor1	NA	0.224155	0.0042965	0.035722			Zfx	269	-0.474999	2.98118e-05	0.00820421			Tbc1d22a	166	0.349138	0.000433814	0.0204828
Large2	516	0.248064	0.00409581	0.0346827			Zfyve19	69	0.202736	0.00191564	0.0429604			Tbc1d4	616	-0.606998	0.000236588	0.015662
Larp1	36	0.381696	0.00056948	0.00955616			Zmym4	1065	-0.240227	0.000319632	0.0182144			Tbc1d4	258, 261	0.414884	0.000870917	0.0283496
Larp1	299	0.15434	0.00239499	0.0242571										Tbc1d9b	464	-0.549817	0.000138615	0.0124691
Larp1	188	-0.250149	0.000699349	0.0108037										Tbc1d9b	1254	-0.310804	0.000822073	0.0279039
Larp4b	629	0.210514	0.00643073	0.0466187										Tbkbp1	336	-0.34056	0.000269686	0.0162909
Lasp1	104	0.205903	0.00243393	0.0245612										Tbx3	438	-0.291246	0.000246403	0.0159028
Lbr	101, 103	-0.20088	6.89718e-05	0.00293954										Tcea1	NA	0.310999	0.00140358	0.0345189
Ldha	309	0.172298	0.00287328	0.0274769										Tchhl1	284	-0.421526	6.60924e-06	0.00339077
Lemd2	149	-0.234494	0.00235521	0.0240184										Tchhl1	375	0.278761	0.00202098	0.0421344
Leng8	428	-0.331344	0.00232184	0.0237536										Tcp11l2	55	-0.402802	0.0013826	0.0341904
Leo1	615	-0.402222	1.74336e-05	0.00130678										Tek	1117	0.397628	0.00021827	0.0150708
Leo1	247	-0.481745	8.18327e-05	0.00315917										Tex14	522	-0.254899	0.00214915	0.0433976
Lgals2	77	0.401797	0.0068679	0.0487664										Tex2	749	0.214868	0.000998718	0.0296924
Lifr	882	-0.643253	2.70182e-06	0.000481924										Tex2	261, 264	0.502892	0.00191235	0.0409798
Lig1	907, 911	0.314888	0.000767889	0.0114459										Tgfbr2	573	-0.30674	0.000699156	0.026314
Lima1	580, 581	0.290446	8.94982e-05	0.00335427										Tgoln1	247	0.408536	0.000517823	0.0223436
Lima1	367, 372	-0.21822	0.00197955	0.0215483										Thoc2	1285, 1289	0.319484	8.22089e-05	0.009722
Lima1	505	-0.230213	0.000590364	0.00976										Thoc5	328	0.673688	9.87895e-07	0.00252297
Lima1	660	-0.239453	0.000481954	0.00864919										Thrap3	669	-0.24692	0.000834053	0.0280363
Lima1	602	-0.240739	0.00034853	0.00715594										Thumpd1	326	0.413352	0.000586055	0.023818
Lima1	367	-0.278114	0.000679232	0.0106498										Tial1	295	-0.314603	0.000251783	0.0159028
Limch1	NA	0.288032	9.56106e-05	0.00348174										Tjp1	821, 824	0.50052	0.000431722	0.0204389
Limch1	757	-0.181403	7.60559e-05	0.00304603										Tjp1	175, 178, 179	-0.306046	0.00120517	0.03229
Limk1	310	0.168653	0.000113649	0.00378779										Tjp1	432	0.518143	0.00204991	0.0425075
Llgl1	982, 986	0.226192	0.00104441	0.0140794										Tjp2	404, 410, 411	-0.283284	0.000604399	0.0244091
Llgl2	961	-0.186054	0.00311981	0.0287148										Tle1	284	0.302732	0.000467744	0.021205
Llgl2	969	-0.343535	0.00010048	0.00353648										Tle3	240, 245, 259	0.455285	0.0017505	0.0385979
Lmbrd1	525	0.260004	8.77532e-05	0.00330817										Tmc5	199	0.464268	0.000299185	0.0172045
Lmf2	690	-0.901662	0.00158092	0.0185929										Tmc8	18, 22	0.683862	0.000384876	0.0196382
Lmna	392	-0.180566	0.00286871	0.0274769										Tmc8	658, 663	-0.261474	0.0021477	0.0433976
Lmna	51	-0.20724	7.85521e-05	0.00308822										Tmcc1	120	0.437164	0.000354426	0.0188609
Lmna	653	-0.279899	0.000304803	0.00661231										Tmem40	129, 131	0.481539	0.00255027	0.0471481
Lmna	107	-0.313877	8.51801e-06	0.00089617										Tmem51	109, 114	0.433308	0.00159233	0.0366843
Lmna	NA	-0.405148	0.000144102	0.00426417										Tmem94	517	-0.778568	2.681e-05	0.00569203
Lmnb1	394	-0.439736	2.44846e-05	0.00158279										Tmpo	308	0.547439	0.000466107	0.021205
Lmnb2	427	-0.207786	0.000637761	0.010281										Tmpo	158	0.332711	0.000889578	0.0285946
Lmnb2	427	-0.217898	0.000582708	0.0096829										Tnfaip2	NA	0.524331	0.000790066	0.0277575
Lmod1	62	-0.402483	2.52008e-07	0.000167403										Tnks1bp1	NA	0.484155	0.000377298	0.019591
Lmtk2	1276, 1277, 1279	0.299288	0.000266351	0.00605783										Tnks1bp1	NA	-0.339495	0.000416344	0.0204083
Lmtk2	781	0.29809	1.12426e-05	0.00104124										Tnks1bp1	965	0.463928	0.000970059	0.0293363
Lmtk2	1358	0.238054	0.00158366	0.0186022										Tnks1bp1	976	0.316477	0.00171611	0.038031
Lnpep	91	-0.221427	0.00690669	0.0489156										Tnrc18	925	-0.511909	8.9644e-06	0.00375413
Lnpk	392	0.186371	0.00151241	0.0180403										Tnrc18	540	0.246219	0.000510326	0.0221417
Lonp2	563	-0.210166	0.00430418	0.035755										Tnrc6a	NA	-0.400562	0.00030851	0.0176302
Loxl3	40	0.174122	0.00292778	0.0277739										Tnrc6a	863	-0.283897	0.00136997	0.0340268
Lpin2	NA	0.239441	0.00185253	0.0206046										Tnrc6b	610, 611	-0.291578	0.000696987	0.026314
Lpin2	186, 187	0.229867	7.89605e-05	0.00309795										Tns2	808, 811	0.353414	0.00101132	0.0298739
Lpin3	198, 218	0.248439	0.000639849	0.0103045										Tns3	332	0.185309	0.001272	0.0330685
Lpin3	198, 218	0.193808	0.00135811	0.0168574										Tom1	176, 180	0.416466	1.05221e-05	0.00386233
Lrba	1000	0.31399	0.000145736	0.00429274										Tom1l2	160	0.290795	0.00198952	0.0419419
Lrba	1000, 1003	0.155224	0.00194098	0.0213367										Tpd52	175	-0.421795	0.000861414	0.0282999
Lrba	NA	-0.260207	0.00666082	0.047807										Tpgs1	279	0.401854	0.0023792	0.0454241
Lrch1	360	0.304472	4.68355e-05	0.00227838										Tpr	2223	0.424722	0.00019542	0.0144112
Lrch1	395	-0.16043	0.0064019	0.0465										Tpr	2184	0.385517	0.000890614	0.0285946
Lrch1	395	-0.25436	7.37208e-05	0.00300863										Tra2b	95, 97	0.376059	0.000421429	0.0204389
Lrch3	625	0.172426	0.00282219	0.027195										Tra2b	18, 22	-1.08713	0.000388465	0.0197451
Lrch4	317	0.231909	0.00359982	0.0317232										Trappc12	324	0.293029	0.00119772	0.0322778
Lrp2	NA	0.519076	0.00586643	0.0440074										Trex1	78	0.193541	0.000853909	0.0282999
Lrp2	4624	0.400139	0.0022371	0.0232321										Trim24	37	-0.659196	0.000965083	0.0293239
Lrrc47	NA	0.235849	9.10831e-05	0.00339386										Trio	2634	-0.439451	0.000365773	0.0192678
Lrrc47	519	0.222183	0.000885052	0.0124814										Trio	1854	0.41834	0.0023692	0.0453494
Lrrfip1	88, 94	0.188009	0.00269397	0.0263569										Trip10	296, 298	0.214056	0.00255562	0.0472019
Lsr	436	0.448121	5.54005e-08	8.89362e-05										Trmt1	35	-0.319302	0.000941204	0.0292467
Lsr	448, 449, 451	0.286361	4.55022e-06	0.000640065										Trp53bp1	1423	0.407931	0.000309661	0.0176302
Lsr	325	0.215402	0.00274197	0.026637										Trp53bp1	1045	-0.358846	0.000384968	0.0196382
Lsr	588	0.207424	0.00656999	0.047296										Trpc6	814	-0.764595	0.000226136	0.015339
Lsr	429	0.181754	0.00509734	0.0402166										Trpm7	1445	-0.26011	0.00212321	0.0431905
Ltb4r2	311	0.826389	0.00410871	0.0347455										Tsc1	512	0.296773	0.00232495	0.0451553
Ltbp3	1163	-0.423525	0.00182227	0.0203975										Tsc22d4	165	0.611793	0.00122717	0.0326291
Ltbp3	1163, 1164	-0.426408	1.44702e-05	0.00120153										Tshz3	837	-0.214499	0.00159657	0.0366974
Ltn1	18	0.308878	0.000376955	0.00745015										Tsnax	165	0.227038	0.0020771	0.0427492
Lurap1	126	-0.184832	0.00590984	0.0441365										Tubgcp3	894	0.515769	0.00013848	0.0124691
Luzp1	746	0.185538	0.000757023	0.0113607										Tulp4	565	0.162794	0.00269259	0.0482898
Lysmd2	24	0.230649	0.000143397	0.00424985										Tusc1	146	-0.267036	0.00139945	0.0345034
Lysmd2	33	0.227815	0.000129383	0.0040726										Tut7	705	-0.443118	1.61958e-05	0.0044915
Lzts2	242	0.264343	0.00222576	0.0231886										Tut7	190	0.371011	5.09775e-05	0.00804944
Madd	819	0.266872	7.36959e-05	0.00300863										Twistnb	306	0.464518	1.3623e-05	0.00411445
Maf1	82	-0.171133	0.00131809	0.0164988										U2surp	NA	-0.440964	2.87501e-05	0.00589194
Maged1	264, 267	0.384073	5.81332e-05	0.00259231										U2surp	788, 800	0.394173	0.000249384	0.0159028
Magel2	1270	-0.322658	0.00704799	0.0497335										Uba5	380	0.254732	0.00129596	0.033359
Magi1	1375	-0.153049	0.0028234	0.027195										Ubap2l	313	0.295191	0.00248041	0.0464348
Magi1	NA	-0.291938	0.000115033	0.00379285										Ube2o	483	0.349975	0.00104143	0.0302296
Magi1	1400	-0.301478	8.05659e-06	0.000871922										Ube2o	406	0.292364	0.00183413	0.0401425
Magi1	733	-1.11569	0.00201922	0.0218039										Ube4a	NA	0.293111	0.00222702	0.0445034
Magi3	829, 833	0.315382	0.000168795	0.00467194										Ubl7	230	-0.360753	1.84422e-05	0.00473694
Magi3	679	0.235883	0.00010498	0.00362861										Ubr4	2882	-0.549699	7.30583e-05	0.00921576
Magi3	954	-0.365771	9.36002e-05	0.00344764										Ubr4	2740	0.302841	0.000174256	0.0136458
Mak16	197, 199	0.287376	0.00410059	0.0347073										Ubxn7	258, 266	0.684332	0.000268357	0.0162909
Man2a1	82	-0.285649	0.00129729	0.0163447										Uck2	254	-0.306438	0.00117574	0.0319654
Map11	498	0.190854	0.000925043	0.012878										Ugdh	474	0.778351	0.00168632	0.0376458
Map1a	1768, 1772	0.223036	0.00204644	0.021987										Unc119	37, 39	-0.445314	0.000265816	0.0162909
Map1a	895	-0.203545	0.00443039	0.0364887										Upk3b	240	1.27358	0.000448009	0.0209477
Map1a	504	-0.312607	1.50217e-06	0.000382749										Usp1	67	0.260307	0.00280068	0.049318
Map1a	2082	-0.342328	1.59922e-05	0.00124736										Usp15	961, 965	0.862131	8.53722e-06	0.00375413
Map1b	2030	0.223052	0.00220702	0.0230814										Usp19	220	0.366184	0.00198997	0.0419419
Map1b	336, 339	0.206538	0.000310883	0.00671331										Usp24	2327	0.273796	0.000249906	0.0159028
Map1b	1141, 1153	0.187669	0.00557053	0.0425498										Usp34	NA	0.356182	0.00232879	0.0451553
Map1b	1781, 1784	-0.168734	0.0036049	0.031739										Usp53	562	0.59523	0.000236474	0.015662
Map1b	1438	-0.192412	0.00568924	0.0431486										Usp54	NA	-0.240808	0.000167371	0.0134905
Map1b	1247	-0.290326	3.87114e-05	0.00204877										Usp54	613	0.288079	0.00280333	0.049318
Map1b	1251	-0.397424	3.43983e-08	7.33872e-05										Usp9x	374	-0.267696	0.00262842	0.0477669
Map1s	NA	0.599493	0.000100602	0.00353648										Uvrag	517	-0.236726	0.00099495	0.0296924
Map2	694	-0.190639	0.00319842	0.0292705										Vav3	786	-0.276462	0.00167694	0.0375199
Map2k5	133	0.261932	0.00244068	0.0245906										Vbp1	99	-0.327982	0.00243584	0.0460025
Map2k6	28	0.321283	0.0013901	0.017133										Vcl	914	0.296121	0.00282893	0.049318
Map3k11	638	-0.182226	0.000592139	0.00976623										Vcp	197	0.310321	0.00214071	0.0433976
Map3k20	733	-0.187959	0.00534032	0.0413603										Vcpip1	1196	-0.307076	0.000127778	0.0122463
Map3k4	59, 77	0.221137	0.00533599	0.0413603										Vim	325	0.75335	0.00165904	0.0373362
Map4k4	846	0.469935	8.29821e-06	0.000878333										Vps26b	304	0.340827	0.00225703	0.0448007
Map4k4	323, 325	0.283603	0.000124182	0.00397382										Vsig10	478	0.418763	0.000947439	0.0292961
Map4k4	561	0.246892	0.000141461	0.00423154										Wapl	494	0.262878	0.000373532	0.0194479
Map4k5	NA	0.379331	0.000536026	0.00919502										Wasf2	428	0.241967	0.000352656	0.0188609
Map7d1	49	0.279887	0.00151784	0.0180809										Wbp4	228	-0.894165	5.3831e-06	0.00339077
Map7d1	99	-0.188101	0.00591295	0.0441365										Wdfy3	3284	-0.968629	0.00262565	0.0477669
Mapk6	189	0.225131	0.00421624	0.0352984										Wdr25	60	-0.403372	0.0019874	0.0419419
Mapk7	224	0.157307	0.000284407	0.00633389										Wdr43	NA	-0.28555	0.00135206	0.0339342
Mapkbp1	990	-0.406462	0.00155044	0.0183801										Wnk1	2116	-0.375819	0.000652694	0.0255559
Mapt	289	-0.275239	0.000366312	0.00738425										Wnk1	183, 185	0.262645	0.00228935	0.0449149
Marcks	27	-0.18505	0.00616028	0.0451738										Wnk2	49	0.514447	0.000234569	0.015662
Marcks	171	-0.219561	0.00351981	0.0312596										Wnk2	560	-0.239415	0.0024675	0.0463294
Marcks	NA	-0.23329	0.00225951	0.023373										Wwc1	919	0.33188	0.00196996	0.0417944
Marcksl1	22	-0.215087	0.00573029	0.0433405										Wwc1	255	0.334749	0.00263085	0.0477669
Marcksl1	135	-0.21851	0.000118369	0.00384529										Wwc2	997	0.393554	6.41148e-06	0.00339077
Marcksl1	148, 151	-0.232776	0.000121436	0.00392507										Wwox	NA	0.455921	0.000412033	0.0203003
Marcksl1	36	-0.252738	0.00214604	0.0226652										Wwp2	200	0.307112	0.0020254	0.0421354
Marcksl1	120	-0.29169	0.000586261	0.00972023										Wwtr1	62	0.878051	0.000172798	0.0136458
Marcksl1	148	-0.292865	0.00499833	0.0396736										Wwtr1	69	-0.724925	0.0014962	0.0356717
Mark3	540, 543, 546	0.437238	9.20655e-06	0.000918938										Xpc	875, 876	0.312292	0.0020155	0.0421138
Mark3	601	0.385311	0.00287319	0.0274769										Xpnpep3	505	0.381899	4.29607e-05	0.00732385
Mark3	469	0.229066	0.00223935	0.0232429										Yap1	404	0.290875	0.0026155	0.0477669
Mast2	NA	0.325651	0.000263564	0.00604204										Ybx1	311, 312	0.593025	0.000506055	0.0220894
Mast2	32	-0.165433	0.00118858	0.0153652										Ythdc1	516	0.448168	0.00041775	0.0204252
Mast2	131	-0.169903	0.00173115	0.0198033										Ythdc2	NA	-0.277437	0.000633913	0.0249728
Mast2	970, 973	-0.213792	0.000655565	0.0104459										Zbed3	NA	0.23683	0.00112113	0.0313462
Mast2	1367	-0.236407	0.001794	0.0202544										Zbtb7c	215	0.239505	0.0012592	0.0329135
Mast2	14	-0.248878	0.000134072	0.00413904										Zc3h18	92	0.316422	0.000966773	0.029329
Mast2	1476	-0.310547	9.837e-06	0.00095707										Zc3h4	159	-0.450762	0.000188444	0.0142353
Mast3	NA	0.367817	0.000978062	0.0134581										Zc3h4	916	-0.385912	0.000201086	0.0144112
Mast3	901	0.194279	0.000936081	0.0129918										Zc3hav1	564	-0.507071	0.000117869	0.0117249
Mast3	1217	0.156613	0.00599079	0.0444898										Zc3hav1	344, 350	0.258195	0.000341784	0.0186519
Mast4	1776	0.196401	0.00167719	0.0193817										Zdbf2	NA	0.724123	0.000162454	0.013374
Mavs	NA	0.351309	0.000565326	0.00953057										Zdhhc5	554	-0.31128	0.000645696	0.0253334
Mavs	220	0.220248	0.00168342	0.0194305										Zdhhc8	335	0.31961	0.000134414	0.0124106
Mbd6	19	0.284143	0.00118522	0.0153545										Zfand2b	187	0.280839	0.00156365	0.0365559
Mcm2	139	0.203207	0.000108992	0.0036838										Zfp280d	907	-0.347053	6.22438e-05	0.0087442
Mcm2	21, 25	0.180884	0.00669939	0.0479944										Zfp318	550	0.324357	0.000661419	0.0257927
Mcm2	21	0.160712	0.00524669	0.0409863										Zfp462	1346	0.239441	0.0022824	0.0449149
Mcm3	672	0.353828	1.20145e-06	0.000367375										Zfp507	475	-0.601204	2.00372e-05	0.00488603
Mcm4	32	0.657935	2.66447e-06	0.000479705										Zfp609	841	-0.346978	0.000349667	0.0188609
Mcm6	689	-0.200889	0.00583006	0.0437965										Zfp609	413	0.319274	0.000857827	0.0282999
Mcmbp	167	0.216339	0.0020963	0.0222988										Zfp638	1959	-0.271266	0.000581282	0.023674
Mdc1	461	0.29353	0.000448695	0.00820272										Zfp646	1412	-0.201645	0.000857215	0.0282999
Mdc1	591, 593	0.230236	0.00407384	0.0345568										Zfp687	228	-0.749336	3.88593e-06	0.00339077
Mdc1	782	-0.151585	0.00392536	0.033743										Zfp804a	817, 818	0.437249	0.000152079	0.0130445
Mdc1	325	-0.281124	0.00448475	0.0367948										Zfx	269	0.513092	7.1357e-05	0.00918071
Mecp2	360	-0.175293	0.00710531	0.0499915										Zfyve1	129	0.37193	1.20297e-05	0.00386233
Med1	1481	0.422379	1.15196e-07	0.000104475										Zfyve16	NA	-0.374298	0.000135934	0.0124106
Med1	1209	-0.204087	0.000650163	0.0104113										Zswim8	1155	-0.714836	5.90573e-05	0.00849014
Med26	458	0.204942	7.84996e-05	0.00308822										Zwint	216	-0.425962	0.000669945	0.0259318
Mef2a	253	0.277483	0.0027231	0.0265073
Mef2d	231	0.175783	0.000194235	0.00504277
Meis1	196	-0.175371	0.00132475	0.0165393
Mesd	211	-0.365055	0.000498475	0.00882595
Mettl16	459, 463	0.240705	0.00456899	0.037327
Mettl16	425	0.199321	0.00229881	0.0235989
Mfsd2a	NA	0.600835	8.73641e-07	0.000280497
Mga	406, 414	0.237525	0.000102604	0.00358724
Mga	2480	0.154119	0.00156928	0.0185123
Mgat4a	228	-0.936504	5.56723e-10	9.07197e-06
Mia3	772	0.154591	0.000412497	0.00782892
Mia3	1765	-0.22091	0.00224934	0.0233214
Mical1	750	0.285695	4.43969e-05	0.00223306
Mical3	1783	0.34535	0.000342837	0.0070939
Mical3	1369	-0.280864	0.000498159	0.00882595
Mical3	1171	-0.312473	0.00374771	0.0326235
Micall1	128	0.259343	1.08454e-05	0.00101915
Mid2	112, 116	-0.202543	8.09464e-05	0.0031502
Mier1	159, 165	0.326263	1.96016e-05	0.00138317
Mier1	165	0.210789	0.00358007	0.0316215
Mier1	376	-0.254315	8.83293e-06	0.000899577
Miga2	206, 224	-0.26612	0.000971846	0.0134013
Mindy4	123	0.238611	0.00147182	0.0177097
Mink1	729	0.231012	0.00402087	0.0342848
Mkrn2	365	-0.220096	0.000705276	0.0108605
Mllt10	370	0.173791	0.00450018	0.036843
Mllt10	436	0.165453	0.00199551	0.0216114
Mlxip	724	-0.162727	0.000306442	0.00664038
Mobp	NA	0.236126	0.000826017	0.0120094
Morc4	581	0.17585	4.26585e-05	0.00217977
Morf4l2	15	0.223634	0.00278546	0.0269373
Mpdz	NA	0.27221	0.000289597	0.0064124
Mpdz	NA	0.152777	0.00582634	0.0437965
Mpdz	908	-0.177582	0.00335912	0.0302667
Mphosph6	111	0.273661	0.000187475	0.00495406
Mphosph8	379	-0.444555	5.18576e-06	0.000679581
Mpp5	53	0.316465	0.00161394	0.0188201
Mpp5	245	0.254801	2.79628e-06	0.000494197
Mprip	661	0.199472	0.000104953	0.00362861
Mprip	976	-0.345046	3.84681e-07	0.000207877
Mre11a	648	0.324569	2.08443e-07	0.00014872
Mre11a	686	0.168851	0.000386561	0.00758916
Mrtfa	488	0.162293	0.00086113	0.0123154
Mrtfa	548	0.151767	0.000690062	0.0107291
Mrto4	233, 239	0.17516	0.00358828	0.0316715
Msantd2	24, 27	0.259944	4.81882e-05	0.00230944
Msl1	66	0.2673	0.0001297	0.00407593
Msl3	404, 409	0.170582	0.00600194	0.0445212
Msn	429	-0.17373	0.000142522	0.00424699
Msn	429	-0.174587	0.00570368	0.0432241
Msn	576	-0.18564	0.000751405	0.0113076
Msn	491	-0.192618	0.00227248	0.023423
Msn	74	-0.224456	0.000238302	0.0056815
Msn	384	-0.446971	2.52305e-06	0.000458529
Msn	384	-0.463538	1.32862e-06	0.000372519
Msrb3	244	-0.152962	0.00248897	0.0249207
Msx2	130	0.185218	0.000202935	0.00515745
Mtcl1	NA	0.272159	6.76665e-05	0.00290318
Mtcl1	1673	0.219281	0.000132429	0.0041076
Mtcl1	768	0.214315	0.000146997	0.00431668
Mtdh	297	-0.246588	0.00278502	0.0269373
Mtf1	655	0.210529	0.00526985	0.0410176
Mthfd1	549	0.322294	0.00483648	0.0387724
Mthfd1	549	0.227084	0.00701012	0.0495389
Mthfd1l	356	0.170781	0.00278905	0.0269585
Mthfr	33	0.235348	0.00173553	0.0198417
Mtm1	23	0.21713	0.000269805	0.00610038
Mtmr1	NA	-0.200506	0.00019038	0.00500339
Mtmr14	528	0.239114	0.000175477	0.00476687
Mtmr2	NA	-0.242216	0.000212878	0.00530673
Mtmr3	613	0.211605	0.000586322	0.00972023
Mtor	2448	0.258729	0.00187533	0.0207265
Mtss1	262	0.427438	0.00374696	0.0326235
Mtss2	271	-0.412893	0.00417387	0.0351356
Mxra7	79	0.338397	0.00139532	0.0171425
Myc	62	0.421158	7.41849e-05	0.00300863
Mycbp2	2316	0.341612	1.3204e-05	0.00113555
Mycbp2	3496	0.333068	0.00130621	0.0164248
Mycbp2	2916	0.28568	0.000539584	0.00923139
Mycbp2	181, 183	0.232929	5.63847e-05	0.00253435
Mycbp2	2331	0.170769	0.000398573	0.00772445
Myct1	172	0.293218	0.000396921	0.00770019
Myh10	1956	0.188655	0.00220575	0.0230807
Myh14	925	0.179727	0.00642385	0.0466098
Myh9	754	-0.161092	0.00112149	0.0146868
Myh9	933	-0.204489	0.000213967	0.00530673
Myl12b	135	0.176006	0.000571229	0.00956883
Myo18a	1966, 1970	0.589125	0.000175689	0.00476687
Myo18a	2003, 2016	0.494168	0.00404848	0.0344174
Myo18a	72, 83	0.317022	1.45536e-05	0.00120295
Myo18a	35	0.277872	9.16628e-06	0.000918938
Myo18a	1994	0.173357	0.00175881	0.0200258
Myo18a	1966	-0.162037	0.00636728	0.0463215
Myo1b	580	0.244734	0.000375639	0.00744475
Myo1c	786	-0.196794	0.000682057	0.0106736
Myo5a	600	0.224512	0.00131056	0.0164473
Nab1	401, 405	-0.230961	9.70488e-06	0.000949009
Nab2	159, 162	-0.178275	0.000377071	0.00745015
Nacad	1268	0.39735	7.37519e-08	9.79247e-05
Nacad	1441	0.27344	0.000358596	0.00727156
Nap1l4	125	0.296372	0.000163551	0.0045861
Nav1	998	0.212303	0.00614683	0.0451267
Nav1	510	-0.401826	0.000122762	0.00394806
Naxe	43	-0.379189	8.35059e-05	0.00321036
Ncam1	788	0.367799	0.00111664	0.0146649
Ncam1	887	0.222309	0.000342308	0.00709057
Ncbp3	563	0.176178	0.000998113	0.0136754
Nccrp1	22, 46	0.369534	0.000182853	0.00487878
Ncf2	323	0.173631	0.00334082	0.0301724
Ncl	189, 212	0.393478	0.000330425	0.00694536
Ncoa1	NA	0.295578	0.000191796	0.00500644
Ncoa2	579	-0.319425	9.46441e-05	0.00346621
Ncoa2	565	-0.417247	1.26692e-05	0.00110434
Ncor2	2351	0.389081	0.000744225	0.0112269
Ncor2	1528, 1536	0.231868	0.00610479	0.044938
Ncor2	NA	0.229917	0.00338318	0.030384
Ncor2	747, 750	0.199646	0.00206477	0.0220738
Ncor2	2215	0.177093	0.00155262	0.0183874
Ncor2	1406	0.16768	0.00457296	0.0373436
Ndrg1	328, 330, 333	-0.179338	0.00364132	0.0319719
Ndrg1	346, 347, 352	-0.252751	0.00131177	0.0164517
Ndrg1	354, 360	-0.316483	5.69124e-05	0.00254376
Ndrg1	352	-0.383807	0.000523511	0.00909794
Ndrg1	357, 360	-0.398881	1.64637e-05	0.00126863
Ndrg1	346, 347	-0.560196	6.53886e-05	0.00283066
Ndrg1	344, 347	-0.699646	2.9568e-05	0.00178557
Ndrg2	330, 332, 338	0.346559	2.29469e-06	0.000442049
Ndrg2	332, 338	0.218675	3.85291e-05	0.00204877
Ndrg3	335	0.31421	0.000757225	0.0113607
Nectin1	421	0.378637	4.23957e-07	0.000207877
Nectin1	433, 434	0.157643	0.00237675	0.0241486
Nectin1	433, 434	-0.641379	1.55846e-06	0.000382749
Nectin1	434	-0.720366	5.03263e-06	0.000677496
Nectin2	424	0.183064	0.00316507	0.0290342
Nectin3	529	0.226243	3.54253e-05	0.00197807
Nek9	13, 28	0.259817	4.11648e-06	0.000600056
Nelfa	225	0.358288	3.3368e-05	0.00192933
Nelfe	51	0.497382	3.81216e-05	0.00204444
Nes	919	-0.458517	8.20724e-06	0.000877417
Nexn	288	-0.21135	0.000322278	0.00685251
Nexn	281	-0.23079	0.000190959	0.00500506
Nf1	2567	-0.152309	0.00219286	0.0230214
Nf2	518	-0.192689	0.000199533	0.00511825
Nf2	10	-0.217014	0.00307645	0.0285419
Nfia	310	0.2461	4.95986e-05	0.00234183
Nfic	193	0.156808	0.00124996	0.0159149
Nfkb2	715	0.200606	0.00204185	0.0219498
Nfrkb	493	0.18767	6.19573e-05	0.00271878
Ngdn	143, 149	0.181623	0.00325263	0.0296539
Nhsl2	195	-0.186887	0.00287038	0.0274769
Nid2	386, 388	-0.302489	0.000388761	0.00760019
Nin	152	-0.198286	4.79343e-05	0.00230944
Nipbl	599	0.287802	0.000319159	0.00682496
Nipbl	757	0.273554	0.00390495	0.033614
Nipbl	274	0.232187	0.000103186	0.00360103
Nipbl	1144, 1154	0.18701	0.00391493	0.0336684
Nipbl	256	-0.208426	0.0011822	0.015336
Nisch	1031	0.227619	0.000426532	0.00797739
Nmt1	69	0.222835	0.000380753	0.00749983
Nmt2	66, 72	0.411562	8.88481e-06	0.000899577
Nmt2	NA	0.275131	0.00137811	0.0170397
Nolc1	238	0.222248	0.000240607	0.00571871
Nono	452	0.392898	1.62164e-06	0.000382749
Nono	430	0.206347	0.00078688	0.0116616
Nono	15	0.178577	0.0057153	0.0432781
Nphp4	145	-0.259349	0.000267616	0.00606654
Nrk	801	0.424573	6.02927e-06	0.000739795
Nrk	840	0.167484	0.00442599	0.036468
Nsd3	585	0.242266	0.0021243	0.0224849
Nsd3	457	-0.245717	0.00588211	0.0440267
Nsmaf	604	0.252892	0.000722365	0.0110452
Nsun2	723	0.245751	0.0065612	0.0472504
Nt5c2	511	-0.261361	0.000670472	0.0105735
Nucb2	89	-0.34399	0.000102131	0.0035772
Nucks1	113	0.292873	9.39142e-06	0.00092846
Numa1	1094	0.341725	4.82669e-06	0.000659442
Numa1	1982	0.191162	0.00604424	0.0446587
Numa1	1982	-0.272485	0.00145777	0.0176066
Numb	NA	0.200236	0.000430404	0.00802643
Numb	440	-0.343415	0.005979	0.0444365
Numbl	411	-0.206998	0.00137142	0.0169898
Nup133	NA	0.454289	0.00148591	0.0178344
Nup188	1719, 1727	-0.327171	4.13113e-06	0.000600056
Nup50	NA	-0.554713	7.26906e-05	0.00300863
Nup93	NA	0.182566	0.00374072	0.0326069
Nup93	236	-0.222971	0.000109199	0.00368409
Nup98	623	0.293621	0.00235101	0.0239883
4e	839	0.251493	2.42049e-05	0.00156998
Nup98	546	-0.294601	0.00421193	0.0352984
Nupl1	319	0.164948	0.00330107	0.0299115
Ocln	369	0.578701	0.000400713	0.0077348
Ogfr	452	0.214071	0.000198437	0.00510372
Osbpl10	225	0.232423	0.00595892	0.0443557
Osbpl6	44	0.5158	0.00462062	0.0375894
Oser1	84	-0.171798	0.00142995	0.0174667
Otud7b	100	0.237042	0.000185221	0.00493513
Oxsr1	324, 325	0.185966	0.000132296	0.0041076
P2ry1	NA	-0.292437	0.000260799	0.00602401
Pa2g4	363	0.290208	0.00105272	0.0141716
Pacs1	493	0.207676	0.00100983	0.0137968
Pacs2	678, 679	0.24873	0.000479656	0.0086195
Pacs2	319	-0.194058	0.00107828	0.014395
Pacsin2	399	0.633569	7.19137e-06	0.000833341
Pak1ip1	361	0.228108	0.00401975	0.0342848
Pak4	181	0.210481	0.00015302	0.00442247
Pak4	148	-0.18104	0.00101918	0.0138562
Pak6	561	0.178682	0.00101657	0.0138562
Pakap	740	0.409266	0.00331106	0.0299879
Palm	157	0.199999	5.39475e-05	0.00247595
Palm	345	0.188854	0.00209046	0.0222859
Palm	157	-0.422366	4.23929e-05	0.00217196
Palm3	451	0.303392	0.00328549	0.0298405
Palm3	335	0.196401	0.00311585	0.0287074
Palmd	385	0.224921	0.000172075	0.00473304
Palmd	375	-0.373971	0.000131942	0.0041076
Pard3	156	0.288037	0.000221136	0.00541292
Pard3	943	0.275413	0.000278532	0.00623188
Pard3	715, 728	0.218855	8.68547e-05	0.0032999
Pard3	579	-0.198692	0.00511171	0.0402913
Pard3	579	-0.231101	0.00139911	0.0171782
Pard3b	990	0.171874	0.00310735	0.0286686
Pard3b	368	-0.168783	0.00313234	0.0287614
Pard3b	364	-0.21957	0.000241788	0.00573621
Pard3b	346	-0.268443	0.000496917	0.00882268
Pard3b	NA	-0.295203	5.65885e-05	0.00253517
Parn	573	0.337438	0.000155564	0.00445287
Parp14	1407	-0.251651	0.000192995	0.00503093
Parp4	1967	-0.309748	0.00422704	0.0353581
Parva	28	0.356724	0.0011569	0.0150584
Patj	846	0.257392	0.000123841	0.00397382
Patj	858	0.185577	0.000700608	0.0108145
Patj	858	0.172267	0.00182181	0.0203975
Patj	1215	-0.212627	0.00412225	0.0348447
Patj	1590	-0.266128	0.000623795	0.0101151
Patj	1400	-0.309387	0.00602901	0.0446531
Patj	1215	-0.324867	3.08411e-05	0.00183067
Patl1	184	0.28524	0.000537647	0.00921462
Patl1	194	0.261945	0.00526076	0.0410159
Pawr	125	0.292011	0.000925205	0.012878
Pbx1	193	-0.197263	2.74237e-05	0.00172081
Pbx2	105	0.224007	0.00478934	0.0385388
Pcbp1	264	0.2577	0.00101105	0.0138036
Pcbp1	190	0.217426	0.00121864	0.0155779
Pcdh12	902	0.252412	0.000345271	0.00712894
Pcdh12	868	0.208788	0.00197293	0.0215122
Pcdh12	1064	-0.296092	2.97388e-05	0.00178745
Pcdha4	356	0.406385	0.00706991	0.0498517
Pcm1	1766	-0.200911	0.000152872	0.00442247
Pcnp	44	-0.392822	0.00119863	0.0154277
Pcyt1a	343	-0.158277	0.00469552	0.0379755
Pcyt1b	335	0.151772	0.00540645	0.0416933
Pdcd11	1490	0.189142	0.00437751	0.0362235
Pdcd11	1468	0.15168	0.00497947	0.0395728
Pdcd4	76	0.446267	0.000655745	0.0104459
Pdcl3	235, 237	-0.208292	0.000677866	0.0106498
Pde3a	1033, 1036	0.619902	6.06504e-07	0.000218977
Pde4a	NA	-0.273373	0.000156448	0.00447153
Pdgfra	767	-0.189628	0.00507221	0.0400948
Pdha1	293	0.21981	0.00555961	0.0425112
Pdhx	163	0.197478	0.000323946	0.0068722
Pdia6	147	-0.348959	0.000208705	0.00524868
Pdlim1	130	0.161682	0.0067214	0.0480338
Pdlim1	NA	-0.231115	0.000423038	0.00796307
Pdlim4	119	0.454692	2.04724e-06	0.000419553
Pdlim4	107, 111	0.217986	0.00175209	0.0199954
Pdlim5	137	0.30839	0.0022306	0.0231886
Pdlim5	111	0.211521	0.00667411	0.0478489
Pdlim7	109	0.352777	0.000422083	0.00796307
Pdlim7	217	0.321503	5.174e-06	0.000679581
Pdlim7	251	0.201467	0.00103	0.0139242
Pds5b	1176, 1182	0.226519	0.000115179	0.00379285
Pds5b	1176, 1182	0.187225	0.00381695	0.0330026
Pds5b	1166	-0.501326	0.00313168	0.0287614
Pdzd8	532	0.294103	1.49245e-05	0.00120444
Pdzk1	148	0.406423	0.00659081	0.0473994
Pdzk1	492	-0.172819	0.00458912	0.0374121
Peak1	822	0.17963	0.00653493	0.0471318
Peak1	565, 568	0.155338	0.00239269	0.0242571
Peak1	371	-0.265234	2.49446e-05	0.00159646
Peak1	1281	-0.388265	1.01317e-07	0.000101017
Peak1	727	-0.465507	0.00520529	0.0407787
Peg10	848	0.289733	1.53366e-06	0.000382749
Peg3	1049	-0.60963	9.43264e-06	0.00092846
Pelp1	740	0.22084	0.000349868	0.00716936
Pex16	181	0.160295	0.00604403	0.0446587
Pgm2l1	175	0.287303	0.00274733	0.0266559
Pgm3	64	0.449146	4.0763e-06	0.000600056
Pgr	163	0.320176	2.38543e-05	0.00155773
Pgr	282	-0.355021	0.00167995	0.019402
Pgr	163	-0.393466	6.74283e-05	0.00289942
Pgrmc2	98	0.505213	0.000616303	0.0100274
Pgrmc2	98	0.481522	0.00257792	0.0255196
Phactr4	264	0.318235	0.000459416	0.00832567
Phactr4	134	-0.194797	0.00479252	0.0385482
Phactr4	134	-0.213981	0.00164089	0.0190537
Phf11a	282	0.160183	0.00423736	0.0354291
Phf11d	333, 336	0.15252	0.0034953	0.0311399
Phf11d	169	-0.228003	0.000209427	0.00525312
Phf20l1	368	-0.19935	0.000319674	0.00682727
Phf23	315	0.337451	0.000628974	0.010182
Phf23	NA	0.246404	0.00621228	0.0454859
Phf23	306	0.175687	0.00252954	0.0252221
Phf6	155	0.358601	2.26842e-05	0.00150168
Phf8	817, 820	0.243402	7.22927e-05	0.00300863
Phldb1	491	0.452667	0.000530729	0.00917771
Phldb1	220	-0.186577	0.000812155	0.0118976
Phldb2	976	0.251128	0.00179961	0.0202783
Phldb2	465	-0.29595	0.000370238	0.0074025
Phlpp2	NA	0.171616	0.00166567	0.0192949
Pias2	499	0.249405	0.000211818	0.00529931
Pik3c2a	1553	0.154959	0.00488336	0.0389698
Pik3r1	467	0.189315	0.000566471	0.00953057
Pitpnm2	365	0.185774	0.000132552	0.0041076
Pitpnm2	316	-0.381759	5.33027e-06	0.000680016
Pitrm1	NA	0.301262	0.00163892	0.0190423
Pja2	NA	-0.269207	0.000534778	0.00918997
Pkn2	NA	0.228597	0.00176916	0.0200784
Pkp4	132, 136, 139	0.290789	0.00236899	0.0241206
Pkp4	272, 280	-0.177093	0.00161777	0.0188534
Pkp4	405, 411	-0.181027	0.00483329	0.0387724
Pla2g6	532, 534	0.214013	3.87122e-05	0.00204877
Plcd1	460	0.152064	0.00219588	0.0230214
Plcd3	553	0.201937	0.000138993	0.00420472
Plcg1	525	-0.368538	0.00261197	0.0257508
Plch2	561, 565	0.227816	0.00282672	0.0271998
Plec	1718	0.575918	0.000158365	0.00448884
Plec	NA	-0.192014	0.00199233	0.0216114
Plec	1574	-0.255698	9.80758e-05	0.00351171
Plekha6	441, 443	0.339316	0.000162229	0.00455567
Plekha6	459, 464	0.305376	0.000626619	0.0101524
Plekha6	NA	0.274981	0.000101298	0.00355448
Plekha6	443	0.226097	0.00103117	0.0139302
Plekha6	443	0.206544	0.000259516	0.00600879
Plekha6	461, 464	0.198368	5.0105e-05	0.00235996
Plekha6	933	-0.311863	3.43525e-06	0.000542005
Plekha7	628	0.527871	0.000416926	0.00790518
Plekha7	533	0.158123	0.00459336	0.0374308
Plekha7	478, 482	0.153561	0.00212003	0.0224644
Plekha7	120	-0.231237	0.00426451	0.0355481
Plekha7	904	-0.2631	0.000398975	0.00772448
Plekhg2	442	0.150606	0.00237511	0.0241486
Plekhg3	502	-0.153461	0.00539075	0.0416222
Plekhg6	537	0.390352	0.000150314	0.00438072
Plekhh1	233	-0.208674	0.00478898	0.0385388
Plekhh1	391	-0.231931	0.00281285	0.0271477
Plekhh1	418	-0.247256	0.00081665	0.0119488
Plekhh1	507	-0.29619	3.4036e-05	0.00193985
Plekhh1	262	-0.300479	0.00405774	0.0344759
Plekhh1	262	-0.563385	8.05933e-08	9.79247e-05
Plekhh2	200	-0.217051	0.000112839	0.00376777
Plekhh2	636	-0.277095	2.71167e-05	0.00171271
Plekhh3	30	0.22751	0.00158951	0.0186368
Plekho1	226	-0.531886	5.06434e-06	0.000677496
Plekho2	211	0.208834	0.00176978	0.0200784
Plekho2	211	-0.289529	2.53684e-05	0.0016182
Pls3	293	-0.429474	2.9759e-08	7.16597e-05
Pml	NA	0.151169	0.000566106	0.00953057
Pmm1	242	-0.185187	0.0040114	0.0342685
Pnn	100	-0.228372	0.000145053	0.00428572
Pnn	698, 700	-0.284171	0.00674293	0.0481452
Pnpla6	948	-0.351999	0.000375461	0.00744475
Polr2a	1843, 1845, 1857	0.37977	7.20259e-05	0.00300863
Polr2a	1836	0.225573	0.000598556	0.00981326
Polr3e	162	-0.177077	0.00154937	0.0183787
Polr3g	158	-1.21461	0.00328422	0.0298405
Pop5	157, 159	0.52659	0.000261414	0.00602706
Pou2f1	NA	0.245239	0.000237529	0.00567009
Ppfibp1	923	0.200565	0.000236915	0.00566245
Ppfibp1	403	-0.217571	0.00180724	0.020333
Ppig	411, 413	-0.163096	0.000685039	0.0107023
Ppip5k1	404	-0.238529	0.00121591	0.0155573
Ppip5k2	44	0.157875	0.00532393	0.0413492
Ppm1a	377	0.503545	3.98001e-06	0.000594347
Ppp1r13b	85	-0.412334	3.58739e-06	0.000548473
Ppp1r13l	151	0.307291	0.00574608	0.0434429
Ppp1r14d	35	0.702406	0.0020301	0.0218724
Ppp1r18	194	-0.150662	0.00591572	0.0441365
Ppp1r18	234	-0.250952	0.00108142	0.014407
Ppp1r2	88, 90	0.307958	0.000195913	0.00506667
Ppp1r2	122, 123	-0.308296	0.00230091	0.0236021
Ppp1r35	53	0.163356	0.00703791	0.0496806
Ppp1r3g	81	0.419327	4.55196e-06	0.000640065
Ppp1r7	12	-0.224906	7.63133e-06	0.000844885
Ppp3ca	469	-0.330445	3.0885e-05	0.00183067
Ppp4r3a	685	0.185605	0.00309649	0.0286095
Ppp4r3a	685	0.180696	0.00126617	0.016047
Pprc1	541	0.206102	0.00219839	0.0230214
Pprc1	1395	-0.249308	1.80998e-05	0.00133082
Prag1	628	0.357151	0.000605672	0.00989624
Prag1	391	0.266357	0.00631182	0.0460049
Prap1	NA	0.183082	0.00532585	0.0413492
Prickle1	592	-0.281784	0.000393123	0.00764962
Prkaa2	377	0.169708	0.000308071	0.0066607
Prkag2	16	-0.226915	0.00305425	0.0284426
Prkag2	122	-0.288988	1.53158e-06	0.000382749
Prkag2	NA	-0.364381	0.00696361	0.0492463
Prkar2b	83, 85	0.201486	0.00495683	0.0394417
Prkcd	652	-0.529485	0.0062438	0.0455852
Prkce	368	0.152497	0.00102386	0.0138901
Prkd1	255	-0.291007	2.69515e-05	0.00170787
Prkd3	391	-0.182252	0.000541287	0.00925231
Prkd3	730	-0.478693	8.244e-06	0.000877417
Proser2	187	0.150775	0.00352163	0.0312596
Prpf38a	193, 194	0.276797	7.13646e-05	0.00299514
Prpf38b	487, 489	-0.179659	0.00516473	0.040593
Prpf40a	881, 884	-0.174335	0.000877767	0.0124425
Prpf4b	NA	0.277612	6.07481e-05	0.00267237
Prpf4b	94	-0.182442	0.00488625	0.0389767
Prpsap1	120	-0.222712	0.00624478	0.0455852
Prr12	1555, 1562	0.28209	0.000114616	0.00379285
Prr12	441	0.251245	8.17335e-06	0.000877417
Prr12	1562	0.17641	0.000508884	0.008957
Prr14	135	-0.322576	0.000186176	0.00494507
Prrc2a	1104	0.210392	0.000878803	0.012448
Prrc2a	1302	0.173691	0.00514516	0.0405042
Prrc2a	825	0.169907	0.000830732	0.0120443
Prrc2c	2638	0.469855	1.37838e-06	0.000373986
Prrc2c	189, 192	-0.2951	0.000423161	0.00796307
Prune2	1926	0.329351	0.000406475	0.00778363
Prune2	1450	0.312785	0.0010635	0.0142577
Prune2	2171	-0.326513	0.00179476	0.0202544
Prune2	NA	-0.331737	5.34787e-05	0.00247447
Prune2	915	-0.347223	0.00363418	0.0319452
Prx	1028	-0.266825	0.00444156	0.0365338
Psd3	316	0.49861	8.249e-05	0.00317817
Psen2	30	-0.269996	3.46052e-05	0.00196069
Psip1	205	0.525535	3.76261e-07	0.000207877
Psip1	205	0.441406	1.36874e-06	0.000373986
Psip1	344	0.29204	0.00255266	0.0253812
Psip1	205	0.279582	0.00281165	0.0271477
Psma1	110	-0.164184	9.16626e-05	0.00340229
Psma2	7	0.239872	0.00146947	0.0176924
Psmc1	434	-0.246669	0.000348349	0.00715594
Psmd3	45	0.173877	0.00326365	0.0297122
Psmd3	45	0.153316	0.000966299	0.0133439
Psmd3	6	-0.190059	0.000335751	0.00698479
Ptdss2	12, 16	0.151058	0.000424202	0.00796475
Ptgdr2	375	-0.209187	0.00309819	0.0286115
Ptgdr2	375	-0.409166	2.39345e-06	0.00044334
Ptgfrn	875	-0.329051	0.000243008	0.00574758
Ptk2	390, 397	0.454101	0.000266082	0.00605783
Ptk2	575	0.391005	0.00106112	0.0142548
Ptk2	390	0.335559	0.0025738	0.025505
Ptk2	390	0.153146	0.00399341	0.0341755
Ptms	100	-0.228474	0.00312981	0.0287614
Ptpn1	392	0.229958	0.000529464	0.00916406
Ptpn11	562	0.183376	0.000295847	0.00647019
Ptpn12	731	0.175947	0.00229938	0.0235989
Ptpn12	603, 606	0.154475	0.00540078	0.0416663
Ptpn12	396	-0.206354	0.00206483	0.0220738
Ptpn12	545, 555	-0.398984	0.00290489	0.0277028
Ptpn13	240	0.361651	0.000105106	0.00362861
Ptpn3	357, 359	-0.223884	0.000108396	0.00367629
Ptpn4	403	0.178743	0.000830924	0.0120443
Pum1	124	0.236075	0.000346717	0.00715114
Pum2	102	0.222745	0.000165203	0.00461227
Pum2	136	-0.157001	0.00102655	0.013897
Pwp1	493	-0.257085	0.00193884	0.0213306
Pxn	126, 130, 143	0.264887	0.000456556	0.00830509
Pxn	258	-0.173567	0.0041749	0.0351356
Pxn	258, 261	-0.200721	0.000721544	0.0110452
Pxn	584	-0.220153	7.41385e-05	0.00300863
Qpctl	NA	-0.201754	2.15808e-05	0.00144362
Rab11a	190	0.16442	0.00298468	0.0281433
Rab11fip1	204	0.295361	5.71803e-06	0.000724685
Rab11fip1	188, 204	0.282902	4.83162e-05	0.00230944
Rab11fip1	NA	-0.371679	9.75974e-05	0.00351171
Rab11fip2	NA	0.155819	0.00695722	0.0492192
Rab12	15, 20	0.180779	0.000107374	0.00365452
Rab17	29	0.432731	0.000751922	0.0113076
Rab22a	175	0.172197	8.63764e-05	0.00329496
Rab22a	187	-0.199567	0.0049253	0.0392395
Rab3il1	180	0.279577	0.00453601	0.0370925
Rab3ip	248	0.332114	0.000114788	0.00379285
Rab7	34	0.245095	0.000188732	0.00497364
Rab8b	182	0.293535	0.000431894	0.00803865
Rabgap1l	490	0.321179	0.00055288	0.00939214
Rabgap1l	471	0.315115	6.33603e-05	0.00276148
Rabgap1l	490	0.27245	0.00377663	0.032698
Raf1	NA	0.188943	0.00637168	0.046336
Rai1	1343	-0.15212	0.000767415	0.0114459
Rai1	1116	-0.204535	0.000197332	0.0050821
Rai1	1116	-0.252671	1.87022e-05	0.00134749
Rai14	869	-0.208539	8.91918e-06	0.000899577
Ralgps2	333, 336	0.218287	0.00623117	0.0455377
Ralgps2	296	0.196285	0.000434247	0.00807465
Ralgps2	336	0.188492	0.000844064	0.012164
Raly	NA	0.331857	0.00237595	0.0241486
Ranbp2	2079, 2088	0.306721	0.000204923	0.00517382
Ranbp2	1818	0.214481	0.000348081	0.00715594
Ranbp3	463, 491	0.514679	8.85192e-06	0.000899577
Rap1gap2	590, 593	0.490967	0.000279247	0.00624061
Rasa4	587	-0.209469	0.00294865	0.0278992
Rasl11b	223	-0.225255	0.000167397	0.00463991
Rb1cc1	281	0.162743	0.0034831	0.0311035
Rbbp6	361	0.20123	0.00158094	0.0185929
Rbbp6	1535	-0.284586	4.35587e-05	0.00221402
Rbbp6	1699	-0.331477	7.73295e-05	0.00307471
Rbbp8	710	-0.236303	0.000877462	0.0124425
Rbl2	942, 946	-0.337057	0.00127767	0.0161716
Rbm12b1	643	0.239456	2.0366e-05	0.0014062
Rbm14	631	0.187695	0.000542879	0.00926308
Rbm27	447	0.216124	1.49022e-05	0.00120444
Rbm39	333, 334	-0.285933	3.48493e-05	0.00196873
Rbms2	204	0.216438	0.000288072	0.00639334
Rbms2	108	-0.268262	1.8047e-05	0.00133082
Rbmx2	227	-0.310362	0.0030002	0.0281588
Rbsn	345	0.226589	0.000562001	0.00950516
Rcc2	49	0.230423	0.000719189	0.0110218
Rcor3	212	0.178303	0.00014286	0.00424699
Rcsd1	216	-0.201084	0.000870986	0.0124011
Rcsd1	333	-0.233561	0.000179394	0.00484012
Rcsd1	83	-0.346908	0.000599376	0.00981835
Rdx	NA	0.360232	0.00110497	0.0146096
Recql	190	0.16933	0.00526093	0.0410159
Reep2	253	-0.180152	0.000342235	0.00709057
Reep3	197, 200, 209	0.285371	0.000511498	0.00898222
Reep3	197, 200	0.275303	7.77832e-05	0.00307696
Rela	176	-0.183752	0.000546072	0.00930109
Relch	NA	0.263438	0.00337856	0.0303566
Relch	180, 186, 193	0.197091	0.00216008	0.0227885
Rell1	167	0.219319	0.00399187	0.0341755
Rem1	256	-0.174425	0.000576716	0.00961893
Rem1	262	-0.242522	7.03813e-05	0.00296679
Rem1	256	-0.289988	0.000517357	0.00903568
Reps2	492	-0.279569	0.000193305	0.0050322
Retreg1	136	0.242344	8.39442e-05	0.00321491
Retreg2	339, 342	0.293833	0.00226159	0.023373
Rexo1	487	-0.157935	0.00548521	0.0420817
Rffl	234, 240, 243	0.173642	0.00312656	0.0287614
Rflna	24	0.349545	0.0010714	0.0143329
Rftn2	384	-0.343281	5.60547e-05	0.0025289
Rgl3	510	0.273255	1.15461e-05	0.00105916
Rhbdf1	8	0.235127	0.00116015	0.0150906
Rhog	180	0.155975	0.000617997	0.0100445
Rictor	1387	0.617577	0.00152258	0.0181167
Rictor	1090	0.385904	0.00206978	0.0221144
Rictor	1468	0.174076	0.00469568	0.0379755
Rictor	1576	-0.158644	0.000295901	0.00647019
Rin2	79	-0.300516	2.0155e-06	0.000419553
Ring1	38	-0.170387	0.00111321	0.0146649
Ripk1	321	-0.426891	7.89584e-06	0.000859353
Ripor1	378	0.175287	0.000439652	0.0080998
Ripor2	582	-0.230197	0.000181228	0.00485727
Rnaseh2a	258	0.169806	0.00348429	0.0311035
Rnf11	19	0.25225	1.13468e-05	0.00104586
Rnf34	258	0.279692	0.00588382	0.0440267
Rnf6	299, 301	0.359206	8.18291e-05	0.00315917
Rnpc3	NA	0.226549	5.85234e-05	0.00260368
Rock2	1137	0.307293	0.000633607	0.0102398
Rpia	49	0.322541	4.64153e-05	0.00227838
Rpl18a	71	0.1653	0.0001306	0.00409753
Rpl26	12	0.257816	0.000234108	0.00561667
Rpl29	108	-0.16583	0.00143154	0.0174667
Rpl6	9	-0.26201	0.00322681	0.0294463
Rplp2	102	-0.307894	0.00187339	0.0207254
Rprd2	1086	-0.557558	6.24043e-08	9.24735e-05
Rps10	146	0.150797	0.00425757	0.035528
Rps26	96	-0.222076	0.00113366	0.014806
Rps3	242	0.154397	0.000393004	0.00764962
Rps6ka6	388, 392, 398	0.268345	0.000475536	0.00856943
Rps6kb1	427	0.474018	0.000106538	0.0036479
Rps6kb2	423	0.176934	0.00694765	0.0491695
Rps6kb2	420	-0.220238	0.00453644	0.0370925
Rps6kc1	779, 790	0.215524	4.40166e-05	0.00222555
Rptn	364	-0.789575	1.277e-05	0.00110811
Rptn	352	-0.810555	0.00299671	0.0281588
Rptn	364	-1.26677	0.0013457	0.0167357
Rptn	352	-1.46964	0.000141011	0.00422463
Rras2	10	-0.218241	0.00134173	0.0166971
Rrbp1	191	-0.260389	0.00514921	0.0405042
Rreb1	1230	0.314657	0.000226245	0.00548914
Rreb1	970	0.174568	0.000225441	0.0054863
Rreb1	1108	0.157646	0.000449937	0.00821572
Rrm2	55	0.154786	0.0063423	0.0461921
Rrp15	194	0.194494	0.00255627	0.0253966
Rrp8	177	0.336302	0.000281471	0.00628304
Rrp8	62	0.215087	0.00417424	0.0351356
Rrs1	56	-0.19439	0.00357808	0.0316215
Rsrc2	45	-0.220786	0.000535992	0.00919502
Rtcb	208	-0.175264	0.000881792	0.0124481
Rtkn	NA	0.34917	0.00599462	0.0445011
Rtl1	1725	-0.26272	0.000326454	0.00691079
Rtn1	487	-0.176518	0.000165653	0.00461815
Rtn1	487	-0.179149	0.00040749	0.0077886
Rtn4	344	-0.216594	0.0052171	0.0408379
Rundc1	499	-0.314839	0.00124688	0.0158862
Rusc1	817	0.200784	0.000117921	0.00383745
Rxra	NA	0.186399	0.00342732	0.0307036
Rxrb	NA	0.290784	0.00271944	0.0264978
Rxylt1	64	-0.315244	5.30222e-06	0.000680016
Rybp	227	0.160395	0.000545768	0.00930109
Safb	NA	0.345757	3.07916e-05	0.00183067
Samd4	183	-0.153825	0.00199089	0.0216114
Sap130	683	0.230482	7.99816e-05	0.00311896
Sars	191	-0.178652	0.00271547	0.0264978
Sart1	480	0.324484	4.43037e-05	0.00223306
Sash1	241	0.37996	2.20198e-05	0.00146778
Sash1	1011, 1014, 1020	0.23849	0.000209711	0.0052534
Scaf1	1012	0.357635	9.94744e-05	0.0035161
Scaf1	535	0.245912	0.0022509	0.0233251
Scaf1	959	0.242174	0.00645388	0.046687
Scaf4	1166, 1167	0.242912	0.000112234	0.0037667
Scamp3	78	-0.180931	0.00243354	0.0245612
Scarf2	640	-0.213904	5.26072e-06	0.000680016
Scarf2	816	-0.357828	0.000254921	0.00594527
Scfd1	NA	-0.263563	0.00400486	0.0342431
Scnn1b	NA	0.360594	5.36635e-05	0.00247447
Scrib	821	0.246412	0.000153618	0.00442859
Scyl3	435	-0.209309	0.000300837	0.006541
Scyl3	435, 439	-0.242335	0.00484947	0.038828
Sdc1	288	-0.201692	0.00114524	0.0149369
Sdc4	179	-0.204806	9.52699e-05	0.00347764
Sde2	281	0.162278	0.00643234	0.0466187
Sec16a	421	0.221007	0.000351486	0.0071727
Sec16a	1028, 1030	0.189553	4.8433e-05	0.00230944
Sec16a	554	-0.176707	0.000727756	0.0110826
Sec16a	1323	-0.332166	0.0049193	0.0392078
Sec31a	1223	0.172852	0.00576554	0.0435454
Sec61b	38	0.414335	4.19042e-05	0.0021584
Sec62	341	0.401002	0.000139037	0.00420472
Selenok	54	0.2282	0.000264079	0.00604204
Sema6a	698	0.195757	0.00154679	0.0183708
Senp3	71, 73	0.368112	0.000292456	0.00645347
Senp6	34, 41	0.249595	0.00148164	0.0178056
Serbp1	391	0.228212	0.000640285	0.0103045
Serinc3	369	0.234057	0.000632426	0.0102293
Serpina7	370	0.225293	0.00305331	0.0284426
Serpinh1	377	-0.303491	0.0017922	0.0202492
Serpinh1	90	-0.681513	0.000255905	0.005961
Set	NA	0.496925	0.000713322	0.0109494
Setd1a	483	0.724884	0.000153125	0.00442247
Setd1b	1283, 1301	0.373871	4.09753e-05	0.00213314
Setd1b	1283	0.254446	0.00171584	0.0196749
Setd1b	372	0.175734	0.000202795	0.00515745
Setd2	345	-0.186745	0.000587212	0.00972661
Setd2	1387, 1389	-0.475458	1.98602e-06	0.000419553
Sf3a3	365, 367, 369	0.170571	0.000526142	0.00911474
Sfswap	601	0.257177	0.000151287	0.0044024
Sfswap	812	-0.175331	0.00582944	0.0437965
Sfswap	601	-0.190216	0.000487046	0.00869552
Sfswap	NA	-0.202148	0.00300513	0.0281588
Sgk3	126	0.212927	0.00514769	0.0405042
Sh2b2	146	-0.267244	0.000795913	0.0117445
Sh2d5	237	-0.267594	0.00114986	0.0149814
Sh3d21	401	0.596073	0.00109973	0.0145653
Sh3d21	220	-0.270994	0.00146514	0.0176514
Sh3pxd2a	566	0.47616	0.000106788	0.0036479
Sh3pxd2a	420	0.315264	0.00543358	0.041787
Sh3pxd2a	566	0.258113	0.00331844	0.0300265
Sh3pxd2a	764, 766	0.210785	0.000257204	0.00598403
Sh3tc2	331	-0.704179	7.23403e-07	0.00024027
Shank2	9	0.161395	0.00679276	0.0483895
Shank3	1234	0.206682	1.05489e-05	0.000996148
Shb	304, 306	0.349798	0.0029354	0.0278149
She	374	-0.193651	0.0020328	0.0218892
She	281	-0.330838	0.00158349	0.0186022
Shmt2	266	0.570025	3.30367e-06	0.000542005
Shroom1	12, 15	0.164649	0.00131504	0.0164714
Shroom1	271	0.158974	0.00435313	0.0360993
Shroom2	198	0.192832	0.000375053	0.00744475
Shroom3	NA	0.172806	0.00204775	0.0219888
Shroom4	158	0.351	1.68517e-05	0.00128313
Shroom4	641	0.188401	0.00113015	0.0147802
Shroom4	722	0.185609	0.00183967	0.0204971
Shroom4	412	-0.654862	0.000358407	0.00727156
Shtn1	375	-0.430305	0.000494261	0.00878362
Sik3	637	0.417631	0.000448799	0.00820272
Sin3a	266	0.209003	0.00197433	0.0215122
Sin3a	833	0.163462	0.000318182	0.00682009
Sin3a	277	-0.239963	9.75344e-05	0.00351171
Sipa1l1	162	0.263539	2.87993e-06	0.000499811
Sipa1l1	NA	0.247377	5.19572e-05	0.00242349
Sipa1l1	162	0.210845	0.00112091	0.0146868
Sipa1l2	1488, 1491	0.297226	0.000233131	0.00560678
Sipa1l2	1359	0.213757	0.00155689	0.0184149
Sipa1l3	1248	0.435673	7.62551e-06	0.000844885
Sipa1l3	286	0.203797	0.0055728	0.0425503
Sipa1l3	1694, 1698	0.192312	0.00336561	0.030305
Sipa1l3	152	0.156785	0.00393753	0.0338174
Sirt2	23	0.196225	0.00185592	0.0206229
Skap2	9	0.425475	0.00255833	0.025404
Skap2	272	0.223603	0.000722434	0.0110452
Slain2	414	0.234688	7.25682e-05	0.00300863
Slbp	23	0.300683	0.00022493	0.00548488
Slbp	20	0.229648	0.00296558	0.0280072
Slc12a6	NA	0.350648	0.000158452	0.00448884
Slc12a6	1048	-0.585958	0.00556869	0.0425498
Slc17a5	16, 19	0.309589	2.91765e-05	0.00178291
Slc20a1	269	-0.200568	0.000128431	0.0040559
Slc20a1	NA	-0.213413	0.00123772	0.0157799
Slc20a1	NA	-0.238739	0.00482969	0.0387721
Slc20a2	256, 259	-0.217852	0.00088706	0.0125006
Slc20a2	256, 259	-0.245353	0.000705904	0.0108615
Slc20a2	256	-0.271027	0.000961241	0.0133027
Slc20a2	256	-0.373723	1.59835e-06	0.000382749
Slc20a2	256	-0.399075	0.00448866	0.0368112
Slc20a2	409	-0.445235	0.000375033	0.00744475
Slc20a2	256	-0.492341	3.01671e-07	0.000187464
Slc22a23	12	0.168723	0.00588949	0.0440418
Slc22a4	539	-0.231344	0.00106256	0.0142577
Slc22a5	548	0.312081	3.06953e-06	0.000523288
Slc23a2	644, 647	-0.176575	0.00293508	0.0278149
Slc25a46	35, 45	0.583737	0.000182576	0.00487815
Slc2a13	47	0.243579	7.00062e-06	0.000830345
Slc2a13	629, 634	0.161369	0.000458457	0.00831612
Slc2a3	471	0.604653	0.00570305	0.0432241
Slc35a5	407	0.274581	0.000105428	0.00363323
Slc38a10	866	-0.211466	0.000146363	0.00430463
Slc38a10	887	-0.213567	0.00300504	0.0281588
Slc38a10	441	-0.227291	0.00130887	0.0164368
Slc38a10	887	-0.251286	0.00501383	0.0397311
Slc38a10	608	-0.348966	0.000491795	0.00874786
Slc39a10	537	-0.276689	0.00571973	0.0432947
Slc3a1	14	0.773775	0.00039939	0.00772476
Slc3a1	14	0.529447	0.00047667	0.00858184
Slc41a2	137, 138	0.275908	2.87811e-05	0.00177705
Slc44a2	5	-0.332275	0.000124991	0.00398496
Slc45a4	408	-0.194377	0.00268317	0.0262913
Slc45a4	429	-0.279104	7.30267e-05	0.00300863
Slc4a2	439	-0.480253	0.00385951	0.0332809
Slc4a4	245	0.410068	0.000451519	0.00823681
Slc4a4	1069, 1070	0.396943	3.384e-06	0.000542005
Slc4a4	1026, 1029	0.28615	0.0066688	0.0478465
Slc4a4	1069	0.227745	0.00231367	0.0237077
Slc4a8	207	-0.188261	0.00239391	0.0242571
Slc5a6	NA	0.165213	0.00040133	0.00773896
Slc7a1	453, 457	0.248368	0.000166945	0.00463405
Slc7a6os	299, 305	0.241286	4.1663e-05	0.00215173
Slc9a1	790	-0.199893	0.000859696	0.0123142
Slc9a3r1	297	0.352427	0.002623	0.025833
Slc9a3r1	297	0.269897	0.00165287	0.0191697
Slc9a8	566, 568	0.218103	0.00247361	0.0248065
Slk	377	0.290348	5.1103e-06	0.00067893
Slk	NA	-0.237556	0.000677418	0.0106498
Sltm	NA	0.428307	0.00063616	0.010269
Sltm	93	0.24417	0.00335057	0.0302233
Sltm	999	0.233051	0.000882043	0.0124481
Slx4	401	-0.200996	6.23997e-05	0.00273197
Smap2	239	-0.192839	0.000370286	0.0074025
Smarca2	1499, 1503, 1515	0.209208	0.000287513	0.00638829
Smarca2	596	0.183009	0.000860526	0.0123154
Smarca4	610, 613	0.230065	4.55686e-05	0.00226246
Smarca4	613	0.184626	0.000704795	0.0108605
Smarcad1	124, 127, 137	0.323953	2.18266e-06	0.000429048
Smarcad1	28	0.276451	0.00461059	0.0375396
Smarcad1	NA	0.212356	0.00332723	0.0300855
Smarcd2	203	0.19044	0.000166686	0.00463352
Smcr8	488, 491	0.158986	0.000636483	0.010269
Smg1	140	0.17959	0.00300429	0.0281588
Smg5	415, 418	0.334461	9.39282e-05	0.00345178
Smg5	415	0.214607	0.000106172	0.0036479
Smg6	873	0.193866	0.000435085	0.00807465
Smg6	869, 873	0.161161	0.00108468	0.0144106
Smg6	331	-0.29251	1.59934e-05	0.00124736
Smim1	NA	0.198324	0.00101434	0.0138387
Smim1	17, 22, 27	-0.214404	0.00064114	0.0103096
Smtn	652	0.335825	0.00149759	0.0179079
Smtn	440	-0.190938	0.000882026	0.0124481
Smyd5	NA	0.254361	0.00206062	0.0220704
Snapin	133	0.167845	0.00671555	0.0480209
Snip1	91	-0.415629	0.000302216	0.00656358
Snrk	544	0.431011	0.000173698	0.0047523
Snrk	544	0.410536	0.000170554	0.00471385
Snrnp200	225	-0.176156	0.00075942	0.0113723
Snrnp27	59, 61	-0.25909	0.00543616	0.041787
Snrnp70	320	0.401906	9.44654e-06	0.00092846
Snrpa	121	-0.230807	0.00427536	0.0355923
Sntb1	388	0.226554	0.0016299	0.0189718
Sntb2	375	-0.561532	8.13328e-08	9.79247e-05
Snx1	229	-0.166093	0.000915803	0.0128026
Snx24	116, 122	0.152443	0.00218264	0.0229636
Snx29	642, 645	0.311028	0.00120374	0.0154696
Snx8	36	0.295862	0.00601063	0.0445685
Snx9	200	0.491742	0.00230312	0.0236122
Snx9	NA	0.161064	0.00303525	0.0283702
Soat1	10	0.156955	0.00414105	0.0349821
Son	317	0.245028	0.00485737	0.0388428
Sorbs1	254, 259	0.22184	0.000570042	0.00955725
Sorbs1	341, 345	0.208318	0.000116248	0.00380851
Sorbs1	51, 53	-0.199188	0.000232241	0.00559937
Sorbs1	341	-0.299247	7.85104e-06	0.000859332
Sorbs1	345	-0.316382	8.66515e-05	0.00329892
Sorbs1	1205, 1209	-0.332567	2.57111e-05	0.00163465
Sorbs2	158	-0.258432	4.00578e-05	0.00209694
Sorbs2	959	-0.279312	4.37324e-06	0.000628703
Sorbs2	235	-0.560598	1.76855e-05	0.00132051
Sos1	1120	0.353957	0.000784452	0.0116423
Sos1	NA	0.194641	0.000520137	0.0090678
Sos1	68	0.150055	0.004663	0.0378383
Sowahc	82	-0.208005	0.00409255	0.0346827
Sox11	137	-0.263076	0.00375526	0.0326522
Sox5	21	0.15606	0.00169017	0.0194734
Spag1	739, 740	0.278321	0.000539386	0.00923139
Spag7	158	0.321612	2.18219e-06	0.000429048
Sparcl1	349, 353	0.430069	0.000112853	0.00376777
Spats2	176	0.155212	0.00629718	0.045933
Spcs2	178	-0.255444	9.70086e-07	0.000306356
Specc1l	869	0.196472	0.000564306	0.00952742
Speg	2413	-0.162622	0.000400276	0.00773412
Speg	423	-0.229265	0.00121077	0.0155185
Speg	2476	-0.30421	5.90702e-05	0.00262195
Speg	481	-0.307181	6.18522e-06	0.000754127
Speg	2019, 2020	-0.316089	3.34944e-05	0.00192933
Spen	2491	0.15492	0.00352449	0.0312596
Spen	747, 749	-0.203681	0.000402907	0.00775385
Sphk1	373	-0.735693	0.00228263	0.0235022
Spin1	124	-0.174985	0.000522919	0.00909794
Spn	NA	0.165816	0.00181428	0.0203792
Spta1	1282	0.340429	1.54632e-06	0.000382749
Sptbn1	2318, 2319	-0.179141	0.00486742	0.038907
Sptbn1	2160	-0.353469	0.00216805	0.0228351
Sqstm1	334, 344	0.361705	0.000193957	0.00504236
Sqstm1	308	0.280354	6.6884e-06	0.000800281
Sqstm1	357	0.192821	0.000608791	0.00991357
Sqstm1	290, 308	0.165493	0.0030087	0.0281724
Srek1	NA	0.211348	0.0040224	0.0342848
Srgap1	982	0.359984	0.00027154	0.00612601
Srgap1	909	0.292161	0.00243701	0.0245665
Srgap3	407, 410	0.199201	0.0032209	0.0294203
Srgap3	1033	0.183177	5.56168e-05	0.00251503
Srpk1	37, 51	0.455327	1.25985e-06	0.000372519
Srpk1	51	0.218109	0.00212853	0.022505
Srpk1	335	-0.344393	2.11864e-06	0.000429048
Srprb	255	0.189613	0.000623309	0.0101151
Srrm1	810	-0.19787	8.1238e-05	0.00315518
Srrm1	NA	-0.215987	0.000662962	0.0104941
Srrm1	793, 795, 797	-0.217874	0.00438823	0.036281
Srrm2	823, 831, 841	0.231623	0.000117746	0.00383745
Srrm2	2553	0.220173	0.00376117	0.0326522
Srrm2	1517, 1518	-0.181885	0.00024725	0.00580148
Srrm2	1064, 1067, 1071	-0.19529	6.98176e-05	0.00295095
Srrm2	1475	-0.207564	0.00523814	0.0409527
Srrm2	1478	-0.20788	0.000153796	0.00442859
Srrm2	2644, 2646, 2648	-0.215437	0.000688245	0.010714
Srrm2	2691	-0.225678	0.00177404	0.020103
Srrm2	1378, 1380	-0.240629	0.00419939	0.0352646
Srrm2	1428	-0.263894	0.000215426	0.00532731
Srrm2	2075	-0.269198	0.00040178	0.0077399
Srrm2	1438, 1439	-0.280864	9.91317e-06	0.000959635
Srrm2	1397, 1400	-0.286209	0.000425425	0.00797216
Srrm2	248, 250	-0.310431	0.000115807	0.00380054
Srrm2	1473, 1475	-0.320937	2.72629e-05	0.00171631
Srrm2	1416	-0.340781	0.000716084	0.010983
Srrm2	946	-0.404578	1.42948e-07	0.000119729
Srrm2	561, 563	-0.415208	2.32362e-05	0.00152772
Srrt	543	0.183212	0.00439863	0.0363149
Srsf10	158	-0.260467	0.00363496	0.0319452
Srsf6	190, 192	-0.305008	0.000995052	0.0136529
Ssh1	1035	0.154587	0.00613241	0.0450724
St5	230, 233	0.311739	7.12351e-06	0.000833341
St5	670	-0.182416	0.00259058	0.0256094
St5	30, 32	-0.274656	0.00183153	0.020447
St5	670	-0.347627	6.88964e-05	0.00293954
St5	179	-0.656235	1.10757e-05	0.00103574
Stac	225	-0.220113	0.000531226	0.00917806
Stac2	234	-0.193042	0.000348808	0.00715594
Stard13	642	0.230155	0.00036316	0.00734093
Stim1	521, 524	0.324602	0.000114934	0.00379285
Stim1	519, 521, 524	0.226397	0.000132627	0.0041076
Stim1	660, 668	0.187619	0.00625074	0.0456115
Stk10	20	0.196796	0.00195594	0.0213965
Stk11ip	405	0.24115	1.61613e-05	0.00125537
Stmn1	16, 25	0.4367	1.57284e-06	0.000382749
Ston2	NA	0.277745	0.000678958	0.0106498
Strip2	364	0.186633	0.00172807	0.0197916
Strn	245	0.246181	0.00141708	0.0173435
Stub1	20, 24	0.24256	0.000196479	0.00507312
[truncated: 366 more rows]
