# Supplementary material for: Maternal Adiponectin Decreases Placenta Nutrient Transport in Mice
Source: FASEB J. 2025 Apr 18;39(8):e70556. doi: 10.1096/fj.202403251RR (PMC12007623; doi:10.1096/fj.202403251RR)
Supplement: Supplementary file 6 — Table S6. [file FSB2-39-e70556-s010.xlsx]

## Sheet: S6 Signalome placenta
Supplementary Table 6A. Identification of the protein modules regulated by kinases in the placental signalome (p<0.05).															Supplementary Table 6B. Predicted kinase substrate interactions in the placental signalome (p<0.05)
4	7	8	10	11	12	13	14	16	17	18	19	20	22		MAPK14
AGPS	ARHGAP21	ASPSCR1	CAMSAP3	CARMIL1	CAST	DLG5	EIF4EBP1	KRT8	LARP1	NA	NCOR1	POLR2A	SH3PXD2A		KRT19	PDCD4	VDAC1	KRT8	EPPK1	RPS10	SARG	NA	POLR2A	POLR2A
AKAP1	BPGM	FAM193A		CGN		LSR									POLR2A	DCK	MAP2K6	ARHGAP21	PXN	CAST	RAP1GAP	RAP1GAP	LPIN3	LPIN3
DCP1A	DCK	FYN		CTPS1		PACS1									ZNF638	GIGYF2	GIGYF2	FYN	MCM2	MCM2	KDM5A	FAM193A	DPYSL2	PACS1
FXR2	DGCR8	GIGYF2		CTTNBP2NL											EIF5B	CAST	PCBP1	EIF4EBP1	NCBP3	HDAC2	HDAC2	PLEKHA7	SLAIN2	SMARCAD1
H2AFY	DPYSL2	NOSTRIN		DOCK6											OSBPL8	OSBPL8	OSBPL8	NFIB	TRAPPC10	PLEKHH1	PLEKHH1	SLC43A1	PXN	PLEKHA7
IMPACT	EIF5B	PDCD4		EML4											ASPSCR1	VDAC2	DLG5	NOSTRIN	SHISA3	HCFC1	PPHLN1	TP53BP1
JCAD	EPPK1	PLEKHH1		HIF3A
NCBP3	HDAC2	PPHLN1		GYS1											MTOR
NFIB	HCFC1	PXN		KDM4C											KRT19	LARP1	LARP1	PDCD4	VDAC1	KRT8	TMX1	EPPK1	CAMSAP3	RPS10
PDXDC1	KDM5A	SARG		KCTD12											SARG	NA	POLR2A	POLR2A	POLR2A	DCK	MAP2K6	ARHGAP21	PXN	LARP1
PLEKHA7	KRT19	SHISA3		KANK3											LARP1	CAST	RAP1GAP	RAP1GAP	DGCR8	LPIN3	LPIN3	FXR2	ZNF638	GIGYF2
SEPTIN9	LPIN3	SLAIN2		LRRFIP2											GIGYF2	FYN	MCM2	MCM2	KDM5A	FAM193A	DPYSL2	PLEC	PACS1	EIF5B
TBC1D10A	MCM2	SLC43A1		PLEKHA6											CAST	PCBP1	LSR	LSR	RANBP3	EIF4EBP1	NCBP3	BPGM	HDAC2	HDAC2
TSC22D4	MAP2K6	SMARCAD1		PLEC											PLEKHA7	SLAIN2	SMARCAD1	OSBPL8	OSBPL8	OSBPL8	NFIB	TRAPPC10	PLEKHH1	PLEKHH1
VDAC2	OSBPL8	VDAC1		PIAS1											SLC43A1	PXN	PLEKHA7	ASPSCR1	VDAC2	NCOR1	DLG5	NOSTRIN	SHISA3	SYDE1
	PCBP1	ZNF638		SIK3											SYDE1	HCFC1	PPHLN1	TP53BP1
	RPS10			UBXN1
	RAP1GAP			VCPIP1											PRKAA1
	RANBP3														KRT19	LARP1	LARP1	PDCD4	VDAC1	KRT8	TMX1	EPPK1	RPS10	SARG
	SYDE1														NA	POLR2A	POLR2A	POLR2A	DCK	MAP2K6	ARHGAP21	PXN	LARP1	LARP1
	TMX1														CAST	RAP1GAP	RAP1GAP	DGCR8	KDM4C	LPIN3	LPIN3	ZNF638	GIGYF2	GIGYF2
	TRAPPC10														FYN	MCM2	MCM2	SH3PXD2A	KDM5A	FAM193A	DPYSL2	PLEC	PACS1	EIF5B
	TP53BP1														PCBP1	LSR	LSR	RANBP3	EIF4EBP1	GYS1	NCBP3	BPGM	HDAC2	HDAC2
															PLEKHA7	SLAIN2	SMARCAD1	OSBPL8	OSBPL8	OSBPL8	NFIB	TRAPPC10	PLEKHH1	PLEKHH1
															EML4	SIK3	SLC43A1	PXN	PLEKHA7	ASPSCR1	VDAC2	DLG5	NOSTRIN	SHISA3
															SYDE1	SYDE1	HCFC1	PPHLN1	TP53BP1
															PRKCE
															KRT19	LARP1	LARP1	PDCD4	VDAC1	KRT8	TMX1	EPPK1	RPS10	SARG
															NA	POLR2A	POLR2A	POLR2A	DCK	MAP2K6	ARHGAP21	PXN	LARP1	LARP1
															CAST	RAP1GAP	RAP1GAP	DGCR8	KDM4C	LPIN3	LPIN3	ZNF638	GIGYF2	GIGYF2
															FYN	MCM2	MCM2	KDM5A	FAM193A	DPYSL2	PLEC	PACS1	EIF5B	PCBP1
															LSR	LSR	RANBP3	EIF4EBP1	NCBP3	HDAC2	HDAC2	PLEKHA7	SLAIN2	SMARCAD1
															OSBPL8	OSBPL8	OSBPL8	NFIB	TRAPPC10	PLEKHH1	PLEKHH1	SLC43A1	PXN	PLEKHA7
															ASPSCR1	VDAC2	DLG5	NOSTRIN	SHISA3	SYDE1	SYDE1	HCFC1	PPHLN1	TP53BP1
															RPS6KA5
															KRT19	LARP1	LARP1	PDCD4	VDAC1	KRT8	TMX1	EPPK1	RPS10	SARG
															NA	POLR2A	POLR2A	POLR2A	DCK	MAP2K6	ARHGAP21	PXN	LARP1	LARP1
															CAST	RAP1GAP	RAP1GAP	DGCR8	KDM4C	LPIN3	LPIN3	ZNF638	GIGYF2	GIGYF2
															FYN	MCM2	MCM2	KDM5A	FAM193A	DPYSL2	PLEC	PACS1	EIF5B	PCBP1
															LSR	LSR	RANBP3	EIF4EBP1	NCBP3	BPGM	HDAC2	HDAC2	PLEKHA7	SLAIN2
															SMARCAD1	OSBPL8	OSBPL8	OSBPL8	NFIB	TRAPPC10	PLEKHH1	PLEKHH1	SIK3	SLC43A1
															PXN	ASPSCR1	VDAC2	DLG5	NOSTRIN	SHISA3	SYDE1	SYDE1	HCFC1	PPHLN1
															TP53BP1
