# Supplementary material for: Maternal Adiponectin Decreases Placenta Nutrient Transport in Mice
Source: FASEB J. 2025 Apr 18;39(8):e70556. doi: 10.1096/fj.202403251RR (PMC12007623; doi:10.1096/fj.202403251RR)
Supplement: Supplementary file 7 — Table S7. [file FSB2-39-e70556-s001.xlsx]

## Sheet: S7 Fetal liver DEPs
Supplementary Table 7A. Differentially expressed proteins in fetal liver from APNtg versus wt dams on high fat/high sucrose diet (n=10/group). q<0.05, log2 fold change +/- 0.15.							Supplementary Table 7B. Differentially expressed proteins in fetal liver from APNtg versus wt offspring from APNtg dams on high fat/high sucrose diet (n=5/group). q<0.05, log2 fold change +/- 0.15.
Gene symbol	Protein	log fold change	P	q			Gene symbol	Protein	log fold change	P	q
Hbb-b2	Hemoglobin subunit beta-2	1.85686	0.00454368	0.0443192			Yipf5	Protein YIPF5	2.72266	1.12714e-07	0.000274309
Cbr2	Carbonyl reductase [NADPH] 2	1.62384	0.00264935	0.0320777			Tmem62	Transmembrane protein 62	2.24738	1.94468e-07	0.000303176
Gtdc1	Glycosyltransferase-like domain-containing protein 1	1.40497	0.00300187	0.0344601			Stat5b	Signal transducer and activator of transcription 5B	1.33783	2.78528e-05	0.0148096
Hbb-bh0	Hemoglobin subunit beta-H0	1.38326	6.41778e-05	0.00347083			Cfd	Complement factor D	0.987463	0.00027489	0.0393927
Mrpl35	Large ribosomal subunit protein bL35m	1.32925	0.0012254	0.0196629			Oma1	Metalloendopeptidase OMA1	0.961278	2.54969e-05	0.0148096
Slc36a2	Proton-coupled amino acid transporter 2	1.15527	0.00275267	0.032785			Ttk	Dual specificity protein kinase TTK	0.93248	7.03951e-06	0.00642444
Mt1	Metallothionein-1	1.03206	1.33553e-05	0.00141314			Jpt1	Jupiter microtubule associated homolog 1	0.931041	0.00023269	0.0372252
Clic5	Chloride intracellular channel protein 5	0.970133	0.00424228	0.0424511			Myh8	Myosin-8	0.660629	0.00017709	0.033954
Ace	Acetylcholinesterase	0.953922	0.00297508	0.0343668			Brpf1	Peregrin	0.654395	7.22747e-05	0.0202953
Tlk2	Serine/threonine-protein kinase tousled-like 2	0.886214	0.00169686	0.0243632			Tmem40	Transmembrane protein 40	0.644067	0.000337772	0.0417979
Slc39a9	Zinc transporter ZIP9	0.845206	0.00260451	0.0318991			Fcgr3	Low affinity immunoglobulin gamma Fc region receptor III	0.633625	0.000154504	0.0331774
Angpt2	Angiopoietin-2	0.826033	5.14181e-07	0.000208557			Fcho1	F-BAR domain only protein 1	0.614612	3.2455e-05	0.0148096
Cpm	Carboxypeptidase M	0.70785	1.46854e-05	0.00144889			Zmat1	Zinc finger matrin-type protein 1	0.611179	0.000132532	0.029484
Cdkn1c	Cyclin-dependent kinase inhibitor 1C	0.677953	0.0014701	0.0224075			Ticrr	Treslin	0.56038	4.53568e-05	0.0171868
Rest	RE1-silencing transcription factor	0.650406	0.00117492	0.0191476			Aar2	Protein AAR2 homolog	0.544597	2.7962e-05	0.0148096
Hba-x	Hemoglobin subunit zeta	0.641327	0.000281023	0.00862079			Bag4	BAG family molecular chaperone regulator 4	0.507969	0.000321318	0.0410532
Hbb-y	Hemoglobin subunit epsilon-Y2	0.617769	0.000162939	0.00600817			Kalrn	Kalirin	0.506282	2.8606e-05	0.0148096
Iqsec2	IQ motif and SEC7 domain-containing protein 2	0.600212	0.00051394	0.0123025			Caap1	Caspase activity and apoptosis inhibitor 1	0.48456	0.000133266	0.029484
Dlk1	Protein delta homolog 1	0.591551	0.00017476	0.00622643			Cebpb	CCAAT/enhancer-binding protein beta	0.484529	4.70806e-05	0.0171868
Lama3	Laminin subunit alpha-3	0.570401	0.00293083	0.0340949			Irf4	Interferon regulatory factor 4	0.435221	0.000360465	0.0431435
S100g	Protein S100-G	0.567316	0.000578091	0.0130267			Atxn1l	Ataxin-1-like	0.43246	0.000427985	0.0466623
Gimap8	GTPase IMAP family member 8	0.554096	0.00147819	0.0224839			Mettl6	tRNA N(3)-methylcytidine methyltransferase METTL6	0.413776	0.000224902	0.0372252
Clec14a	C-type lectin domain family 14 member A	0.543038	7.64855e-05	0.00379878			Cir1	Corepressor interacting with RBPJ 1	0.412763	3.84974e-05	0.0165335
Cyp2a5	Cytochrome P450 2A5	0.531587	0.0040121	0.0413733			Zfp646	Zinc finger protein 646	0.404661	0.000168779	0.033954
Hbb-bh1	Hemoglobin subunit beta-H1	0.527492	0.00280003	0.0330259			Polrmt	DNA-directed RNA polymerase, mitochondrial	0.365875	0.000117922	0.0278328
Pdpr	Pyruvate dehydrogenase phosphatase regulatory subunit	0.497269	0.00159957	0.0235453			Mul1	Mitochondrial ubiquitin ligase activator of NFKB 1	0.343452	0.000253328	0.0393521
Zfp568	Zinc finger protein 568	0.491745	0.00058636	0.0130918			Nudt14	Uridine diphosphate glucose pyrophosphatase NUDT14	0.323795	0.00046161	0.0481459
Ung	Uracil-DNA glycosylase	0.488497	1.50089e-09	3.79457e-06			Sbf1	Myotubularin-related protein 5	0.321118	0.000360344	0.0431435
Cir1	Corepressor interacting with RBPJ 1	0.483186	2.91555e-06	0.000626071			Gp1bb	Platelet glycoprotein Ib beta chain	0.312758	0.00028049	0.0393927
Slc2a1	Solute carrier family 2, facilitated glucose transporter member 1	0.483074	4.52992e-05	0.00282049			Cdca3	Cell division cycle-associated protein 3	0.304338	0.000272729	0.0393927
Lrp6	Low-density lipoprotein receptor-related protein 6	0.483059	1.58313e-05	0.00148615			Otub2	Ubiquitin thioesterase OTUB2	0.299453	8.49174e-05	0.0221422
Zmat1	Zinc finger matrin-type protein 1	0.477078	0.000175667	0.00622643			Wiz	Protein Wiz	0.298733	0.000310649	0.0405009
Slc20a2	Sodium-dependent phosphate transporter 2	0.468558	0.000148916	0.00584534			Csnk1d	Casein kinase I isoform delta	0.298208	0.000280567	0.0393927
A2m	Alpha-2-macroglobulin	0.462313	0.00479868	0.0458576			Mid1ip1	Mid1-interacting protein 1	0.272092	0.000485062	0.0495671
Bcas1	Breast carcinoma-amplified sequence 1 homolog	0.455727	0.00319493	0.0358865			Plekha6	Pleckstrin homology domain-containing family A member 6	0.258811	0.000501673	0.0495671
Tmem254a	-	0.436705	0.00158024	0.0233182			Stard13	StAR-related lipid transfer protein 13	0.253689	0.000196782	0.0342072
Tcaf2	TRPM8 channel-associated factor 2	0.432452	0.00465081	0.0449742			Ldhd	Probable D-lactate dehydrogenase, mitochondrial	-0.215128	0.000183408	0.033954
Cep57	Centrosomal protein of 57 kDa	0.425497	0.000769877	0.0150291			Snx33	Sorting nexin-33	-0.226057	0.000509181	0.0495671
Ppcdc	Phosphopantothenoylcysteine decarboxylase	0.415269	0.00082415	0.0155884			Slfn14	Protein SLFN14	-0.229529	0.000386695	0.0448136
Ngrn	Neugrin	0.408281	0.00484791	0.0461334			Nipal1	Magnesium transporter NIPA3	-0.230442	0.000454536	0.0480951
Pdia2	Protein disulfide-isomerase A2	0.397408	0.00197653	0.0270237			Plekha1	Pleckstrin homology domain-containing family A member 1	-0.238151	0.000326131	0.0410532
Bet1l	BET1-like protein	0.395692	0.000982284	0.0169545			Amd1; Amd2	-	-0.239813	0.000234538	0.0372252
Espn	Espin	0.390458	0.000594475	0.0131923			Taf5	Transcription initiation factor TFIID subunit 5	-0.248852	0.00026143	0.0393927
Lrrc58	Leucine-rich repeat-containing protein 58	0.387432	0.00424452	0.0424511			Mrpl28	Large ribosomal subunit protein bL28m	-0.259393	0.00050617	0.0495671
Rnft1	E3 ubiquitin-protein ligase RNFT1	0.378106	4.08575e-05	0.0026754			Smcr8	Guanine nucleotide exchange protein SMCR8	-0.267111	0.000300133	0.0398413
Atp13a2	Polyamine-transporting ATPase 13A2	0.353848	0.0025124	0.0312488			Kcnab2	Voltage-gated potassium channel subunit beta-2	-0.276463	0.000400958	0.0450369
Slc35d2	Nucleotide sugar transporter SLC35D2	0.353767	0.000553395	0.0127859			Chchd1	Small ribosomal subunit protein mS37	-0.297329	0.000295943	0.0398413
Gimap3	GTPase IMAP family member 3	0.351631	1.44238e-05	0.00144889			Lzts2	Leucine zipper putative tumor suppressor 2	-0.379657	0.000296961	0.0398413
Fzr1	Fizzy-related protein homolog	0.350608	1.60808e-05	0.00148615			Rhod	Rho-related GTP-binding protein RhoD	-0.394242	0.000442657	0.0475271
Selenos	Selenoprotein S	0.349472	0.000318576	0.00919339			Cobl	Protein cordon-bleu	-0.418952	0.000400403	0.0450369
Galnt11	Polypeptide N-acetylgalactosaminyltransferase 11	0.346027	4.32886e-06	0.000735001			Sh3pxd2a	SH3 and PX domain-containing protein 2A	-0.429096	0.000190675	0.033954
2810004N23Rik	Uncharacterized protein C1orf131 homolog	0.342029	0.000998204	0.0171077			Klc2	Kinesin light chain 2	-0.433774	4.988e-05	0.0173416
Dram2	DNA damage-regulated autophagy modulator protein 2	0.339078	3.44189e-06	0.000679168			Rad51c	DNA repair protein RAD51 homolog 3	-0.434373	1.36399e-05	0.011065
Caap1	Caspase activity and apoptosis inhibitor 1	0.337332	0.00169859	0.0243632			Akt1s1	Proline-rich AKT1 substrate 1	-0.445569	5.92109e-05	0.0187956
Igf2r	Cation-independent mannose-6-phosphate receptor	0.335234	0.000236737	0.00765403			Emcn	Endomucin	-0.447228	0.000428212	0.0466623
Smim13	Small integral membrane protein 13	0.328503	0.00170076	0.0243632			Klhdc7a	Kelch domain-containing protein 7A	-0.450576	2.37291e-05	0.0148096
Cry2	Cryptochrome-2	0.325686	0.000156006	0.00585689			Cep112	Centrosomal protein of 112 kDa	-0.462313	0.000219342	0.0372252
Slc13a3	Na(+)/dicarboxylate cotransporter 3	0.321284	0.00332638	0.036948			Smarcad1	SWI/SNF-related matrix-associated actin-dependent regulator of chromatin	-0.465227	0.000184294	0.033954
Rtl3	Retrotransposon Gag-like protein 3	0.319665	0.00283797	0.0332584			Cnst	Consortin	-0.479745	5.76469e-05	0.0187956
Raet1a	Retinoic acid early-inducible protein 1-alpha	0.318518	0.000758655	0.0148497			Trmt44	Probable tRNA (uracil-O(2)-)-methyltransferase	-0.499489	8.21314e-05	0.0221422
Uqcc	-	0.313197	0.00394142	0.0409336			Pank3	Pantothenate kinase 3	-0.547264	3.1933e-05	0.0148096
Chmp4c	Charged multivesicular body protein 4c	0.312103	0.000712751	0.0143671			Ralgapa1	Ral GTPase-activating protein subunit alpha-1	-0.561115	0.000118178	0.0278328
Prph	Peripherin	0.31066	0.000957477	0.0168598			Gon4l	GON-4-like protein	-0.567784	8.92067e-05	0.0224586
Lin28b	Protein lin-28 homolog B	0.310194	2.30904e-05	0.00189419			Dhps	Deoxyhypusine synthase	-0.580306	6.63861e-05	0.0193874
P4ha3	Prolyl 4-hydroxylase subunit alpha-3	0.30983	0.000155132	0.00585689			Kif3a	Kinesin-like protein KIF3A	-0.62756	0.000491833	0.0495671
Poc1a	POC1 centriolar protein homolog A	0.308813	0.000984176	0.0169545			Fbxo4	F-box only protein 4	-0.641258	0.0001893	0.033954
Cox14	Cytochrome c oxidase assembly protein COX14	0.303761	0.00339251	0.0372052			Ap4e1	AP-4 complex subunit epsilon-1	-0.713152	0.000182523	0.033954
Pomgnt1	Protein O-linked-mannose beta-1,2-N-acetylglucosaminyltransferase 1	0.302984	6.20757e-05	0.00343848			Mcur1	Mitochondrial calcium uniporter regulator 1	-0.872404	4.40013e-05	0.0171868
Sort1	Sortilin	0.30014	1.17315e-05	0.00133831			Pdpr	Pyruvate dehydrogenase phosphatase regulatory subunit	-1.13838	6.5283e-05	0.0193874
Ube2e3	Ubiquitin-conjugating enzyme E2 E3	0.29867	2.51524e-05	0.0019746			Lilrb3	Leukocyte immunoglobulin-like receptor subfamily B member 3	-1.32065	0.000370986	0.0436865
Ccdc125	Coiled-coil domain-containing protein 125	0.29754	7.37565e-05	0.00371377			Ddx28	Probable ATP-dependent RNA helicase DDX28	-1.76717	3.30292e-06	0.00344494
Morc4	MORC family CW-type zinc finger protein 4	0.297471	0.000427051	0.0112361			Mlf2	Myeloid leukemia factor 2	-1.84127	2.94612e-06	0.00344494
Lgals2	Galectin-2	0.293406	0.00339421	0.0372052			Atp1a2	Sodium/potassium-transporting ATPase subunit alpha-2	-2.87266	7.93647e-08	0.000274309
2810459M11Rik	Uncharacterized protein C2orf72 homolog	0.289967	0.0002945	0.0087761			Cebpg	CCAAT/enhancer-binding protein gamma	-3.8339	5.68645e-08	0.000274309
Gmpr	GMP reductase 1	0.289591	1.23927e-05	0.00139199			Ssh1	Protein phosphatase Slingshot homolog 1	-3.95571	2.07626e-07	0.000303176
Abcg3	ATP-binding cassette sub-family G member 3	0.288717	0.00470407	0.0452496
Sh2b1	SH2B adapter protein 1	0.288676	0.00252696	0.0313765
Bcl7c	B-cell CLL/lymphoma 7 protein family member C	0.28285	0.00423125	0.0424511
Mtfr1l	Mitochondrial fission regulator 1-like	0.282035	0.000510835	0.0122684
Smim1	Small integral membrane protein 1	0.281661	0.000253807	0.00805671
Phyh	Phytanoyl-CoA dioxygenase, peroxisomal	0.278049	0.000328199	0.00943378
Nek6	Serine/threonine-protein kinase Nek6	0.275575	0.00272402	0.03255
Cnot6l	CCR4-NOT transcription complex subunit 6-like	0.272118	0.00406804	0.041656
Slc41a3	Solute carrier family 41 member 3	0.27141	0.000129558	0.00537008
Glrx5	Glutaredoxin-related protein 5	0.270797	0.00238377	0.0300585
Gga2	ADP-ribosylation factor-binding protein GGA2	0.270183	0.00193725	0.026737
Fbxo21	F-box only protein 21	0.2674	0.00212802	0.028131
Coa4	Cytochrome c oxidase assembly factor 4 homolog	0.266177	4.10416e-05	0.0026754
Cyp2a12	Cytochrome P450 2A12	0.263204	2.09472e-05	0.00175788
Ube2j2	Ubiquitin-conjugating enzyme E2 J2	0.262807	1.92112e-06	0.00048366
Mrpl42	Large ribosomal subunit protein mL42	0.259163	0.00040337	0.0107091
Igf2bp1	Insulin-like growth factor 2 mRNA-binding protein 1	0.254828	0.000155362	0.00585689
Slc25a21	Mitochondrial 2-oxodicarboxylate carrier	0.252658	0.00301552	0.0345624
2900026A02Rik	Uncharacterized protein KIAA1671	0.25206	0.00081083	0.0154524
Uevld	Ubiquitin-conjugating enzyme E2 variant 3	0.251004	0.000752211	0.014803
Pms2	Mismatch repair endonuclease PMS2	0.250728	0.000501681	0.0121968
Taf1	Transcription initiation factor TFIID subunit 1	0.25043	0.0016525	0.0241298
Fdx1	Adrenodoxin	0.246834	0.00412173	0.0417955
Entpd7	Ectonucleoside triphosphate diphosphohydrolase 7	0.24416	0.0020941	0.0278488
Pou5f1	POU domain, class 5, transcription factor 1	0.244031	3.55058e-06	0.000682178
Ubxn4	UBX domain-containing protein 4	0.242044	0.000565961	0.0129127
Rabif	Guanine nucleotide exchange factor MSS4	0.240914	0.00266103	0.0321053
Atp7a	Copper-transporting ATPase 1	0.24084	0.000469267	0.011614
Chrac1	Chromatin accessibility complex protein 1	0.240329	9.65309e-07	0.000319465
Maff	Transcription factor MafF	0.239405	0.00359012	0.0387171
Tssc4	U5 small nuclear ribonucleoprotein TSSC4	0.238782	0.00502578	0.047052
Adck1	AarF domain-containing kinase 1	0.238579	8.42679e-05	0.00396929
Drap1	Dr1-associated corepressor	0.238546	0.000427838	0.0112361
Mnf1	-	0.237833	0.000942767	0.0167278
Lysmd4	LysM and putative peptidoglycan-binding domain-containing protein 4	0.236156	4.89432e-05	0.00294266
Ubqln2	Ubiquilin-2	0.235597	0.00235851	0.029895
Creld2	Protein disulfide isomerase Creld2	0.234495	0.00218746	0.0284682
Slc35a1	CMP-sialic acid transporter	0.233701	3.64929e-06	0.000683165
Phf8	Histone lysine demethylase PHF8	0.231057	0.00305837	0.0348893
Mthfd2l	Bifunctional methylenetetrahydrofolate dehydrogenase/cyclohydrolase 2	0.231013	0.000331959	0.00950443
Miga2	Mitoguardin 2	0.23081	0.00544675	0.0494611
Zfp787	Zinc finger protein 787	0.230807	0.000744697	0.0147345
Rgl2	Ral guanine nucleotide dissociation stimulator-like 2	0.229893	5.28419e-05	0.00311128
Stard3	StAR-related lipid transfer protein 3	0.229265	8.32741e-06	0.00108569
Rab11fip1	Rab11 family-interacting protein 1	0.228683	0.00262746	0.0319719
Slc4a1	Band 3 anion transport protein	0.228166	0.00240798	0.0302073
Vamp5	Vesicle-associated membrane protein 5	0.226519	2.08503e-05	0.00175788
Vps54	Vacuolar protein sorting-associated protein 54	0.22572	0.00134445	0.0210189
Rcor3	REST corepressor 3	0.224204	0.00315729	0.0357103
Golim4	Golgi integral membrane protein 4	0.223042	0.00091881	0.0165227
Nfu1	NFU1 iron-sulfur cluster scaffold homolog	0.222639	0.000300979	0.0089327
Efemp2	EGF-containing fibulin-like extracellular matrix protein 2	0.221583	0.000252294	0.00804367
Usp36	Ubiquitin carboxyl-terminal hydrolase 36	0.220624	0.00195701	0.0269079
Nol10	Nucleolar protein 10	0.220518	0.00339897	0.0372052
Vcam1	Vascular cell adhesion protein 1	0.217888	0.00343396	0.0374199
Stard13	StAR-related lipid transfer protein 13	0.216744	0.00189785	0.0263928
Fech	Ferrochelatase, mitochondrial	0.213323	0.00390784	0.0407588
Gpx1	Glutathione peroxidase 1	0.213108	0.000846782	0.0157312
Aida	Axin interactor, dorsalization-associated protein	0.211003	0.00219551	0.028482
Epg5	Ectopic P granules protein 5 homolog	0.208799	0.00121687	0.0195691
C530008M17Rik	-	0.208424	0.00354042	0.0384081
Dnttip1	Deoxynucleotidyltransferase terminal-interacting protein 1	0.208306	0.000306362	0.00901914
Pfkfb4	Fructose-2,6-bisphosphatase 4	0.208083	0.0038274	0.0405571
Tcp11l1	T-complex protein 11-like protein 1	0.207423	0.00367014	0.0392323
Fkbp11	Peptidyl-prolyl cis-trans isomerase FKBP11	0.207265	8.09697e-05	0.00391496
Mtmr3	Myotubularin-related protein 3	0.206997	0.00215139	0.0282506
Arid3a	AT-rich interactive domain-containing protein 3A	0.206379	0.00206937	0.0276206
Mrpl52	Large ribosomal subunit protein mL52	0.206251	0.000863359	0.0159176
Nop16	Nucleolar protein 16	0.20625	0.00463767	0.0449663
Kdsr	3-ketodihydrosphingosine reductase	0.204898	0.000136371	0.00553135
Pde8a	High affinity cAMP-specific and IBMX-insensitive 3',5'-cyclic phosphodiesterase 8A	0.204583	0.000506234	0.0121981
Rad51ap1	RAD51-associated protein 1	0.204081	1.7301e-05	0.00155331
Hps6	BLOC-2 complex member HPS6	0.204016	0.00387208	0.0405947
Arl6ip1	ADP-ribosylation factor-like protein 6-interacting protein 1	0.203501	0.0002735	0.00849713
Hkdc1	Hexokinase HKDC1	0.202697	0.000308721	0.00905211
Zfyve21	Zinc finger FYVE domain-containing protein 21	0.202086	0.000591825	0.0131735
Slc30a5	Proton-coupled zinc antiporter SLC30A5	0.200907	0.00093811	0.0167052
Slc52a2	Solute carrier family 52, riboflavin transporter, member 2	0.198173	0.00228475	0.0293386
Mrpl43	Large ribosomal subunit protein mL43	0.198052	0.000291216	0.00874967
Mettl17	Methyltransferase-like protein 17	0.197267	0.000697944	0.0142338
Mrpl12	Large ribosomal subunit protein bL12m	0.197054	0.00121581	0.0195691
Tmem245	Transmembrane protein 245	0.196697	0.000958994	0.0168598
Ak4	Adenylate kinase 4	0.196626	0.000155062	0.00585689
Ccnd2	G1/S-specific cyclin-D2	0.196321	0.00191764	0.0265667
Zfp36l1	mRNA decay activator protein ZFP36L1	0.195942	0.00358328	0.0387004
Spag7	Sperm-associated antigen 7	0.195683	0.00514045	0.0477477
Rnf181	E3 ubiquitin-protein ligase RNF181	0.195275	0.00103324	0.0175434
Ddx31	Probable ATP-dependent RNA helicase DDX31	0.19478	0.00133407	0.020906
Atp2c1	Calcium-transporting ATPase type 2C member 1	0.194492	0.00519266	0.0477477
Cthrc1	Collagen triple helix repeat-containing protein 1	0.192603	2.99183e-05	0.00219927
Slc44a1	Choline transporter-like protein 1	0.191745	0.000971577	0.0169545
Ajuba	LIM domain-containing protein ajuba	0.191515	0.000262921	0.00824585
Zfp629	Zinc finger protein 629	0.191417	0.00257109	0.0317086
Tomm7	Mitochondrial import receptor subunit TOM7 homolog	0.19094	3.65927e-05	0.00252041
B4galt1	Beta-1,4-galactosyltransferase 1	0.19048	0.00404464	0.0415914
Gldc	Glycine dehydrogenase	0.189173	0.000975593	0.0169545
Eps8l2	Epidermal growth factor receptor kinase substrate 8-like protein 2	0.189047	0.000637253	0.0135269
1700021F05Rik	-	0.188981	0.000970045	0.0169545
Supt7l	STAGA complex 65 subunit gamma	0.188871	0.00413589	0.0418809
Hgsnat	Heparan-alpha-glucosaminide N-acetyltransferase	0.188638	0.00260251	0.0318991
Smyd3	Histone-lysine N-methyltransferase SMYD3	0.188499	0.000240239	0.00772682
Galnt4	Polypeptide N-acetylgalactosaminyltransferase 4	0.188407	0.00471793	0.0452892
Cbx8	Chromobox protein homolog 8	0.18834	0.00231637	0.0295661
Gemin2	Gem-associated protein 2	0.187404	0.00423044	0.0424511
Senp7	Sentrin-specific protease 7	0.186526	0.000270901	0.00845233
2510009E07Rik	UPF0524 protein C3orf70 homolog	0.186424	2.23923e-06	0.000512166
Flvcr1	Heme transporter FLVCR1	0.186005	2.48838e-05	0.0019746
Sumo3	Small ubiquitin-related modifier 3	0.185894	0.00235807	0.029895
Paf1	RNA polymerase II-associated factor 1 homolog	0.185637	0.00017634	0.00622643
Shmt2	Serine hydroxymethyltransferase	0.185377	0.0025111	0.0312488
Dr1	Protein Dr1	0.185338	0.000650602	0.0135969
Arl10	ADP-ribosylation factor-like protein 10	0.185224	0.00101263	0.0172739
Bloc1s4	Biogenesis of lysosome-related organelles complex 1 subunit 4	0.185168	0.000673672	0.0138476
Tusc3	Tumor suppressor candidate 3	0.185076	2.28184e-05	0.00189315
Wac	WW domain-containing adapter protein with coiled-coil	0.18494	1.00573e-05	0.00122004
Tmem214	Transmembrane protein 214	0.184834	0.000415592	0.0109936
Vamp8	Vesicle-associated membrane protein 8	0.184569	0.00444642	0.0437511
Vti1b	Vesicle transport through interaction with t-SNAREs homolog 1B	0.183235	0.000534087	0.0125382
Gtf2e2	General transcription factor IIE subunit 2	0.182897	0.00359651	0.0387288
Ehd1	EH domain-containing protein 1	0.182505	4.39467e-05	0.00281451
Pkhd1l1	Fibrocystin-L	0.182281	0.00276077	0.0327974
Cox15	Cytochrome c oxidase assembly protein COX15 homolog	0.182165	0.00526905	0.0482036
Oard1	ADP-ribose glycohydrolase OARD1	0.181947	0.000395184	0.0105686
Prpf40b	Pre-mRNA-processing factor 40 homolog B	0.181762	0.00511824	0.0477245
Pde4d	3',5'-cyclic-AMP phosphodiesterase 4D	0.18163	0.00331442	0.0368881
Pja2	E3 ubiquitin-protein ligase Praja-2	0.180321	0.000174816	0.00622643
Arhgef3	Rho guanine nucleotide exchange factor 3	0.179609	0.00334231	0.036948
Tmem104	Transmembrane protein 104	0.179578	0.000936709	0.0167052
Glt8d1	Glycosyltransferase 8 domain-containing protein 1	0.178833	0.00199707	0.0272026
Khnyn	Protein KHNYN	0.178639	0.000103381	0.00454689
Chchd1	Small ribosomal subunit protein mS37	0.178436	0.00433948	0.0431055
Cog2	Conserved oligomeric Golgi complex subunit 2	0.177559	0.000125489	0.00525792
Fkbp8	Peptidyl-prolyl cis-trans isomerase FKBP8	0.177438	0.00297962	0.0343668
Lsg1	Large subunit GTPase 1 homolog	0.177197	0.00387368	0.0405947
Mtif3	Translation initiation factor IF-3, mitochondrial	0.176953	0.000541817	0.0125981
Cers6	Ceramide synthase 6	0.174695	0.00170305	0.0243632
Ccdc61	Centrosomal protein CCDC61	0.174447	0.000140512	0.00557543
Rab33b	Ras-related protein Rab-33B	0.173946	0.00154427	0.0230215
Pald1	Paladin	0.1736	0.00206264	0.0276206
Npat	Protein NPAT	0.173246	0.000637342	0.0135269
Tceal8	Transcription elongation factor A protein-like 8	0.172927	0.00384017	0.0405747
Rassf1	Ras association domain-containing protein 1	0.172361	0.00208608	0.0277929
Fscn1	Fascin	0.172154	0.00435096	0.0431442
Exosc5	Exosome complex component RRP46	0.172097	2.76158e-05	0.00211386
Tiam1	Rho guanine nucleotide exchange factor TIAM1	0.171529	0.00120919	0.0195691
Zfp292	Zinc finger protein 292	0.171416	0.00387735	0.0405947
Snx29	Sorting nexin-29	0.171118	0.00236959	0.0299314
Nudt16l1	Tudor-interacting repair regulator protein	0.1711	0.000435236	0.0112766
Cops8	COP9 signalosome complex subunit 8	0.16977	0.000263153	0.00824585
Klhl7	Kelch-like protein 7	0.169092	0.000339735	0.00968908
Csnk1d	Casein kinase I isoform delta	0.168963	0.003853	0.0405927
Tax1bp1	Tax1-binding protein 1 homolog	0.167113	5.16106e-05	0.00306349
Ralgapb	Ral GTPase-activating protein subunit beta	0.165957	0.00394946	0.0409337
Plpp2	Phospholipid phosphatase 2	0.164115	0.000211869	0.00702003
Esrp2	Epithelial splicing regulatory protein 2	0.164043	0.00231618	0.0295661
Tmem165	Putative divalent cation/proton antiporter TMEM165	0.164	0.000975197	0.0169545
Lrpprc	Leucine-rich PPR motif-containing protein	0.163402	0.00153914	0.0230215
Ddx17	Probable ATP-dependent RNA helicase DDX17	0.163167	0.00121415	0.0195691
Prpf6	Pre-mRNA-processing factor 6	0.163003	7.11264e-05	0.003643
Rplp2	Large ribosomal subunit protein P2	0.162765	0.00172197	0.0245548
Pgrmc2	Membrane-associated progesterone receptor component 2	0.162107	0.00130712	0.0206118
Tm9sf3	Transmembrane 9 superfamily member 3	0.161833	0.000160783	0.00595877
Aldh1a7	Aldehyde dehydrogenase	0.161672	0.00282707	0.0331839
Cetn3	Centrin-3	0.16133	0.00543203	0.0493888
Mrpl34	Large ribosomal subunit protein bL34m	0.161123	0.00110367	0.018519
Abl2	Tyrosine-protein kinase ABL2	0.160307	0.000943962	0.0167278
Chek1	Serine/threonine-protein kinase Chk1	0.159825	0.000758058	0.0148497
Nudt8	Mitochondrial coenzyme A diphosphatase NUDT8	0.159482	0.00110845	0.018519
Tie1	Tyrosine-protein kinase receptor Tie-1	0.159357	7.95374e-05	0.00390191
Grk6	G protein-coupled receptor kinase 6	0.158586	0.00222578	0.0288128
Atp7b	Copper-transporting ATPase 2	0.158092	0.00517963	0.0477477
Nkapl	NKAP-like protein	0.156643	0.00482304	0.0460301
Ghdc	GH3 domain-containing protein	0.156277	0.00328244	0.0367
Pgs1	CDP-diacylglycerol--glycerol-3-phosphate 3-phosphatidyltransferase	0.155776	0.000192164	0.00662033
Tfam	Transcription factor A	0.155333	0.0051895	0.0477477
Plp2	Proteolipid protein 2	0.155157	0.0047435	0.0454053
Zgpat	Zinc finger CCCH-type with G patch domain-containing protein	0.155069	0.000112715	0.00486943
Lancl2	LanC-like protein 2	0.154901	0.00363242	0.0390004
Med14	Mediator of RNA polymerase II transcription subunit 14	0.154688	0.000773506	0.0150597
Stk24	Serine/threonine-protein kinase 24	0.154333	0.00211975	0.0280877
Fxn	Frataxin	0.152869	0.00440719	0.0435412
Atpif1	-	0.152557	0.00296217	0.0342738
Sec11c	Signal peptidase complex catalytic subunit SEC11C	0.152298	0.00129719	0.020544
Cenpx	Centromere protein X	0.151345	0.00429319	0.0428205
Commd7	COMM domain-containing protein 7	0.150945	0.00405593	0.0416488
Ralb	Ras-related protein Ral-B	0.150924	0.00241236	0.0302104
Rbm38	RNA-binding protein 38	0.150743	0.000717648	0.0143944
Dhodh	Dihydroorotate dehydrogenase	0.15068	0.00157153	0.0232733
Wwp1	NEDD4-like E3 ubiquitin-protein ligase WWP1	0.150675	0.000821354	0.0155759
Josd2	Josephin-2	0.150608	0.00419441	0.0422975
Sytl5	Synaptotagmin-like protein 5	-0.151338	0.000387106	0.0104352
Itgal	Integrin alpha-L	-0.152559	0.00175089	0.0248219
Nmral1	NmrA-like family domain-containing protein 1	-0.154427	0.000387337	0.0104352
Eif2ak2	Interferon-induced, double-stranded RNA-activated protein kinase	-0.154576	0.000729161	0.0145454
Jade2	E3 ubiquitin-protein ligase Jade-2	-0.15468	0.000276984	0.00853273
Pnpla7	Patatin-like phospholipase domain-containing protein 7	-0.155213	0.00113932	0.018777
Slc37a2	Glucose-6-phosphate exchanger SLC37A2	-0.156098	0.00146002	0.0223472
Pgpep1	Pyroglutamyl-peptidase 1	-0.157309	5.92429e-05	0.00337916
Zcchc17	Zinc finger CCHC domain-containing protein 17	-0.157438	0.000384183	0.0104272
Dnajc3	DnaJ homolog subfamily C member 3	-0.157536	0.0026263	0.0319719
Ldhd	Probable D-lactate dehydrogenase	-0.157586	0.00144612	0.0222358
Clp1	Polyribonucleotide 5'-hydroxyl-kinase Clp1	-0.160915	0.000780732	0.0150797
Amacr	Alpha-methylacyl-CoA racemase	-0.161645	0.000461784	0.0115265
Pdlim5	PDZ and LIM domain protein 5	-0.162492	0.00188679	0.026289
Col5a2	Collagen alpha-2(V) chain	-0.162529	0.00112432	0.0186561
Acsl1	Long-chain-fatty-acid--CoA ligase 1	-0.162549	0.00316707	0.0357103
Pdzk1	Na(+)/H(+) exchange regulatory cofactor NHE-RF3	-0.163988	0.000177386	0.00622643
Fbxo5	F-box only protein 5	-0.164266	0.000779081	0.0150797
Rab11fip5	Rab11 family-interacting protein 5	-0.16481	0.000195495	0.00670098
Mkl1	-	-0.165029	0.000211818	0.00702003
Blnk	B-cell linker protein	-0.165389	0.00111398	0.0185266
Ubl3	Ubiquitin-like protein 3	-0.165455	0.00137449	0.0213969
C8a	Complement component C8 alpha chain	-0.165662	0.00102639	0.0174677
Gpld1	Phosphatidylinositol-glycan-specific phospholipase D	-0.167019	0.00294932	0.0341793
Parp4	Protein mono-ADP-ribosyltransferase PARP4	-0.167382	0.00196455	0.0269609
Oplah	5-oxoprolinase	-0.167467	0.00463005	0.0449521
Phka2	Phosphorylase b kinase regulatory subunit alpha	-0.16787	0.00191608	0.0265667
Tpmt	Thiopurine S-methyltransferase	-0.167964	0.00100829	0.0172401
Ggps1	Geranylgeranyl pyrophosphate synthase	-0.168225	9.59704e-06	0.00120807
Ctsa	Lysosomal protective protein	-0.168397	0.00214008	0.0281777
Npl	N-acetylneuraminate lyase	-0.168928	0.000897307	0.0161759
Fitm2	Acyl-coenzyme A diphosphatase FITM2	-0.169099	0.000207021	0.00699113
Tuba1c	Tubulin alpha-1C chain	-0.170359	0.000931441	0.0167052
Arhgap39	Rho GTPase-activating protein 39	-0.172709	0.000152709	0.00585689
Stat2	Signal transducer and activator of transcription 2	-0.17334	0.00243462	0.0303849
4931406C07Rik	Ester hydrolase C11orf54 homolog	-0.173791	0.00282071	0.0331839
Fam83h	Protein FAM83H	-0.173823	0.000621262	0.01338
Ccdc32	Coiled-coil domain-containing protein 32	-0.174173	0.00117072	0.0191218
Mid1ip1	Mid1-interacting protein 1	-0.175493	0.00061052	0.0133455
Gns	N-acetylglucosamine-6-sulfatase	-0.175747	0.00337759	0.0371942
Nit2	Omega-amidase NIT2	-0.175773	0.000316633	0.00917355
Zswim8	Zinc finger SWIM domain-containing protein 8	-0.175994	0.000152331	0.00585689
Procr	Endothelial protein C receptor	-0.17602	0.00235202	0.029895
Gsdmd	Gasdermin-D	-0.176414	0.00524737	0.0480691
Myo1d	Unconventional myosin-Id	-0.17677	0.004918	0.0464787
Nsmaf	Protein FAN	-0.178474	0.000118656	0.00503251
Adk	Adenosine kinase	-0.17856	0.00166798	0.0243072
Rapgef4	Rap guanine nucleotide exchange factor 4	-0.178953	0.00167584	0.0243246
Qdpr	Dihydropteridine reductase	-0.179048	0.00361713	0.0388935
Cisd1	CDGSH iron-sulfur domain-containing protein 1	-0.180014	0.00218673	0.0284682
Dock4	Dedicator of cytokinesis protein 4	-0.181276	0.00148534	0.0224989
Iqgap2	Ras GTPase-activating-like protein IQGAP2	-0.184671	0.000843093	0.0157109
Etnk2	Ethanolamine kinase 2	-0.184976	0.000623451	0.0133877
Txndc15	Thioredoxin domain-containing protein 15	-0.18543	0.00373572	0.0397588
Faah	Fatty-acid amide hydrolase 1	-0.185882	0.00188217	0.0262749
Nt5c	5'(3')-deoxyribonucleotidase, cytosolic type	-0.186021	0.00153592	0.0230215
Spp2	Secreted phosphoprotein 24	-0.186454	0.00338848	0.0372052
Cygb	Cytoglobin	-0.186953	0.00397838	0.0411418
Arl8a	ADP-ribosylation factor-like protein 8A	-0.186986	9.99282e-05	0.00447593
Nampt	Nicotinamide phosphoribosyltransferase	-0.187518	0.00486553	0.046194
Ggact	Gamma-glutamylaminecyclotransferase	-0.188675	0.000839084	0.0157109
Plekhm2	Pleckstrin homology domain-containing family M member 2	-0.189463	0.000984619	0.0169545
Slco1b2	Solute carrier organic anion transporter family member 1B2	-0.189879	0.000835027	0.0157109
Nipsnap3b	Protein NipSnap homolog 3B	-0.1901	0.00185496	0.0259944
Sec14l2	SEC14-like protein 2	-0.191125	0.00133154	0.020906
Uhrf1	E3 ubiquitin-protein ligase UHRF1	-0.191236	0.00168856	0.0243632
Eral1	GTPase Era, mitochondrial	-0.192256	0.000960644	0.0168598
Ctif	CBP80/20-dependent translation initiation factor	-0.192384	0.0031289	0.0354722
Clca1	Calcium-activated chloride channel regulator 1	-0.192854	0.000446792	0.0113265
Uroc1	Urocanate hydratase	-0.1932	0.0011673	0.0191086
Col16a1	Collagen alpha-1(XVI) chain	-0.193679	0.00128851	0.0204509
Cep76	Centrosomal protein of 76 kDa	-0.194492	0.000649705	0.0135969
Emb	Embigin	-0.195691	0.000438391	0.0112766
Baiap2l1	Brain-specific angiogenesis inhibitor 1-associated protein 2-like protein 1	-0.19631	0.000172431	0.00622643
Nipal1	Magnesium transporter NIPA3	-0.196381	0.000872433	0.0160008
Scrn2	Secernin-2	-0.196733	0.000541411	0.0125981
Asap3	Arf-GAP with SH3 domain, ANK repeat and PH domain-containing protein 3	-0.197585	0.000957663	0.0168598
Pcca	Propionyl-CoA carboxylase alpha chain, mitochondrial	-0.198475	0.00126136	0.0201514
Hnf4g	Hepatocyte nuclear factor 4-gamma	-0.199259	0.000156196	0.00585689
Dalrd3	DALR anticodon-binding domain-containing protein 3	-0.199409	0.000133968	0.00546425
Eng	Endoglin	-0.199579	0.00299347	0.0344601
Tgfbr1	TGF-beta receptor type-1	-0.201064	0.00205034	0.0276191
Slc30a10	Calcium/manganese antiporter SLC30A10	-0.202479	0.00517119	0.0477477
Dbi	Acyl-CoA-binding protein	-0.20268	0.00148203	0.0224954
Srebf2	Sterol regulatory element-binding protein 2	-0.203362	0.00323647	0.0362972
Mat2a	S-adenosylmethionine synthase isoform type-2	-0.203762	0.000101553	0.00452097
Htatip2	Oxidoreductase HTATIP2	-0.204092	0.00163654	0.0239446
Lrmp	-	-0.204668	0.00141901	0.0219496
Tsc2	Tuberin	-0.206264	7.13532e-05	0.003643
Pccb	Propionyl-CoA carboxylase beta chain, mitochondrial	-0.20666	0.000812727	0.0154524
Klhdc2	Kelch domain-containing protein 2	-0.206987	0.00514894	0.0477477
Papss2	Bifunctional 3'-phosphoadenosine 5'-phosphosulfate synthase 2	-0.207823	0.000641775	0.0135422
Psmb9	Proteasome subunit beta type-9	-0.207897	0.00180246	0.025405
Comt	Catechol O-methyltransferase	-0.208265	0.00228649	0.0293386
Btbd9	BTB/POZ domain-containing protein 9	-0.20833	0.000154102	0.00585689
Dhdh	Trans-1,2-dihydrobenzene-1,2-diol dehydrogenase	-0.208493	0.000141937	0.00560151
Mgst1	Microsomal glutathione S-transferase 1	-0.209494	0.00383682	0.0405747
Gk	Glycerol kinase	-0.209639	0.00316896	0.0357103
Ces2e	Pyrethroid hydrolase Ces2e	-0.210152	0.00485283	0.0461334
Cd180	CD180 antigen	-0.211756	0.00146565	0.0223864
Hsdl2	Hydroxysteroid dehydrogenase-like protein 2	-0.212293	0.000876207	0.0160008
Cnp	2',3'-cyclic-nucleotide 3'-phosphodiesterase	-0.212349	0.000140272	0.00557543
Ift172	Intraflagellar transport protein 172 homolog	-0.213114	2.46671e-05	0.0019746
Cpq	Carboxypeptidase Q	-0.213191	0.000110694	0.00481057
Psmb10	Proteasome subunit beta type-10	-0.213407	0.000211451	0.00702003
Kif23	Kinesin-like protein KIF23	-0.214064	0.00201103	0.0273418
Col18a1	Collagen alpha-1(XVIII) chain	-0.214443	0.0043188	0.0430172
Gpat3	Glycerol-3-phosphate acyltransferase 3	-0.215375	0.00441704	0.0435795
Sh2d3c	SH2 domain-containing protein 3C	-0.215619	0.000380305	0.0103605
Nudt19	Acyl-coenzyme A diphosphatase NUDT19	-0.216434	0.000312754	0.00913368
Fgd2	FYVE, RhoGEF and PH domain-containing protein 2	-0.218952	0.00167375	0.0243246
Ttc39c	Tetratricopeptide repeat protein 39C	-0.219526	0.0023377	0.0297862
Gstm7	Glutathione S-transferase Mu 7	-0.219571	9.36225e-05	0.00429898
Dpys	Dihydropyrimidinase	-0.221532	0.000530528	0.0124948
Tmem30b	Cell cycle control protein 50B	-0.222418	0.000651815	0.0135969
St3gal5	Lactosylceramide alpha-2,3-sialyltransferase	-0.223077	0.000792329	0.0152231
Aspdh	Aspartate dehydrogenase domain-containing protein	-0.223086	0.000138627	0.00557162
Fmo5	Flavin-containing monooxygenase 5	-0.227681	0.000567767	0.0129136
Pnp	Purine nucleoside phosphorylase	-0.228098	0.000286846	0.00872608
Shtn1	Shootin-1	-0.22863	0.0048831	0.0463007
Ifih1	Interferon-induced helicase C domain-containing protein 1	-0.229276	0.00260805	0.0318991
Plbd1	Phospholipase B-like 1	-0.230182	0.000702798	0.0142928
Eef1akmt2	EEF1A lysine methyltransferase 2	-0.231689	7.85526e-06	0.00106959
Psmb8	Proteasome subunit beta type-8	-0.232259	0.000616577	0.0133579
Mthfr	Methylenetetrahydrofolate reductase (NADPH)	-0.232747	0.000192235	0.00662033
Tnrc6c	Trinucleotide repeat-containing gene 6C protein	-0.232875	0.00216008	0.0283137
1810037I17Rik	Uncharacterized protein C4orf3 homolog	-0.23308	1.38336e-05	0.00144284
Cyp4f18	Cytochrome P450 4F3	-0.23336	0.000358698	0.0100451
Krt39	Keratin, type I cytoskeletal 39	-0.233831	3.81247e-05	0.00255366
Ttpal	Alpha-tocopherol transfer protein-like	-0.234425	1.16095e-05	0.00133831
Msln	Mesothelin	-0.234605	0.000294027	0.0087761
B2m	Beta-2-microglobulin	-0.23527	0.00061576	0.0133579
Ctso	Cathepsin O	-0.235621	0.000604978	0.013331
Noc4l	Nucleolar complex protein 4 homolog	-0.237372	0.000839089	0.0157109
Abcc1	Multidrug resistance-associated protein 1	-0.239093	0.000288202	0.00873098
Pctp	Phosphatidylcholine transfer protein	-0.239515	0.000459769	0.0115265
Mal2	Protein MAL2	-0.239975	5.33827e-05	0.00311798
Echdc1	Ethylmalonyl-CoA decarboxylase	-0.240111	0.0008953	0.0161759
Abcc2	ATP-binding cassette sub-family C member 2	-0.24108	0.000462577	0.0115265
Oasl2	2'-5'-oligoadenylate synthase-like protein 2	-0.242572	0.000556511	0.0128173
Unc93b1	Protein unc-93 homolog B1	-0.243969	0.000373308	0.0102452
Thnsl2	Threonine synthase-like 2	-0.244064	0.000519431	0.012353
Por	NADPH--cytochrome P450 reductase	-0.24418	0.00241719	0.030219
Arsb	Arylsulfatase B	-0.245272	0.0026433	0.0320577
Abcd3	ATP-binding cassette sub-family D member 3	-0.245654	0.0025401	0.031486
Fcgrt	IgG receptor FcRn large subunit p51	-0.247764	0.00154507	0.0230215
Lman2l	VIP36-like protein	-0.247849	0.000499169	0.0121968
Serpina1d	Alpha-1-antitrypsin 1-4	-0.248776	0.00184251	0.0258696
Nubpl	Iron-sulfur cluster transfer protein NUBPL	-0.249334	0.00274908	0.032785
Lcat	Phosphatidylcholine-sterol acyltransferase	-0.249506	0.00379919	0.0403167
Clspn	Claspin	-0.249859	0.0034093	0.0372625
Pcx	-	-0.250034	0.00467116	0.0450517
Adar	Double-stranded RNA-specific adenosine deaminase	-0.250402	0.00230985	0.0295661
Coasy	Bifunctional coenzyme A synthase	-0.250582	7.91098e-06	0.00106959
Knstrn	Small kinetochore-associated protein	-0.250745	0.00399556	0.0412611
Rmdn2	Regulator of microtubule dynamics protein 2	-0.251209	0.000576367	0.0130267
Smcr8	Guanine nucleotide exchange protein SMCR8	-0.253848	8.01652e-05	0.00390191
Lin54	Protein lin-54 homolog	-0.255198	0.000444366	0.0113265
Fabp1	Fatty acid-binding protein	-0.256139	0.00395265	0.0409337
Asl	Argininosuccinate lyase	-0.256754	0.000346585	0.00983499
Dcxr	L-xylulose reductase	-0.257597	0.000807665	0.0154366
Ddx58	-	-0.258835	0.00111317	0.0185266
Fbxl15	F-box/LRR-repeat protein 15	-0.259049	0.000212495	0.00702003
Rbbp8	DNA endonuclease RBBP8	-0.260273	6.52701e-06	0.000934387
Irf9	Interferon regulatory factor 9	-0.260703	0.00025993	0.00821536
Fmo4	Dimethylaniline monooxygenase 4	-0.2609	0.0014482	0.0222358
Ppp1r3b	Protein phosphatase 1 regulatory subunit 3B	-0.261921	0.00106999	0.0180415
Fcgr4	Low affinity immunoglobulin gamma Fc region receptor III-A	-0.262221	0.00311135	0.0353831
Aldh8a1	2-aminomuconic semialdehyde dehydrogenase	-0.262232	1.0278e-05	0.00122004
Col6a6	Collagen alpha-6(VI) chain	-0.263601	0.00517246	0.0477477
Acsf2	Medium-chain acyl-CoA ligase ACSF2	-0.26968	0.000500307	0.0121968
Adh1	Alcohol dehydrogenase 1	-0.269969	0.00126867	0.0202239
Fads1	Acyl-CoA (8-3)-desaturase	-0.270675	0.00384761	0.0405927
Gstt3	Glutathione S-transferase theta-3	-0.272482	0.00465815	0.0449857
Dpyd	Dihydropyrimidine dehydrogenase [NADP(+)]	-0.274112	0.00158095	0.0233182
Ifi204	Interferon-activable protein 204; Interferon-activable protein 205-B	-0.275748	0.000226635	0.00738689
Sod3	Extracellular superoxide dismutase [Cu-Zn]	-0.275914	0.000609475	0.0133455
Hc	Complement C5	-0.276839	0.000573656	0.013007
Gulo	L-gulonolactone oxidase	-0.277192	1.46576e-05	0.00144889
Mmadhc	Cobalamin trafficking protein CblD	-0.277221	0.00502678	0.047052
Abca8b	ABC-type organic anion transporter ABCA8B	-0.278787	0.00367792	0.039258
Ibtk	Inhibitor of Bruton tyrosine kinase	-0.279427	0.000748662	0.0147729
Slc10a1	Hepatic sodium/bile acid cotransporter	-0.28064	0.00168544	0.0243632
Ass1	Argininosuccinate synthase	-0.283061	0.000674216	0.0138476
Haao	3-hydroxyanthranilate 3,4-dioxygenase	-0.283779	0.000442342	0.0113265
Pgap1	GPI inositol-deacylase	-0.284651	0.0011037	0.018519
Fcgr1	High affinity immunoglobulin gamma Fc receptor I	-0.284856	0.000126029	0.00525792
Ttc17	Tetratricopeptide repeat protein 17	-0.285886	0.000131214	0.00538197
Cmpk2	UMP-CMP kinase 2	-0.285897	0.00277294	0.0327974
Arhgef16	Rho guanine nucleotide exchange factor 16	-0.286044	0.0042368	0.0424511
Tspan6	Tetraspanin-6	-0.287161	3.01228e-05	0.00219927
Tor4a	Torsin-4A	-0.287938	0.000734261	0.0146072
Serpinc1	Antithrombin-III	-0.288645	0.00206827	0.0276206
Pcyt2	Ethanolamine-phosphate cytidylyltransferase	-0.292742	8.20001e-06	0.00108569
Adhfe1	Hydroxyacid-oxoacid transhydrogenase	-0.292872	0.000663029	0.0137522
Sqor	Sulfide:quinone oxidoreductase	-0.293741	0.000391233	0.0105014
Mzt2	Mitotic-spindle organizing protein 2	-0.294621	1.52487e-05	0.00146488
Ispd	-	-0.295467	0.00084065	0.0157109
Fbxl20	F-box/LRR-repeat protein 20	-0.295745	2.9559e-07	0.000146253
Azgp1	Zinc-alpha-2-glycoprotein	-0.297705	0.000347545	0.00983499
Kynu	Kynureninase	-0.299109	0.000515874	0.0123085
Cyth2	Cytohesin-2	-0.299332	0.00387387	0.0405947
Ifi35	Interferon-induced 35 kDa protein homolog	-0.30026	0.000843538	0.0157109
Hpx	Hemopexin	-0.301301	0.000276209	0.00853273
Mum1	-	-0.301848	6.84735e-05	0.00362265
Glul	Glutamine synthetase	-0.30186	7.07082e-05	0.003643
Tubb2a	Tubulin beta-2A chain	-0.302143	0.000117909	0.00503251
Dennd2d	DENN domain-containing protein 2D	-0.302707	0.00089591	0.0161759
Tango2	Transport and Golgi organization protein 2	-0.302845	0.00277488	0.0327974
Tk1	Thymidine kinase, cytosolic	-0.303402	8.28588e-05	0.00392826
Cyp2d26	Cytochrome P450 2D26	-0.304416	0.000634239	0.0135269
Rad54l	DNA repair and recombination protein RAD54-like	-0.304936	0.000197712	0.0067453
Ctse	Cathepsin E	-0.307371	0.000790591	0.0152231
Csrp2	Cysteine and glycine-rich protein 2	-0.308889	0.000176888	0.00622643
Gas6	Growth arrest-specific protein 6	-0.309407	0.00227117	0.0292965
Aox3	Aldehyde oxidase 3	-0.309711	0.000364338	0.0100451
Acsm1	Acyl-coenzyme A synthetase ACSM1	-0.309744	0.00260371	0.0318991
Trim21	E3 ubiquitin-protein ligase TRIM21	-0.311133	1.32754e-05	0.00141314
Irgm1	Immunity-related GTPase family M protein 1	-0.314532	4.55852e-05	0.00282049
Acnat1	Acyl-coenzyme A amino acid N-acyltransferase 1	-0.315132	5.8184e-05	0.00334489
Tsr3	18S rRNA aminocarboxypropyltransferase	-0.316532	0.000563533	0.0129127
Itpr2	Inositol 1,4,5-trisphosphate receptor type 2	-0.316722	4.9172e-05	0.00294266
Acsm3	Acyl-coenzyme A synthetase ACSM3	-0.318379	0.000171679	0.00622643
Cpt1a	Carnitine O-palmitoyltransferase 1	-0.320829	0.000858982	0.0158861
Acp5	Tartrate-resistant acid phosphatase type 5	-0.321406	0.00293971	0.0341221
Ephx2	Bifunctional epoxide hydrolase 2	-0.322272	0.000859471	0.0158861
Gsta3	Glutathione S-transferase alpha-3	-0.324833	5.25456e-06	0.00082631
Rgn	Regucalcin	-0.324859	9.32935e-05	0.00429898
Tmem135	Transmembrane protein 135	-0.326321	0.000130188	0.00537008
Ttk	Dual specificity protein kinase TTK	-0.327039	0.00364812	0.0390608
Vnn3	Vascular non-inflammatory molecule 3	-0.32728	0.000179188	0.00625957
Prelp	Prolargin	-0.328289	0.000616034	0.0133579
Igfbp7	Insulin-like growth factor-binding protein 7	-0.328689	1.0064e-06	0.000319465
Ccdc80	Coiled-coil domain-containing protein 80	-0.329566	8.50164e-05	0.00397888
Gstm6	Glutathione S-transferase Mu 6	-0.330354	4.69773e-05	0.00288219
Mylk3	Myosin light chain kinase 3	-0.33083	0.00291706	0.034076
Ccny	Cyclin-Y	-0.331798	2.72041e-05	0.00211294
H2-T23	H-2 class I histocompatibility antigen, D-37 alpha chain	-0.332811	4.49951e-05	0.00282049
Trim30a	Tripartite motif-containing protein 30A	-0.33299	0.00211296	0.0280486
Upb1	Beta-ureidopropionase	-0.338491	5.95164e-06	0.000869059
Urad	2-oxo-4-hydroxy-4-carboxy-5-ureidoimidazoline decarboxylase	-0.339456	0.00262598	0.0319719
Clstn1	Calsyntenin-1	-0.341628	3.74054e-05	0.0025378
Abcd2	ATP-binding cassette sub-family D member 2	-0.344106	0.001686	0.0243632
Rdh7	Retinol dehydrogenase 7	-0.346332	6.11728e-05	0.00343848
Aldob	Fructose-bisphosphate aldolase B	-0.347724	0.000528958	0.0124948
Plin2	Perilipin-2	-0.348665	0.00472059	0.0452892
Trex1	Three-prime repair exonuclease 1	-0.351724	4.49666e-05	0.00282049
Rnf213	E3 ubiquitin-protein ligase RNF213	-0.352444	8.28405e-07	0.000302409
Kyat1	Kynurenine--oxoglutarate transaminase 1	-0.353003	0.0006416	0.0135422
Clec3b	Tetranectin	-0.353132	0.00266481	0.0321053
Upk1b	Uroplakin-1b	-0.353562	7.30679e-07	0.000280773
Sult1a1	Sulfotransferase 1A1	-0.355718	0.00206633	0.0276206
Gpd1	Glycerol-3-phosphate dehydrogenase [NAD(+)]	-0.356016	1.58688e-06	0.00041378
Gale	UDP-glucose 4-epimerase	-0.356225	5.7939e-06	0.000863291
Fbp1	Fructose-1,6-bisphosphatase 1	-0.360563	0.000983172	0.0169545
Scp2	Sterol carrier protein 2	-0.36087	9.7125e-05	0.00443078
Polh	DNA polymerase eta	-0.362823	1.844e-05	0.00162205
Crip1	Cysteine-rich protein 1	-0.364234	0.00325126	0.0364072
Klhdc7a	Kelch domain-containing protein 7A	-0.364592	6.71603e-05	0.00360542
Epcam	Epithelial cell adhesion molecule	-0.366465	2.58935e-07	0.000146253
Cox6c	Cytochrome c oxidase subunit 6C	-0.36776	0.00392959	0.0408689
Hsf2	Heat shock factor protein 2	-0.369723	6.84704e-05	0.00362265
Stat1	Signal transducer and activator of transcription 1	-0.374565	9.07944e-06	0.00116296
Parp9	Protein mono-ADP-ribosyltransferase PARP9	-0.376477	1.35371e-06	0.000380132
Ephx1	Epoxide hydrolase 1	-0.377139	0.00086601	0.0159263
Gfpt2	Glutamine--fructose-6-phosphate aminotransferase 2	-0.37727	3.27307e-05	0.00232007
Lgals9	Galectin-9	-0.378367	1.50768e-05	0.00146488
Dcn	Decorin	-0.378838	0.0030412	0.0348022
Nmi	N-myc-interactor	-0.379709	9.84435e-06	0.0012182
Hikeshi	Protein Hikeshi	-0.381869	1.55631e-06	0.00041378
Mier3	Mesoderm induction early response protein 3	-0.383948	0.00130497	0.0206118
Tapbp	Tapasin	-0.384067	6.37958e-05	0.00347083
Fth1	Ferritin heavy chain	-0.384727	0.000236928	0.00765403
Cyp7a1	Cytochrome P450 7A1	-0.386169	0.00018089	0.00628894
Arg1	Arginase-1	-0.38705	0.000316597	0.00917355
Sp100	Nuclear autoantigen Sp-100	-0.388027	1.58875e-05	0.00148615
Mndal	Myeloid cell nuclear differentiation antigen-like protein	-0.388917	0.000437501	0.0112766
Parp14	Protein mono-ADP-ribosyltransferase PARP14	-0.390311	3.87242e-06	0.000697845
Cyp3a13	Cytochrome P450 3A13	-0.392249	0.00119783	0.019434
Btd	Biotinidase	-0.393711	0.000675216	0.0138476
Elovl5	Very long chain fatty acid elongase 5	-0.397445	0.00316947	0.0357103
Dtx3l	E3 ubiquitin-protein ligase DTX3L	-0.398414	1.11181e-06	0.000324694
Me1	NADP-dependent malic enzyme	-0.399412	0.00356233	0.0385312
Dapp1	Dual adapter for phosphotyrosine and 3-phosphotyrosine and 3-phosphoinositide	-0.400877	0.000504511	0.0121968
Hsd3b3	3 beta-hydroxysteroid dehydrogenase	-0.401387	0.00219632	0.028482
Hsd11b1	11-beta-hydroxysteroid dehydrogenase 1	-0.404081	0.00364874	0.0390608
Fgl1	Fibrinogen-like protein 1	-0.404512	0.000109859	0.00480287
Lgals3bp	Galectin-3-binding protein	-0.406997	3.75404e-05	0.0025378
Wrb	-	-0.410134	0.00173358	0.0246722
Etnppl	Ethanolamine-phosphate phospho-lyase	-0.411211	0.00419154	0.0422975
Pik3ca	Phosphatidylinositol 4,5-bisphosphate 3-kinase catalytic subunit alpha isoform	-0.412488	0.00256613	0.031701
Hp	Haptoglobin	-0.412699	7.6184e-05	0.00379878
Fetub	Fetuin-B	-0.414836	0.000159605	0.0059453
Alg8	Probable dolichyl pyrophosphate Glc1Man9GlcNAc2 alpha-1,3-glucosyltransferase	-0.419997	2.06491e-05	0.00175788
Acsl5	Long-chain-fatty-acid--CoA ligase 5	-0.424087	0.000116918	0.00502128
Pyhin1	Pyrin and HIN domain-containing protein 1	-0.424769	2.37797e-05	0.00192907
Lipa	Lysosomal acid lipase/cholesteryl ester hydrolase	-0.425869	5.55819e-05	0.00322066
Hpd	4-hydroxyphenylpyruvate dioxygenase	-0.430459	0.000206905	0.00699113
IghmAC38.205.12	-	-0.437386	0.00113011	0.0187097
Clec4f	C-type lectin domain family 4 member F	-0.440793	1.06508e-06	0.000324007
Sesn2	Sestrin-2	-0.444299	9.15136e-07	0.000318162
Cyp8b1	7-alpha-hydroxycholest-4-en-3-one 12-alpha-hydroxylase	-0.44837	0.000679328	0.0138929
Akr1d1	Aldo-keto reductase family 1 member D1	-0.448887	2.2448e-06	0.000512166
Aldh1l1	Cytosolic 10-formyltetrahydrofolate dehydrogenase	-0.448945	6.30548e-05	0.00346137
Acox1	Peroxisomal acyl-coenzyme A oxidase 1	-0.454487	0.00217903	0.0284682
Xaf1	XIAP-associated factor 1	-0.459806	0.00153476	0.0230215
Tap2	Antigen peptide transporter 2	-0.463744	3.09032e-06	0.000626734
Gzma	Granzyme A	-0.470988	0.000446234	0.0113265
Csad	Cysteine sulfinic acid decarboxylase	-0.473094	2.97971e-05	0.00219927
C1rl	Complement C1r subcomponent-like protein	-0.473732	6.21668e-05	0.00343848
Fnip1	Folliculin-interacting protein 1	-0.475136	0.000606204	0.013331
H2-D1	H-2 class I histocompatibility antigen, alpha chain	-0.47538	5.31935e-06	0.00082631
Pdlim3	PDZ and LIM domain protein 3	-0.476494	1.74458e-05	0.00155331
Rfxap	Regulatory factor X-associated protein	-0.478189	6.15889e-05	0.00343848
Erf	ETS domain-containing transcription factor ERF	-0.478749	0.000246716	0.00790031
Ifit3	Interferon-induced protein with tetratricopeptide repeats 3	-0.482058	0.000657256	0.0136713
Asgr2	Asialoglycoprotein receptor 2	-0.482058	0.00153252	0.0230215
Oas1a	2'-5'-oligoadenylate synthase 1A	-0.482886	0.000467735	0.011614
Siglec1	Sialoadhesin	-0.484228	3.00478e-07	0.000146253
Abcb4	Phosphatidylcholine translocator ABCB4	-0.485661	0.000165425	0.00606919
C4b	Complement C4-B	-0.488086	7.01987e-05	0.003643
Slc27a5	Long-chain fatty acid transport protein 5	-0.488794	0.00020779	0.00699113
Egfr	Epidermal growth factor receptor	-0.495287	0.00182866	0.0257246
Sec14l4	SEC14-like protein 4	-0.500693	1.7391e-07	0.000126971
Ifitm3	Interferon-induced transmembrane protein 3	-0.503903	2.24297e-07	0.000146253
Rsad2	S-adenosylmethionine-dependent nucleotide dehydratase RSAD2	-0.505179	0.000304086	0.00898839
Stat5b	Signal transducer and activator of transcription 5B	-0.507817	0.00461357	0.0448517
Pah	Phenylalanine-4-hydroxylase	-0.512708	3.91886e-06	0.000697845
Ehhadh	Peroxisomal bifunctional enzyme	-0.513391	0.0020284	0.0274272
Slc4a4	Electrogenic sodium bicarbonate cotransporter 1	-0.523145	1.32548e-05	0.00141314
Cyp2d10	Cytochrome P450 2D10	-0.527912	3.38288e-05	0.00235223
Hspa2	Heat shock-related 70 kDa protein 2	-0.533233	1.01365e-07	8.22296e-05
Ttpa	Alpha-tocopherol transfer protein	-0.538777	4.27727e-06	0.000735001
Ifit1	Interferon-induced protein with tetratricopeptide repeats 1	-0.555197	0.000438165	0.0112766
Pfkfb1	6-phosphofructo-2-kinase/fructose-2,6-bisphosphatase 1	-0.558485	2.10582e-06	0.000512166
Eppk1	Epiplakin	-0.559761	0.000538256	0.0125955
Mat1a	S-adenosylmethionine synthase isoform type-1	-0.562269	0.000289811	0.00874342
Gas8	Dynein regulatory complex subunit 4	-0.563229	1.72059e-05	0.00155331
Agxt	Alanine--glyoxylate aminotransferase	-0.564103	0.000583001	0.0130758
Hao1	2-Hydroxyacid oxidase 1	-0.564317	0.00071432	0.0143671
Ftl1	Ferritin light chain 1	-0.566619	0.000632782	0.0135269
Cps1	Carbamoyl-phosphate synthase [ammonia], mitochondrial	-0.572495	0.000523885	0.0124185
Abcb11	Bile salt export pump	-0.579655	7.37809e-06	0.00103591
Lpin2	Phosphatidate phosphatase LPIN2	-0.582753	0.00013889	0.00557162
Ces1c	Carboxylesterase 1C	-0.58866	9.77065e-05	0.00443078
Tmem131l	Transmembrane protein 131-like	-0.595621	0.000502172	0.0121968
Elovl2	Very long chain fatty acid elongase 2	-0.601127	7.27855e-05	0.00369032
Gvin1	Interferon-induced very large GTPase 1	-0.610971	0.000666528	0.0137856
Gch1	GTP cyclohydrolase 1	-0.631676	5.51842e-06	0.000839375
Cyp4a12a	Cytochrome P450 4A12A	-0.632267	0.000119247	0.00503251
Hacl1	2-hydroxyacyl-CoA lyase 1	-0.656127	1.29924e-05	0.00141314
Oasl1	2'-5'-oligoadenylate synthase-like protein 1	-0.664595	5.28805e-06	0.00082631
Uox	Uricase	-0.675909	2.84094e-05	0.00213832
Isg15	Ubiquitin-like protein ISG15	-0.687219	0.00015643	0.00585689
Acss2	Acetyl-coenzyme A synthetase, cytoplasmic	-0.689474	0.000545312	0.0126391
Cep63	Centrosomal protein of 63 kDa	-0.696941	0.000723949	0.014481
Sspn	Sarcospan	-0.700249	0.00292511	0.0340949
Auh	Methylglutaconyl-CoA hydratase, mitochondrial	-0.701305	1.03606e-05	0.00122004
Slc25a25	Mitochondrial adenyl nucleotide antiporter SLC25A25	-0.726151	8.2437e-05	0.00392826
Pemt	Phosphatidylethanolamine N-methyltransferase	-0.744609	4.34829e-05	0.00280946
Ifit2	Interferon-induced protein with tetratricopeptide repeats 2	-0.746137	5.30641e-06	0.00082631
Filip1l	Filamin A-interacting protein 1-like	-0.755441	3.80558e-07	0.000163439
Urah	5-hydroxyisourate hydrolase	-0.756006	3.07108e-06	0.000626734
Txnip	Thioredoxin-interacting protein	-0.762112	0.000619685	0.01338
Hsd3b6	3 beta-hydroxysteroid dehydrogenase	-0.777795	2.77949e-05	0.00211386
Scd1	Acyl-CoA desaturase 1	-0.778415	0.000776742	0.0150797
Zdhhc13	Palmitoyltransferase ZDHHC13	-0.784623	0.00128455	0.0204325
Rdh5	Retinol dehydrogenase 5	-0.791768	3.58987e-07	0.000163439
Acacb	Acetyl-CoA carboxylase 2	-0.801191	9.19007e-05	0.00427367
Igfbp2	Insulin-like growth factor-binding protein 2	-0.804838	0.000712492	0.0143671
Adipor2	Adiponectin receptor protein 2	-0.805821	0.00021682	0.00713064
Dhx58	ATP-dependent RNA helicase DHX58	-0.826807	5.4013e-08	4.92936e-05
Fads2	Acyl-CoA 6-desaturase	-0.839848	3.2444e-05	0.00232007
Sult3a1	Amine sulfotransferase	-0.85744	0.000363732	0.0100451
C1qtnf1	Complement C1q tumor necrosis factor-related protein 1	-0.857742	1.32957e-08	1.94144e-05
Arhgap23	Rho GTPase-activating protein 23	-0.866848	1.45281e-05	0.00144889
Itpkc	Inositol-trisphosphate 3-kinase C	-0.926969	0.00156826	0.023272
Cyp2j5	Cytochrome P450 2J5	-0.957286	2.72383e-06	0.000602627
Akr1c6	Estradiol 17 beta-dehydrogenase 5	-0.961657	4.5937e-08	4.79122e-05
Akr1c18	Aldo-keto reductase family 1 member C18	-0.974723	7.96363e-05	0.00390191
Pon1	Serum paraoxonase/arylesterase 1	-1.00188	3.15815e-05	0.00228294
Cyp2e1	Cytochrome P450 2E1	-1.02575	9.84196e-05	0.00443557
Ces3a	Carboxylesterase 3A	-1.04466	1.99689e-05	0.00173563
Serpina7	Thyroxine-binding globulin	-1.05591	0.000285416	0.00871893
Cyp3a11	Cytochrome P450 3A11	-1.05746	0.000485029	0.0119635
Ikzf3	Zinc finger protein Aiolos	-1.07724	1.5592e-09	3.79457e-06
Cyp4a14	Cytochrome P450 4A14	-1.17876	0.00330803	0.036874
G6pc	-	-1.20088	7.05301e-05	0.003643
Serpina3k	Serine protease inhibitor A3K	-1.23549	4.76259e-05	0.00289764
Ugt1a1	UDP-glucuronosyltransferase 1A1	-1.34057	0.000171319	0.00622643
Akr1b7	Aldo-keto reductase family 1 member B7	-1.34159	2.70877e-07	0.000146253
Lilrb3	Leukocyte immunoglobulin-like receptor subfamily B member 3	-1.36043	0.000102623	0.00454092
Serpina3n	Serine protease inhibitor A3N	-1.3676	0.000224901	0.00736325
Hsd17b6	17-beta-hydroxysteroid dehydrogenase type 6	-1.40769	3.5326e-08	4.29859e-05
Apoa5	Apolipoprotein A-V	-1.40999	0.000431494	0.0112766
Cyp3a41	Cytochrome P450 3A41	-1.56724	3.31938e-05	0.00233027
Pck1	Phosphoenolpyruvate carboxykinase	-1.94209	0.000997687	0.0171077
Serpina3m	Serine protease inhibitor A3M	-2.04106	1.02868e-08	1.8776e-05
Psd3	PH and SEC7 domain-containing protein 3	-2.07505	3.88456e-05	0.00257829
Cyp3a25	Cytochrome P450 3A25	-2.15777	5.55509e-10	3.79457e-06
