# Supplementary material for: Maternal Adiponectin Decreases Placenta Nutrient Transport in Mice
Source: FASEB J. 2025 Apr 18;39(8):e70556. doi: 10.1096/fj.202403251RR (PMC12007623; doi:10.1096/fj.202403251RR)
Supplement: Supplementary file 8 — Table S8. [file FSB2-39-e70556-s012.xlsx]

## Sheet: S8 Liver GO
Supplementary Table S8. Gene ontology pathway analysis of differentially expressed proteins in fetal liver from APNtg versus wt dams on high fat/high sucrose diet (q<0.05).
Category	Term ID	Description	number of proteins	Strength	q-value	Proteins
Upregulated
STRING clusters	CL:25203	Transition metal ion homeostasis, and Iron-sulfur cluster assembly	11	0.85	0.0047	Atp7b,Glrx5,Mt1,Fdx1,Atp7a,Slc30a5,Fxn,Slc39a9,Flvcr1,Nfu1,Fech
STRING clusters	CL:14219	Mitochondrial translation	9	0.85	0.0240	Mrpl52,Mrpl12,Mrpl34,Mtif3,Atpif1,Mrpl35,Chchd1,Mrpl42,Mrpl43
UniProt Keywords	KW-0496	Mitochondrion	42	0.49	4.44e-08	Mrpl52,Hkdc1,Glrx5,Cox14,Uqcc2,Gldc,Cbr2,Shmt2,Tomm7,Ung,Fdx1,Cox15,Mrpl12,Mrpl34,Pdpr,Mettl17,Stard13,Coa4,Mtif3,Atpif1,Mrpl35,Chchd1,Mthfd2l,Mrpl42,Fxn,Flvcr1,Tfam,Mrpl43,Miga2,Slc44a1,Ak4,Uqcc1,Lrpprc,Ngrn,Nfu1,Fkbp8,Dhodh,1700021F05Rik,Pgs1,Gimap8,Slc25a21,Fech
UniProt Keywords	KW-0597	Phosphoprotein	143	0.19	4.44e-08	Ccnd2,Gmpr,Grk6,Ace,Prpf6,Tiam1,Paf1,Cyp2a5,Vps54,Atp7b,Slc4a1,Igf2bp1,Bcas1,Dnttip1,Csnk1d,Stard3,Spag7,Arid3a,Pald1,Hba-x,Gemin2,Glrx5,Zfp36l1,Cetn3,Khnyn,Igf2r,Pou5f1,Aldh1a7,Ehd1,Cbr2,Shmt2,Bet1l,Eps8l2,Cbx8,Pde8a,Nop16,Ubxn4,Abl2,Ube2e3,Chmp4c,Zgpat,Caap1,Slc2a1,Espn,Dr1,Fscn1,Ung,Lrp6,Hbb-y,Cep57,2810004N23Rik,Fdx1,Cops8,Nol10,Galnt11,Tie1,Zfp292,Hgsnat,Mrpl34,S100g,Arhgef3,Npat,Prph,Nek6,C…
UniProt Keywords	KW-0809	Transit peptide	24	0.57	1.07e-05	Mrpl52,Glrx5,Uqcc2,Gldc,Shmt2,Phyh,Fdx1,Mrpl12,Mrpl34,Pdpr,Mettl17,Mtif3,Atpif1,Mrpl35,Mrpl42,Fxn,Tfam,Mrpl43,Lrpprc,Nfu1,Dhodh,1700021F05Rik,Pgs1,Fech
UniProt Keywords	KW-0813	Transport	45	0.29	0.0018	Vps54,Atp7b,Slc4a1,Igf2bp1,Stard3,Hba-x,Zfp36l1,Cetn3,Slc52a2,Igf2r,Clic5,Ehd1,Bet1l,Chmp4c,Slc13a3,Slc35a1,Slc2a1,Tomm7,Abcg3,Tcaf2,Gga2,Hbb-y,Cog2,Fdx1,Rabif,Vti1b,Rab11fip1,Atp7a,Vamp8,Rab33b,Hbb-bh1,Slc30a5,Slc20a2,Fxn,Atp2c1,Slc39a9,Flvcr1,Slc35d2,Slc44a1,Lrpprc,Lsg1,Golim4,Sort1,Tusc3,Slc25a21
UniProt Keywords	KW-0333	Golgi apparatus	23	0.36	0.0244	Vps54,Atp7b,Csnk1d,Clic5,Bet1l,Slc35a1,B4galt1,Tmem165,Gga2,Cog2,Galnt11,Atp7a,Rab33b,Slc30a5,Atp2c1,Slc35d2,Vamp5,Pomgnt1,Golim4,Sort1,Galnt4,Pja2,Gimap8
UniProt Keywords	KW-0539	Nucleus	81	0.16	0.0244	Ccnd2,Prpf6,Paf1,Igf2bp1,Dnttip1,Ghdc,Csnk1d,Spag7,Arid3a,Gemin2,Zfp36l1,Cetn3,Pou5f1,Shmt2,Cbx8,Nop16,Ubxn4,Ube2e3,Zgpat,Klhl7,Dr1,Ung,Cep57,Cops8,Nol10,Zfp292,Npat,Nek6,Cir1,Lancl2,Zfp629,Ddx17,Ubqln2,Ajuba,Rtl3,Nkapl,Zmat1,Supt7l,Chchd1,Lin28b,Stk24,Rest,Morc4,Chrac1,Cry2,Tfam,Rassf1,Zfp787,Maff,Med14,Cenpx,Usp36,Tlk2,Wwp1,Rad51ap1,Lrpprc,Cnot6l,Drap1,Ddx31,Esrp2,Lsg1,Ngrn,Taf1,Prpf40b,Smyd3,Z…
UniProt Keywords	KW-0025	Alternative splicing	82	0.15	0.0253	Grk6,Ace,Prpf6,Vps54,Slc4a1,Mrpl52,Csnk1d,Cpm,Glt8d1,Slc52a2,Shmt2,Eps8l2,Vcam1,Espn,Ung,Gga2,Cep57,Pdia2,Zfp292,Slc41a3,Cox15,Slc36a2,Arhgef3,Prph,Cir1,Lysmd4,P4ha3,Ddx17,Tssc4,Ccdc125,Dlk1,Rnf181,Zmat1,Plpp2,Poc1a,Lin28b,Rest,Entpd7,Flvcr1,Morc4,Lama3,Tfam,Uevld,Med14,Slc35d2,Miga2,Mtfr1l,Slc44a1,Cenpx,Tlk2,Aida,Ralgapb,Uqcc1,Mtmr3,Gtdc1,Cnot6l,Pomgnt1,Lsg1,Ngrn,Pde4d,Fkbp8,Taf1,Prpf40b,Zfp568,…
UniProt Keywords	KW-0689	Ribosomal protein	9	0.62	0.0284	Mrpl52,Mrpl12,Mrpl34,Mettl17,Mrpl35,Chchd1,Mrpl42,Rplp2,Mrpl43
UniProt Keywords	KW-0561	Oxygen transport	3	1.36	0.0331	Hba-x,Hbb-y,Hbb-bh1
UniProt Keywords	KW-0408	Iron	13	0.47	0.0339	Cyp2a5,Hba-x,Glrx5,Phyh,Hbb-y,Fdx1,P4ha3,Hbb-bh1,Cyp2a12,Fxn,Nfu1,Phf8,Fech
Downregulated
GO Process	GO:0006629	Lipid metabolic process	105	0.66	3.64e-35	Pon1,Cyp4f18,Itpkc,Gstm7,Adh1,Por,Cyp2d26,Akr1b7,Fads1,Hsd11b1,G6pc,Echdc1,Egfr,Pctp,Abca8b,Cygb,Akr1c6,Akr1c18,Gpld1,Elovl2,Auh,Hacl1,Srebf2,Ehhadh,Gpd1,Fads2,Cpt1a,Pcyt2,Rdh5,Cyp2e1,Gsta3,Cps1,Hao1,Pck1,Acss2,Pik3ca,Hsd3b6,Abcd3,Cyp7a1,Cyp2j5,Scp2,Cyp4a14,Sesn2,Cyp3a13,Adipor2,Plbd1,Slc27a5,Fgl1,Acsl1,Ces1c,Ces2e,Elovl5,Pccb,Acsm1,Scd1,Cyp3a11,Lcat,Pcca,Aldh8a1,Rdh7,Faah,Pnpla7,Acsl5,Ephx1,Nudt…
GO Process	GO:0006631	Fatty acid metabolic process	53	0.88	3.11e-25	Cyp4f18,Gstm7,Por,Cyp2d26,Akr1b7,Fads1,Echdc1,Cygb,Akr1c6,Akr1c18,Elovl2,Auh,Hacl1,Ehhadh,Fads2,Cpt1a,Cyp2e1,Hao1,Pck1,Acss2,Abcd3,Cyp2j5,Scp2,Cyp4a14,Sesn2,Adipor2,Slc27a5,Acsl1,Ces1c,Ces2e,Elovl5,Pccb,Acsm1,Scd1,Faah,Acsl5,Ephx1,Nudt19,Lipa,Acox1,Amacr,Abcd2,Ephx2,Cyp2d10,Cyp4a12a,Acnat1,Acsf2,Acacb,Abcb11,Acsm3,Dbi,Lpin2,Thnsl2
GO Process	GO:0016042	Lipid catabolic process	31	0.75	3.60e-11	Cyp4f18,Hsd11b1,Echdc1,Akr1c18,Auh,Hacl1,Ehhadh,Cpt1a,Cps1,Hao1,Pck1,Abcd3,Cyp7a1,Scp2,Cyp4a14,Sesn2,Plbd1,Ces1c,Pcca,Faah,Pnpla7,Nudt19,Akr1d1,Lipa,Acox1,Amacr,Abcd2,Cyp4a12a,Apoa5,Lpin2,Hsd17b6
GO Process	GO:0006520	Cellular amino acid metabolic process	28	0.77	2.05e-10	Haao,Qdpr,Dalrd3,Arg1,Pah,Gfpt2,Auh,Dpys,Nit2,Csad,Cps1,Agxt,Kynu,Hao1,Hpd,Aldh8a1,Dpyd,Upb1,Mthfr,Glul,Pemt,Ass1,Kyat1,Adhfe1,Thnsl2,Asl,Uroc1,Mat1a
GO Process	GO:0033559	Unsaturated fatty acid metabolic process	20	0.9	2.87e-09	Cyp4f18,Gstm7,Cyp2d26,Akr1b7,Fads1,Akr1c6,Akr1c18,Elovl2,Fads2,Cyp2e1,Cyp2j5,Cyp4a14,Ces2e,Elovl5,Scd1,Ephx1,Acox1,Ephx2,Cyp2d10,Cyp4a12a
GO Process	GO:0019216	Regulation of lipid metabolic process	31	0.62	2.28e-08	Sec14l2,Por,Akr1c18,Gpld1,Srebf2,Rgn,Cpt1a,Pck1,Cyp7a1,Scp2,Ces1c,Elovl5,Scd1,Acsl5,Trex1,Pcx,Fabp1,Abcd2,Ephx2,Rnf213,Acacb,Abcb11,Fmo5,Stat5b,Fitm2,Fmo4,Gk,Mid1ip1,Apoa5,Dbi,Igfbp7
GO Process	GO:0019395	Fatty acid oxidation	15	0.97	1.32e-07	Cyp4f18,Por,Echdc1,Cygb,Auh,Hacl1,Ehhadh,Cpt1a,Hao1,Abcd3,Scp2,Sesn2,Adipor2,Acox1,Abcd2
GO Process	GO:0019217	Regulation of fatty acid metabolic process	15	0.9	6.23e-07	Rgn,Cpt1a,Cyp7a1,Elovl5,Acsl5,Trex1,Fabp1,Abcd2,Acacb,Abcb11,Fmo4,Gk,Mid1ip1,Apoa5,Dbi
GO Process	GO:0006641	Triglyceride metabolic process	13	1.0	6.91e-07	G6pc,Cpt1a,Cyp2e1,Cps1,Pck1,Slc27a5,Acsl1,Scd1,Gpat3,Gk,Apoa5,Dbi,Lpin2
GO Process	GO:0006950	Response to stress	108	0.23	1.60e-06	Plin2,Uhrf1,Gstm7,Eng,Ifi35,Fads1,Dhx58,Arg1,Egfr,Pwwp3a,Nampt,Rsad2,Cygb,Serpina3n,Cd180,Dnajc3,Srebf2,Gsdmd,Polh,Eif2ak2,Tapbp,Papss2,Cyp2e1,Ifitm3,Cps1,Kynu,Hc,Ifih1,Nmi,Hao1,Pck1,Procr,Pik3ca,Fcgr1,Clca1,Sesn2,Oasl2,Adipor2,Hpx,Trim21,Gas6,Mylk3,Scd1,Parp14,Ddx58,Tmem135,C1rl,Pnp,Clspn,Prelp,Fnip1,Itpr2,Irgm1,Trex1,Slc30a10,Lipa,Fabp1,Sp100,C8a,Serpinc1,Ephx2,C4b,Mthfr,Ugt1a1,Hp,Trim30a,Oas1a…
GO Process	GO:0006575	Cellular modified amino acid metabolic process	19	0.72	2.30e-06	Gstt3,Gstm7,Por,Vnn3,Cpt1a,Gsta3,Ggact,Cpq,Mthfr,Gch1,Pemt,Ass1,Sult1a1,Gstm6,Kyat1,Mgst1,Aldh1l1,Asl,Oplah
GO Process	GO:1902001	Fatty acid transmembrane transport	4	1.39	0.0035	Abcd3,Slc27a5,Abcd2,Abcc1
GO Process	GO:0006541	Glutamine metabolic process	5	1.14	0.0038	Gfpt2,Nit2,Cps1,Glul,Asl
GO Process	GO:0006637	acyl-CoA metabolic process	12	0.85	4.31e-05	Ehhadh,Kynu,Acss2,Acsl1,Elovl5,Acsm1,Acsl5,Nudt19,Acnat1,Acacb,Acsm3,Fitm2
GO Process	GO:1901568	Fatty acid derivative metabolic process	9	0.92	0.00030	Cyp4f18,Cyp4a14,Slc27a5,Acsl1,Elovl5,Acsl5,Nudt19,Cyp4a12a,Fitm2
GO Process	GO:0006635	Fatty acid beta-oxidation	9	0.88	0.00055	Echdc1,Auh,Ehhadh,Cpt1a,Abcd3,Scp2,Sesn2,Acox1,Abcd2
GO Process	GO:0001959	Regulation of cytokine-mediated signaling pathway	11	0.63	0.0051	Arg1,Hpx,Gas6,Parp14,Irgm1,Trex1,Oas1a,Isg15,Stat2,Adar,Parp9
GO Process	GO:0060337	Type I interferon signaling pathway	5	1.01	0.0105	Ifitm3,Trex1,Oas1a,Stat2,Stat1
GO Process	GO:0035337	fatty-acyl-CoA metabolic process	5	1.06	0.0070	Acsl1,Elovl5,Acsl5,Nudt19,Fitm2
GO Process	GO:0015908	Fatty acid transport	8	0.74	0.0076	Plin2,Abcd3,Slc27a5,Acsl1,Acsl5,Fabp1,Abcd2,Abcc1
GO Process	GO:0071616	acyl-CoA biosynthetic process	5	0.99	0.0119	Acss2,Acsl1,Elovl5,Acsl5,Acacb
GO Process	GO:1901569	Fatty acid derivative catabolic process	5	0.99	0.0119	Cyp4f18,Cyp4a14,Nudt19,Cyp4a12a,Fitm2
GO Process	GO:0010883	Regulation of lipid storage	7	0.77	0.0124	Plin2,Srebf2,Cpt1a,Ces1c,Tmem135,Acacb,Fitm2
GO Process	GO:0019482	Beta-alanine metabolic process	3	1.52	0.0124	Dpys,Dpyd,Upb1
GO Process	GO:0070106	interleukin-27-mediated signaling pathway	3	1.44	0.0172	Oasl2,Oasl1,Stat1
GO Process	GO:0006006	Glucose metabolic process	9	0.58	0.0300	G6pc,Gpd1,Cpt1a,Dcxr,Pck1,Pik3ca,Pcx,Oas1a,Fbp1
GO Function	GO:0005506	Iron ion binding	23	0.77	2.71e-08	Haao,Cyp4f18,Cyp2d26,Pah,Cygb,Cyp2e1,Cyp7a1,Cyp2j5,Cyp4a14,Hpd,Cyp3a13,Scd1,Cyp3a11,Dpyd,Cisd1,Aox3,Cyp8b1,Cyp3a25,Cyp2d10,Cyp4a12a,Ftl1,Acp5,Fth1
GO Function	GO:0140359	ABC-type transporter activity	8	0.93	0.0012	Abcb4,Abca8b,Tap2,Abcc2,Abcd3,Abcd2,Abcc1,Abcb11
GO Function	GO:0020037	Heme binding	14	0.63	0.0014	Cyp4f18,Cyp2d26,Cygb,Cyp2e1,Cyp7a1,Cyp2j5,Cyp4a14,Cyp3a13,Hpx,Cyp3a11,Cyp8b1,Cyp3a25,Cyp2d10,Cyp4a12a
GO Function	GO:0016209	Antioxidant activity	8	0.72	0.0175	Gstt3,Gstm7,Cygb,Sesn2,Fabp1,Hp,Sod3,Mgst1
STRING clusters	CL:22742	Fatty acid catabolic process, and Peroxisome	19	0.89	7.53e-09	Echdc1,Pctp,Auh,Hacl1,Ehhadh,Cpt1a,Abcd3,Hsdl2,Scp2,Slc27a5,Acsl1,Pccb,Pcca,Acsl5,Acox1,Amacr,Abcd2,Acnat1,Acacb
STRING clusters	CL:22743	Fatty acid beta-oxidation, and Peroxisome	18	0.91	1.24e-08	Echdc1,Auh,Hacl1,Ehhadh,Cpt1a,Abcd3,Hsdl2,Scp2,Slc27a5,Acsl1,Pccb,Pcca,Acsl5,Acox1,Amacr,Abcd2,Acnat1,Acacb
STRING clusters	CL:26951	interleukin-27-mediated signaling pathway, and Cellular response to interferon-alpha	7	1.61	1.07e-06	Eif2ak2,Oasl2,Isg15,Ifit1,Ifit3,Ifit2,Oasl1
STRING clusters	CL:23030	Cholesterol metabolism with Bloch and Kandutsch-Russell pathways, and Very long-chain fatty acid biosynthetic process	11	0.9	6.56e-05	Fads1,Rsad2,Elovl2,Srebf2,Cyp7a1,Elovl5,Scd1,Lipa,Fabp1,Mid1ip1,Ggps1
STRING clusters	CL:22746	Fatty acid beta-oxidation, and Ketone body metabolism	8	0.92	0.0014	Echdc1,Auh,Hacl1,Ehhadh,Hsdl2,Pccb,Pcca,Acox1
STRING clusters	CL:22750	Fatty acid beta-oxidation, and CoA carboxylase activity	6	1	0.0062	Echdc1,Auh,Ehhadh,Pccb,Pcca,Acox1
KEGG	mmu01100	Metabolic pathways	121	0.64	2.35e-40	Haao,Gstt3,Cyp4f18,Itpkc,Gstm7,Adh1,Akr1b7,Fads1,Dhdh,Qdpr,Hsd11b1,G6pc,Echdc1,Arg1,Pah,Gfpt2,Nampt,Cmpk2,Nt5c,Gpld1,Elovl2,Auh,Dpys,Nit2,Ehhadh,Csad,Rgn,Fads2,Papss2,Pcyt2,Dcxr,Cyp2e1,Tk1,Gsta3,Cps1,Agxt,Kynu,Hao1,Pck1,Acss2,Pik3ca,Hsd3b6,Uox,Cyp7a1,Aldob,Cyp2j5,Scp2,Cyp4a14,Hpd,Cyp3a13,Slc27a5,Acsl1,Elovl5,Me1,Pccb,Acsm1,Scd1,Npl,Cyp3a11,Pcca,Aldh8a1,Aspdh,Rdh7,Dpyd,Gns,Pnp,Acsl5,Adk,Akr1d1,Upb…
KEGG	mmu03320	PPAR signaling pathway	20	1.11	5.59e-13	Plin2,Ehhadh,Fads2,Cpt1a,Pck1,Cyp7a1,Scp2,Cyp4a14,Slc27a5,Acsl1,Me1,Scd1,Acsl5,Cyp8b1,Acox1,Fabp1,Cyp4a12a,Gk,Apoa5,Dbi
KEGG	mmu01212	Fatty acid metabolism	11	1.0	2.83e-06	Fads1,Elovl2,Ehhadh,Fads2,Cpt1a,Scp2,Acsl1,Elovl5,Scd1,Acsl5,Acox1
KEGG	mmu00071	Fatty acid degradation	8	0.94	0.00017	Adh1,Ehhadh,Cpt1a,Cyp4a14,Acsl1,Acsl5,Acox1,Cyp4a12a
KEGG	mmu02010	ABC transporters	8	0.94	0.00017	Abcb4,Abca8b,Tap2,Abcc2,Abcd3,Abcd2,Abcc1,Abcb11
KEGG	mmu00250	Alanine, aspartate and glutamate metabolism	7	1.02	0.00021	Gfpt2,Nit2,Cps1,Agxt,Glul,Ass1,Asl
KEGG	mmu00620	Pyruvate metabolism	6	0.93	0.0017	Pck1,Acss2,Me1,Pcx,Ldhd,Acacb
KEGG	mmu04152	AMPK signaling pathway	10	0.65	0.0018	G6pc,Cpt1a,Pck1,Pik3ca,Adipor2,Scd1,Pfkfb1,Fbp1,Tsc2,Acacb
KEGG	mmu00410	beta-Alanine metabolism	5	0.96	0.0039	Dpys,Ehhadh,Dpyd,Upb1,Acox1
KEGG	mmu04920	Adipocytokine signaling pathway	7	0.73	0.0050	G6pc,Cpt1a,Pck1,Adipor2,Acsl1,Acsl5,Acacb
KEGG	mmu04910	Insulin signaling pathway	8	0.52	0.0291	G6pc,Pck1,Pik3ca,Phka2,Fbp1,Tsc2,Acacb,Ppp1r3b
KEGG	mmu00061	Fatty acid biosynthesis	3	0.96	0.0404	Acsl1,Acsl5,Acacb
KEGG	mmu04216	Ferroptosis	4	0.74	0.0498	Acsl1,Acsl5,Ftl1,Fth1
Reactome	MMU-556833	Metabolism of lipids	57	0.72	1.97e-20	Pon1,Cyp4f18,Akr1b7,Fads1,Hsd11b1,Pctp,Akr1c6,Akr1c18,Elovl2,Hacl1,Srebf2,Ehhadh,Gpd1,Fads2,Cpt1a,Pcyt2,Cyp2e1,Pik3ca,Hsd3b6,Cyp7a1,Scp2,Plbd1,Slc27a5,Acsl1,Elovl5,Pccb,Scd1,Cyp3a11,Pcca,Faah,Slco1b2,Acsl5,Nudt19,Akr1d1,Cyp8b1,Acox1,Fabp1,Amacr,Ephx2,Etnppl,Arsb,Abcc1,Ctsa,Acsf2,Acacb,Pemt,Abcb11,Hsd3b3,Fitm2,Gpat3,Gk,Mid1ip1,Etnk2,Dbi,Lpin2,Ggps1,Slc10a1
Reactome	MMU-8978868	Fatty acid metabolism	28	0.97	7.31e-15	Pon1,Cyp4f18,Fads1,Pctp,Akr1c6,Elovl2,Hacl1,Ehhadh,Fads2,Cpt1a,Scp2,Acsl1,Elovl5,Pccb,Scd1,Pcca,Faah,Acsl5,Nudt19,Cyp8b1,Acox1,Amacr,Ephx2,Abcc1,Acsf2,Acacb,Mid1ip1,Dbi
Reactome	MMU-211859	Biological oxidations	24	0.8	2.08e-09	Cyp4f18,Gstm7,Adh1,Tpmt,Papss2,Cyp2e1,Gsta3,Acss2,Cyp7a1,Cyp3a13,Acsm1,Cyp3a11,Ephx1,Cyp8b1,Cyp3a25,Ugt1a1,Mat2a,Ces3a,Sult1a1,Gstm6,Mgst1,Oplah,Comt,Mat1a
Reactome	MMU-71291	Metabolism of amino acids and derivatives	21	0.66	3.59e-06	Haao,Qdpr,Arg1,Pah,Auh,Psmb8,Cps1,Agxt,Kynu,Hao1,Hpd,Psmb10,Nmral1,Glul,Ass1,Sqor,Kyat1,Asl,Uroc1,Psmb9,Mat1a
Reactome	MMU-189483	Heme degradation	6	1.24	0.00035	Abcc2,Gsta3,Slco1b2,Fabp1,Ugt1a1,Abcc1
Reactome	MMU-70263	Gluconeogenesis	6	1.0	0.0036	G6pc,Pck1,Aldob,Pcx,Fbp1,Slc37a2
Reactome	MMU-381426	Regulation of Insulin-like Growth Factor (IGF) transport and uptake by Insulin-like Growth Factor Binding Proteins (IGFBPs)	9	0.61	0.0189	Dnajc3,Spp2,Gas6,Igfbp2,Serpinc1,C4b,Apoa5,Igfbp7,Msln
Reactome	MMU-75105	Fatty acyl-CoA biosynthesis	5	0.92	0.0189	Elovl2,Acsl1,Elovl5,Scd1,Acsl5
Reactome	MMU-70326	Glucose metabolism	7	0.69	0.0275	G6pc,Pck1,Aldob,Pcx,Pfkfb1,Fbp1,Slc37a2
Reactome	MMU-77289	Mitochondrial Fatty Acid Beta-Oxidation	5	0.87	0.0275	Pctp,Pccb,Pcca,Acsf2,Dbi
WikiPathways	WP2316	PPAR signaling pathway	19	1.12	2.39e-12	Ehhadh,Fads2,Cpt1a,Pck1,Cyp7a1,Scp2,Cyp4a14,Slc27a5,Acsl1,Me1,Scd1,Acsl5,Cyp8b1,Acox1,Fabp1,Cyp4a12a,Gk,Apoa5,Dbi
WikiPathways	WP336	Fatty acid biosynthesis	7	1.24	3.08e-05	Echdc1,Acss2,Acsl1,Scd1,Acsl5,Pcx,Acacb
WikiPathways	WP662	Amino acid metabolism	10	0.76	0.00037	Adh1,Arg1,Auh,Ehhadh,Cps1,Pck1,Pcx,Glul,Ass1,Asl
WikiPathways	WP240	Alanine and aspartate metabolism	4	1.17	0.0048	Agxt,Pcx,Ass1,Asl
WikiPathways	WP1269	Fatty acid beta-oxidation	5	0.91	0.0073	Cpt1a,Acss2,Acsl1,Acsl5,Gk
WikiPathways	WP447	Adipogenesis genes	9	0.57	0.0112	Plin2,Nampt,Pck1,Scd1,Cisd1,Stat2,Stat5b,Lpin2,Stat1
WikiPathways	WP1274	Oxidation by cytochrome P450	5	0.84	0.0127	Cyp4f18,Por,Cyp2e1,Cyp7a1,Cyp8b1
WikiPathways	WP157	Glycolysis and gluconeogenesis	5	0.75	0.0267	G6pc,Pck1,Aldob,Pcx,Fbp1
Monarch	MP:0005318	Decreased triglyceride level	14	0.76	0.00013	Plin2,C1qtnf1,Srebf2,Pck1,Scp2,Adipor2,Slc27a5,Scd1,Ccny,Lipa,Fabp1,Amacr,Acacb,Fmo5
Monarch	MP:0010210	Abnormal circulating cytokine level	20	0.51	0.0011	Dhx58,Egfr,Rsad2,Siglec1,Procr,Psmb10,Lgals3bp,Irgm1,Smcr8,Ctse,Ifit2,Itgal,Stat5b,Adar,Fitm2,Ifi204,Oasl1,Irf9,Unc93b1,Stat1
Monarch	MP:0002078	Abnormal glucose homeostasis	48	0.28	0.0033	Plin2,Haao,Fads1,Hsd11b1,G6pc,Gfpt2,Jade2,Nampt,Gpld1,Cpt1a,Pck1,Abcd3,Uox,Sesn2,Oasl2,Adipor2,Sspn,Slc27a5,Fgl1,Scd1,Pcca,Erf,Fnip1,Irgm1,Baiap2l1,Slc30a10,Lipa,St3gal5,Hsf2,Glul,Rapgef4,Rnf213,Tsc2,Ccdc80,Acacb,Abcb11,Col18a1,Gstm6,Fmo5,Txnip,Stat5b,Adar,Sqor,Gpat3,Gk,Lpin2,Ggps1,Ppp1r3b
Monarch	MP:0005282	Decreased fatty acids level	14	0.59	0.0039	Plin2,C1qtnf1,Elovl2,Fads2,Scp2,Slc27a5,Fgl1,Scd1,Ccny,Lipa,Amacr,Acacb,Gk,Lpin2
Monarch	MP:0005332	Abnormal amino acid level	17	0.51	0.0048	Qdpr,Arg1,Pah,Egfr,Rgn,Hc,Uox,Mthfr,Glul,Gch1,Ikzf3,Pemt,Ass1,Col18a1,Aldh1l1,Unc93b1,Asl
Monarch	MP:0005560	Decreased circulating glucose level	26	0.33	0.0237	Plin2,Haao,Hsd11b1,G6pc,Jade2,Nampt,Gpld1,Cpt1a,Pck1,Oasl2,Scd1,Irgm1,Hsf2,Glul,Rapgef4,Rnf213,Acacb,Gstm6,Fmo5,Txnip,Adar,Sqor,Gpat3,Gk,Lpin2,Ppp1r3b
Monarch	MP:0003674	Oxidative stress	10	0.6	0.0255	Pon1,Qdpr,Cygb,Rgn,Tmem135,Glul,Ass1,Zcchc17,Clp1,Fth1
UniProt Keywords	KW-0443	Lipid metabolism	41	0.68	1.56e-13	Cyp4f18,Fads1,Hsd11b1,Akr1c6,Elovl2,Srebf2,Ehhadh,Fads2,Cpt1a,Pcyt2,Rdh5,Cyp2e1,Cyp7a1,Adipor2,Plbd1,Slc27a5,Acsl1,Elovl5,Acsm1,Scd1,Lcat,Pcca,Faah,Pnpla7,Acsl5,Akr1d1,Lipa,Acox1,Pcx,Ephx2,Acnat1,Acsf2,Acacb,Pemt,Sult1a1,Acsm3,Gpat3,Mid1ip1,Etnk2,Lpin2,Hsd17b6
UniProt Keywords	KW-0276	Fatty acid metabolism	19	0.86	6.31e-09	Fads1,Elovl2,Ehhadh,Fads2,Cpt1a,Cyp2e1,Adipor2,Slc27a5,Acsl1,Elovl5,Acsm1,Scd1,Acsl5,Acox1,Acnat1,Acsf2,Acacb,Acsm3,Lpin2
UniProt Keywords	KW-0408	Iron	26	0.59	4.83e-07	Haao,Cyp4f18,Cyp2d26,Pah,Rsad2,Cygb,Cyp2e1,Cyp7a1,Cyp2j5,Cyp4a14,Hpd,Cyp3a13,Hpx,Scd1,Cyp3a11,Dpyd,Cisd1,Nubpl,Aox3,Cyp8b1,Cyp3a25,Cyp2d10,Cyp4a12a,Ftl1,Acp5,Fth1
UniProt Keywords	KW-0349	Heme	14	0.67	0.00012	Cyp4f18,Cyp2d26,Cygb,Cyp2e1,Cyp7a1,Cyp2j5,Cyp4a14,Cyp3a13,Hpx,Cyp3a11,Cyp8b1,Cyp3a25,Cyp2d10,Cyp4a12a
UniProt Keywords	KW-0444	Lipid biosynthesis	13	0.63	0.00044	Fads1,Akr1c6,Elovl2,Fads2,Pcyt2,Elovl5,Scd1,Pcx,Acacb,Pemt,Gpat3,Mid1ip1,Etnk2
UniProt Keywords	KW-0312	Gluconeogenesis	4	1.3	0.0020	G6pc,Pck1,Pcx,Fbp1
UniProt Keywords	KW-0275	Fatty acid biosynthesis	6	0.79	0.0093	Fads1,Elovl2,Fads2,Elovl5,Scd1,Acacb
