# Supplementary material for: Maternal Adiponectin Decreases Placenta Nutrient Transport in Mice
Source: FASEB J. 2025 Apr 18;39(8):e70556. doi: 10.1096/fj.202403251RR (PMC12007623; doi:10.1096/fj.202403251RR)
Supplement: Supplementary file 9 — Table S9. [file FSB2-39-e70556-s008.xlsx]

## Sheet: S9 Liver Phospho
Supplemental Table 9A. Phosphorylation sites with a change in phosphorylation in fetal livers from APNtg versus wt dams on high fat/high sucrose diet (n=10/group). q<0.05, log2 fold change +/- 0.15.							Supplemental Table 9B. Phosphorylation sites with a change in phosphorylation in fetal livers from APNtg versus wt offspring from APNtg dams on high fat/high sucrose diet (n=5/group). q<0.05, log2 fold change +/- 0.15.
Protein	Phosphosite(s)	logFC	P	q			Gene symbol	Phosphosite(s)	logFC	P	q
March7	302	-0.179491	0.00223632	0.0248177			March8	41	0.308372	0.007872	0,040624
Sept4	325	-0.353759	2.75779e-05	0.00198535			0610009B22Rik	119	-0.33393	0.003181	0.022955
Sept7	333	-0.234065	2.63418e-05	0.00192346			1110038F14Rik	31	0.688632	0.000322	0.005466
Sept9	60	0.689857	0.000326549	0.007537			1110059G10Rik	131	0.532376	0.000206	0.004055
Sept9	60	-0.398524	0.00175175	0.0213524			1600002K03Rik	93, 96	-0.32358	0.00197	0.01716
0610040J01Rik	47	0.26311	2.97265e-05	0.0020251			1700017B05Rik	972	-0.39849	0.000115	0.00286
0610040J01Rik	NA	0.410428	0.000960337	0.0144939			1700019D03Rik	40	-0.30803	0.005584	0.032496
1110059G10Rik	131	0.614672	1.24408e-05	0.00141308			1700030K09Rik	377	-0.21555	0.006713	0.036464
1700017B05Rik	972	-0.291189	0.00129457	0.0175828			2310022A10Rik	141, 145	-0.58884	0.005979	0.033934
1700030K09Rik	377	0.241311	0.000324052	0.00751474			2310022B05Rik	130	-0.23873	0.005483	0.032129
1810013L24Rik	167	-0.358135	2.84673e-06	0.000696831			2310057M21Rik	423	-0.21905	0.002819	0.021169
1810030O07Rik	315	-0.151871	0.00381665	0.0343288			2700049A03Rik	415	-0.58691	0.000309	0.005316
2310022A10Rik	115	-0.228936	1.98138e-05	0.00171652			2900026A02Rik	205	-0.25573	0.005902	0.033621
2310022A10Rik	141, 145	0.225403	0.00241008	0.0260806			3110082I17Rik	48	-0.28206	0.002779	0.020982
2700049A03Rik	415	-0.514043	0.00017539	0.0051325			4921524J17Rik	91	0.836315	0.00213	0.01779
4931414P19Rik	286	-0.410331	0.000255193	0.00654116			4932438A13Rik	1808	0.515572	0.000119	0.002909
4932438A13Rik	4613	0.456524	5.61582e-06	0.00105016			4932438A13Rik	1808	-0.19988	0.009169	0.04469
4932438A13Rik	2601, 2603	0.179856	0.000405308	0.00853708			5031439G07Rik	268	-0.44545	0.000211	0.004119
4933427D14Rik	554	-0.302211	4.88677e-05	0.00250717			5031439G07Rik	351, 353	-0.30142	0.003147	0.022801
4933427D14Rik	554, 558	-0.161205	0.00299986	0.0297157			6030458C11Rik	285	0.502702	0.000287	0.005061
5031439G07Rik	351, 353	0.203081	0.00326702	0.031355			8030462N17Rik	34	-0.34712	0.00856	0.042893
8030462N17Rik	145, 147	0.375056	0.000487761	0.00960119			A730008H23Rik	499	-0.34115	0.003374	0.023759
A1cf	376	-0.548154	0.000154576	0.00479811			AA986860	513	-0.17296	0.009365	0.0453
AA986860	217	0.299047	0.000337448	0.00769524			Aak1	676	-0.38892	0.000394	0.006239
AA986860	35	0.688293	0.00361258	0.0332026			Aak1	650	0.538221	0.003094	0.022569
AA986860	433	-0.183075	0.00377902	0.0341398			Aak1	618	-0.2618	0.003598	0.024708
Aak1	389	0.327455	7.3314e-06	0.00114849			Aak1	680	0.223271	0.005451	0.031998
Aak1	680	-0.275253	0.000296873	0.00715764			Abca1	NA	0.691295	5.18e-05	0.001783
Abca1	1262, 1265	-0.436862	0.00321033	0.0311167			Abca1	1140, 1141	0.560228	0.0021	0.017644
Abcb11	709	-1.66409	0.000177799	0.00517336			Abca1	1145	-0.336	0.002332	0.018862
Abcb11	688, 696	0.528274	0.00208007	0.0237851			Abca1	879	-0.19923	0.008661	0.043216
Abcb11	688	-0.653299	0.00263598	0.0273479			Abca8b	811	-0.32053	0.001595	0.014785
Abcb11	679	-0.303051	0.00526565	0.042892			Abcb11	696	1275151	0.000201	0.004028
Abcb1a	657	-0.735349	1.75908e-07	0.000271559			Abcb11	688, 696	0.790647	0.00046	0.006837
Abcb1a	667	-0.414553	3.28526e-06	0.000740827			Abcc1	912, 927	-0.23881	0.003103	0.02258
Abcb4	665	-0.582488	0.00105815	0.0154343			Abcc2	1151	0.921895	4.13e-05	0.001553
Abcc1	912, 927	-0.156781	0.00651292	0.0496345			Abcc2	928	0.697388	4.29e-05	0.001592
Abcc5	509	0.449475	1.26098e-05	0.00141308			Abcc2	281	0.754664	8.19e-05	0.002361
Abcf1	107	-0.242692	0.00508837	0.0419039			Abcc2	933	0.851293	0.000864	0.010242
Abcf2	354	-0.57649	0.000224342	0.00605643			Abcf1	225	-0.32701	0.001253	0.012745
Abl1	569	-0.216241	0.000558816	0.0103716			Abcf1	107	-0.39882	0.003837	0.025682
Abl1	1118	0.180387	0.00147903	0.0191874			Abcf2	354	0.8949	8.54e-06	0.000672
Ablim1	396	0.420368	0.00285432	0.0287574			Abhd15	425	1696402	7.19e-05	0.002183
Abraxas1	48	0.367977	0.00213435	0.0241884			Abi1	231	1103251	3.9e-05	0.001486
Acacb	81	-0.444492	0.000947628	0.0143303			Abi2	221	0.378399	0.007039	0.037609
Acacb	136	-0.842966	0.00104868	0.015388			Abl1	569	-0.32188	0.002195	0.018165
Acacb	1332	-0.274771	0.00527483	0.0429094			Ablim1	789	1974113	3.28e-07	0.000208
Acap2	384	0.298784	0.000708669	0.0120549			Ablim1	496, 499	0.644696	5.49e-05	0.001842
Acbd5	NA	1.09403	0.00036549	0.00806081			Ablim1	470, 473, 479	-0.5501	0.000234	0.004401
Acin1	975	0.525376	2.07307e-05	0.00174662			Ablim1	496	0.335645	0.003894	0.025876
Acin1	369	0.263626	6.743e-05	0.00308648			Acaca	1195	0.957632	8.93e-05	0.002491
Acox1	57	-0.190528	0.000515144	0.00993612			Acap2	548	0.86187	0.000226	0.004307
Acss2	263	-0.326996	0.0023378	0.0255326			Acap2	384	-0.37881	0.000934	0.010675
Acss2	30	-0.4522	0.00235438	0.0256043			Acap2	573, 576	0.358676	0.004385	0.028005
Acss2	30	-0.413009	0.00328377	0.0314316			Acbd5	NA	1643017	7.66e-06	0.000645
Acss2	263, 267	-0.375449	0.00482942	0.0406669			Acbd5	395	1476736	4.66e-05	0.001665
Actb	323	1.07887	0.00115735	0.0162771			Acbd5	187	-0.62582	0.002	0.017307
Actr2	117	0.649022	0.00173143	0.0212059			Acin1	863	1623511	3.07e-05	0.001351
Adar	140	-0.289357	0.0016098	0.0202705			Acin1	825	267622	7.9e-05	0.002303
Adcy10	758	-0.155699	0.00567756	0.0451241			Acin1	838	0.834567	0.000262	0.004751
Adcy9	357	-0.410511	0.000435574	0.00894043			Acin1	838	0.586407	0.000494	0.007104
Add1	355, 358	0.182649	0.000658446	0.0114936			Acin1	561	0.998701	0.000951	0.010791
Add1	724	-0.500058	0.00289536	0.0290369			Acin1	579	100448	0.001125	0.011934
Add3	31	0.168988	0.00317548	0.0309554			Acin1	1329	-0.44028	0.00122	0.012568
Adgre5	814	0.49382	0.000237356	0.00624292			Acin1	NA	0.46267	0.003671	0.024957
Adgrg1	670	-0.266987	5.60644e-05	0.0027732			Acin1	898	-0.34328	0.005999	0.034019
Adgrg3	538, 540	0.23816	0.000888358	0.0138046			Acin1	497	-0.26548	0.008074	0.041226
Adgrg3	538	0.177283	0.00573045	0.0452475			Acin1	975	0.282946	0.010176	0.047617
Adrb1	417	0.248168	0.00247746	0.0265104			Aco2	237	-0.28434	0.009463	0.04563
Adrm1	217	-0.25505	0.000161462	0.00492218			Acot8	NA	0.898786	5.26e-05	0.001801
Aebp2	383	-0.283982	0.000261643	0.0065879			Acsl1	385	-0.30883	0.001324	0.0132
Afap1l1	NA	-0.151966	0.00521452	0.0426223			Actb	52	1046973	0.000151	0.003354
Afdn	1275	0.32725	2.52477e-05	0.00189779			Actr2	117	2300447	8.19e-08	0.000157
Afdn	1182	0.235588	0.00019114	0.00543775			Actr8	132	-0.22287	0.010594	0.048916
Afdn	655	-0.305861	0.000501067	0.00978772			Adam12	848	-0.27333	0.002483	0.019534
Afdn	246	0.337215	0.00189804	0.022575			Adam17	735	1951153	9.57e-07	0.000337
Afdn	216	0.37215	0.00269663	0.0277332			Adam17	794	0.18552	0.010801	0.049587
Afdn	1182	0.20183	0.00271027	0.0277952			Adcy10	758	-0.18594	0.007216	0.03822
Afdn	NA	0.173213	0.00552665	0.0441844			Adcy9	NA	0.952636	0.000372	0.005993
Aff4	157	0.481751	0.000458534	0.00919106			Add1	724	0.815553	0.000738	0.009297
Aff4	669, 675	-0.22774	0.00130113	0.0176406			Add1	613, 614	-0.23862	0.004462	0.028305
Aff4	482	-0.37212	0.00497838	0.0413983			Add1	NA	0.347079	0.005486	0.032131
Afp	340	0.20467	0.00365787	0.0334465			Add2	602, 606	-0.30234	0.009934	0.047059
Aftph	151	-0.483317	2.49039e-05	0.00189343			Adgra2	1273	0.356933	0.000461	0.006845
Aftph	506	-0.241691	4.64944e-05	0.00249508			Adgre1	926	1110297	0.002526	0.01976
Aftph	104	0.289468	4.70249e-05	0.00249508			Adgre1	926	0.66393	0.003728	0.02528
Ahctf1	2142	2.22465	5.18491e-06	0.0010086			Adgrf5	1290, 1293	2551233	1.26e-07	0.000196
Ahctf1	1725	-0.26169	0.000250044	0.00645483			Adgrg3	538	0.383531	0.000622	0.008321
Ahctf1	2188	-0.175932	0.00388996	0.0347806			Adnp	607	0.388117	0.000158	0.00345
Ahsa2	189	-0.186778	0.000242021	0.00631148			Adrb1	417	-0.33497	0.001632	0.015052
AI467606	113	-0.312411	0.000999616	0.0149397			Adrm1	217	0.20913	0.00254	0.019803
AI597479	193	-0.319221	0.00012796	0.00441709			Adrm1	217	-0.32099	0.007345	0.038623
AI597479	189	-0.331541	0.00220562	0.0246413			Afap1	549	0.922394	0.002729	0.020799
Ajuba	272	0.54109	0.00174921	0.0213384			Afap1l2	484	0.827861	0.003443	0.024041
Akap12	683	1.14069	0.00189916	0.022575			Afdn	246	0.642113	9.23e-05	0.002541
Akap12	1645	-0.177934	0.00285393	0.0287574			Afdn	216	0.529616	0.000368	0.005973
Akap13	1892, 1895	-0.282504	0.003994	0.0354216			Aff4	482	0.439285	8.34e-05	0.00238
Akap8	634	0.223987	0.00512008	0.0420888			Aff4	157	0.392219	0.000801	0.009791
Akap9	NA	-0.284047	7.58606e-05	0.00328229			Aff4	615	0.219458	0.003801	0.025589
Akirin1	22	-0.212055	0.00282401	0.0285831			Aff4	1055	0.288308	0.00841	0.042358
Akna	520	-0.189249	0.00301345	0.0298118			Aftph	395	0.636945	0.000596	0.008106
Akr1c6	307	-0.842867	0.00022275	0.00603471			Agap1	836	0.492323	0.000764	0.009497
Aldh1l1	671	-0.298406	0.00474966	0.0401053			Agap2	NA	0.912032	1.85e-05	0.001026
Alkbh5	65	-0.168269	0.000876975	0.013722			Agap2	642	0.531142	6.11e-05	0.001993
Alkbh5	362	-0.251673	0.00169109	0.0209123			Agap2	1172	0.662611	0.001489	0.014156
Als2	1446	-0.40725	6.28276e-05	0.00297345			Agfg1	293	1085175	0.003102	0.02258
Amot	802	-0.238771	0.00605367	0.0472643			Ago2	829, 832	-0.22373	0.010569	0.048862
Ampd2	19	0.511918	0.00161913	0.0203506			Agxt	64	0.387652	0.000452	0.006791
Ank1	1486	0.865492	0.000116987	0.00423084			Ahctf1	2142	1144269	7.59e-05	0.00225
Ank1	1473	0.25386	0.000365576	0.00806081			Ahcyl1	84, 85	-0.34817	0.000743	0.009328
Ank1	1482, 1486	-0.18015	0.00448556	0.0384899			Ahdc1	1060	0.454828	9.27e-05	0.002541
Ank3	914, 917	1.30211	7.31918e-05	0.00321583			Ahsg	296	1489949	0.003435	0.02403
Ank3	1795	-0.363848	0.00106079	0.0154343			Ahsp	6	1819655	4.76e-06	0.000518
Ankib1	738	-0.21985	0.00389643	0.0348181			AI467606	113, 117	0.405376	0.001817	0.016223
Ankle2	NA	-0.206082	0.00220746	0.0246413			AI661453	1131	0.800037	0.000873	0.010297
Ankrd11	276	-0.231448	0.000462582	0.00924061			AI661453	530	-0.26518	0.006304	0.035177
Ankrd27	961	0.800597	0.000888558	0.0138046			Akap10	173	0.317167	0.004637	0.028999
Anks1	496	0.353705	0.000196765	0.00551589			Akap12	554	-0.26486	0.003222	0.023079
Anks1	663, 668	0.192029	0.000689611	0.011905			Akap12	584	-0.28023	0.004914	0.030153
Anln	293	-0.239662	0.000439688	0.0089776			Akap12	683	-0.70994	0.006207	0.034914
Antxr1	360	-0.437329	7.39047e-07	0.000472189			Akap13	1253	-0.26467	0.00273	0.020799
Aox3	196	-0.883998	0.00283963	0.0286844			Akap13	1613	-0.21393	0.00828	0.04186
Apbb2	412	0.404288	1.36099e-05	0.00148735			Akap17b	704	-0.27616	0.004976	0.030329
Apoa1	181	0.444203	1.20827e-05	0.00141308			Akap8	634	-0.35498	0.001877	0.016589
Aqp1	262	0.865795	0.00213842	0.0241884			Akap8	596	0.576288	0.003097	0.022576
Araf	NA	0.169712	0.000521017	0.00997542			Akna	1389	0.794643	8.59e-05	0.002417
Araf	255	0.325852	0.00216475	0.0243897			Akna	617	-0.31735	0.000487	0.007076
Arap3	1029, 1035	0.298024	0.000229572	0.00611157			Akr1a1	66	0.209787	0.007232	0.038245
Arap3	NA	-0.322907	0.00148539	0.0192373			Akr1c6	307	0.979741	0.000202	0.004028
Arel1	337, 343	0.279907	0.00208972	0.0238421			Akt1s1	247	2619413	7.06e-08	0.000157
Arfgap2	431	0.509487	0.000112252	0.00414808			Akt1s1	204, 213	-0.23825	0.001797	0.016115
Arfgap3	374	-0.439764	0.00139508	0.0184319			Akt1s1	203, 204, 212, 213	-0.25138	0.010406	0.048384
Arfgef2	1535	0.263902	0.000346795	0.00783103			Aldh1l1	631	0.32141	0.001245	0.012695
Arhgap12	101	-0.391446	0.000657546	0.0114936			Aldh9a1	NA	0.266732	0.003171	0.022913
Arhgap17	575	-0.289817	0.000384843	0.00829532			Aldoa	46	-0.19373	0.007798	0.040314
Arhgap21	913	0.308756	1.75183e-05	0.00165818			Alms1	2416	1151742	9.73e-05	0.002602
Arhgap21	248	0.334165	0.000190843	0.00543775			Als2	1446	0.369843	0.001317	0.013175
Arhgap21	913	0.342768	0.00262609	0.0272822			Alyref	205, 207	0.401854	0.000288	0.005068
Arhgap23	515	-0.560603	0.00333965	0.0317484			Alyref	237	-0.34781	0.001318	0.013175
Arhgap26	588	-0.189945	0.000284286	0.00700844			Amot	802	0.239573	0.008178	0.041608
Arhgap27	215, 227	-0.896919	0.00242692	0.0261386			Ampd2	19	0.842287	0.000269	0.004832
Arhgap29	171	0.184857	0.00306144	0.030131			Anapc2	549	-0.21201	0.006131	0.034562
Arhgap30	671	0.275294	2.11614e-05	0.00176245			Ank1	1386	1453083	4.41e-06	0.000513
Arhgap31	1059	-0.465797	2.71939e-07	0.00029785			Ank1	1482	0.306943	0.001037	0.011402
Arhgap31	343	-0.359966	0.00165089	0.0206297			Ank1	1486	0.463284	0.002539	0.019803
Arhgap31	1413	-1.08119	0.00190588	0.0226178			Ank1	1482, 1486	0.261492	0.005828	0.033435
Arhgap32	952	-0.282822	1.47477e-05	0.00150761			Ank3	914, 917	1384411	4.26e-07	0.000225
Arhgap39	597	-0.551605	0.000832603	0.0132919			Ank3	958	1180579	2.25e-05	0.001141
Arhgap6	669, 675	-0.205722	0.0016605	0.0206992			Ank3	844, 850	-0.4471	0.000616	0.008259
Arhgef1	775	-0.237643	0.000190111	0.00543775			Ank3	1451	0.971019	0.000591	0.008054
Arhgef1	630	0.594411	0.00160384	0.020258			Ank3	917	0.414419	0.001438	0.013855
Arhgef15	107, 109	-0.192097	0.000870222	0.0136581			Ankrd17	1692, 1695	0.73099	0.005492	0.032141
Arhgef17	689	-0.225202	0.000500703	0.00978772			Ankrd17	2040, 2043	-0.20196	0.009954	0.047095
Arhgef2	NA	0.220923	0.00331993	0.0316788			Ankrd27	961	1328857	9.94e-06	0.00073
Arhgef7	155	-0.323055	0.000469026	0.0093282			Anks1	496	-0.37754	0.001074	0.011586
Arid1a	1601	0.631062	0.00218217	0.0245077			Anln	180	0.346139	0.002836	0.021266
Arid1a	365	0.27441	0.00226241	0.0249581			Anln	637	0.614569	0.006475	0.035636
Arid1a	365	0.20274	0.00542018	0.0436464			Antxr1	360	0.163182	0.008109	0.041365
Arid1b	1044	0.332466	4.84114e-05	0.00250717			Ap2a1	518	0.441742	0.010301	0.048086
Arid1b	1563	0.160828	0.00513455	0.0421568			Ap2m1	236	0.457243	0.000462	0.006845
Arid3b	145	-0.208557	0.00641013	0.0490484			Ap4e1	675	-0.34707	0.009387	0.04532
Arid4a	679	-0.312645	0.000571013	0.0105314			Apbb1ip	NA	0.861055	3.88e-05	0.001485
Arid4a	564	-0.518132	0.00100289	0.014974			Apbb1ip	537	0.470415	0.001329	0.013229
Arid4a	541, 545	0.192312	0.00473929	0.0400619			Apbb2	412	-0.3127	0.001256	0.01276
Arid4b	790, 793	-0.179131	0.00134703	0.0179925			Apmap	2	0.217624	0.010742	0.049408
Arpc1b	310	-0.373186	0.00125081	0.017181			Appl2	413	0.710726	0.00389	0.025876
Arpc3	172	0.222256	0.000782947	0.0127993			Aqp1	262	1987206	1.6e-06	0.00036
Arvcf	914	-0.387168	6.30623e-06	0.00108358			Araf	255	0.544405	7.03e-05	0.002144
Arvcf	334, 337	-0.440846	0.000592565	0.0107659			Arap3	1438	0.520496	0.000569	0.007837
Asap1	NA	-0.264447	0.00526921	0.042892			Arap3	NA	0.455929	0.005268	0.031247
Asap3	786	-0.431025	0.00261413	0.0272603			Arfgap1	360	0.311752	0.000956	0.010831
Ascc1	63	0.515674	0.000965986	0.0145648			Arfgap1	NA	0.23902	0.010566	0.048862
Ash1l	729	0.176534	0.00179896	0.0218065			Arfgap2	431	0.540394	0.000223	0.004269
Aspscr1	193	-0.216927	0.00275341	0.0280724			Arfgap2	239	0.582942	0.000865	0.010244
Asxl1	500	-0.175439	0.000629974	0.0112052			Arfgap2	431	0.623913	0.000698	0.008991
Asxl2	1254	0.354774	0.000289011	0.0070884			Arfgap3	240	0.65968	0.0007	0.008991
Atad2	780	-0.278171	8.53182e-05	0.00347944			Arfgap3	231	1097497	0.000846	0.010104
Atad2	937	-0.232654	0.000314708	0.00734511			Arfgef1	70	0.569728	0.003816	0.025628
Atg2b	379	1.27319	0.000139383	0.00458648			Arfgef1	1076	0.222276	0.007267	0.038345
Atg2b	1533	-0.22037	0.00342935	0.0323052			Arfgef2	1031	0.458678	0.00153	0.014434
Atn1	34	0.152161	0.00127502	0.0173788			Arfgef2	218, 227	-0.23396	0.006359	0.035291
Atn1	638, 646	0.239947	0.00382274	0.0343397			Arglu1	92	0.53577	0.000123	0.002954
Atp13a1	896	-0.223915	0.000789945	0.0128999			Arhgap1	35	-0.49495	4.82e-05	0.001691
Atp2b2	1166	0.333726	2.60986e-05	0.00192346			Arhgap11a	758	1044583	2.76e-05	0.001269
Atp2b2	18	-0.547421	0.000283251	0.00700543			Arhgap17	162	0.476874	0.000428	0.006545
Atp2b2	NA	-0.402161	0.000916971	0.0140608			Arhgap18	260	0.392924	0.001069	0.011555
Atp2b2	1118	0.256106	0.00133733	0.0179254			Arhgap19	422	0.660473	0.00143	0.013818
Atp5a1	76	0.439404	0.00191028	0.0226195			Arhgap21	947	0.384915	0.000149	0.003341
Atp7a	1464	0.546756	9.4721e-05	0.00376283			Arhgap21	1847	0.378622	0.000557	0.007741
Atp8b1	NA	0.447929	0.000329371	0.00756075			Arhgap21	1935, 1942	-0.25719	0.009723	0.046418
Atrip	97	0.24731	0.000218199	0.00592804			Arhgap21	41	-0.25952	0.010093	0.047373
Atrx	828, 829	-0.204796	0.000301241	0.00718387			Arhgap21	248	0.215043	0.009344	0.045229
Atrx	663, 665	-0.204967	0.00069483	0.0119312			Arhgap23	594	0.830369	1.7e-05	0.000969
Atxn2	593	0.213877	0.000445041	0.00902679			Arhgap23	515	-0.68058	0.00094	0.010727
Atxn2	593	0.210533	0.000881722	0.0137681			Arhgap23	421	0.414673	0.001481	0.014136
Atxn2l	236	-0.179619	0.00345649	0.0324766			Arhgap25	363	0.345027	0.001627	0.015029
Atxn3	273	-0.261175	0.00338313	0.0320344			Arhgap27	215	-0.2403	0.007918	0.040747
Avpr1a	385	-0.441315	2.24948e-05	0.00179543			Arhgap29	176, 179	-0.25467	0.008888	0.043934
Avpr1a	409	-0.297807	0.00102971	0.0152115			Arhgap31	1413	1531122	3.74e-05	0.001458
Axin1	492	-0.379624	0.000564047	0.0104416			Arhgap31	1242	-0.32482	0.006433	0.035498
Azi2	314	0.377732	0.00323922	0.0312194			Arhgap32	NA	0.65775	4.74e-05	0.001677
Azi2	84	-0.151472	0.00572977	0.0452475			Arhgap32	1823	-0.38948	0.000425	0.006513
Bad	170	0.3618	0.000356778	0.00796337			Arhgap32	682	0.667449	0.006595	0.036019
Bad	170	0.187829	0.00597848	0.0468681			Arhgap35	770	0.319422	0.001252	0.012742
Bag3	270, 274	-0.895687	0.000895708	0.0138735			Arhgap35	1179	-0.58269	0.002111	0.017687
Bag3	360	-0.217098	0.00213519	0.0241884			Arhgap42	723	0.419956	0.006802	0.036711
Baiap2l1	332	1.46842	1.07781e-05	0.00134366			Arhgap44	636	-0.4456	0.003273	0.023375
Baiap2l1	332	1.00967	4.54511e-05	0.00247144			Arhgap45	577	0.516356	0.00178	0.015992
Baiap2l2	472	1.18491	2.67841e-06	0.000673292			Arhgef17	NA	0.768363	3.98e-05	0.001512
Baiap2l2	316	0.473818	6.23117e-06	0.00108358			Arhgef17	NA	0.391643	0.000154	0.003392
Bank1	643	-0.210227	0.00506063	0.0418786			Arhgef17	NA	0.425344	0.009114	0.044608
Bard1	397	-0.387469	0.0024542	0.0263535			Arhgef18	133	0.483658	0.006232	0.035002
Basp1	92	-0.309833	1.9746e-05	0.00171652			Arhgef2	NA	-0.18555	0.010889	0.049902
Basp1	131	-0.298818	5.3827e-05	0.00269637			Arhgef5	883	0.469138	0.000221	0.004245
Baz1b	325	-0.288114	0.00102935	0.0152115			Arhgef5	953	0.425867	0.000335	0.005602
BC017158	460	-0.180224	0.000739627	0.012395			Arhgef7	776	210595	2.56e-07	0.000208
Bcar3	206	-0.257513	0.00113139	0.0160935			Arhgef7	NA	1257103	1.24e-05	0.000809
Bcas1	601	-0.426547	0.00168186	0.0208485			Arhgef7	655	0.388325	0.000848	0.010104
Bcas3	886, 893	-0.23242	0.00266957	0.0275844			Arhgef7	155	0.275616	0.008123	0.041423
Bcl11a	625, 630	-0.543353	4.01749e-07	0.000387783			Arid1a	NA	0.69211	0.000174	0.00369
Bcl11a	447	-0.217963	0.00074835	0.0124595			Arid1a	605	0.523941	0.003733	0.025304
Bcl11b	482	0.211218	0.0026151	0.0272603			Arid3b	145	0.325247	0.002806	0.021132
Bcl2l13	377	0.231519	0.000942514	0.0142953			Arid4a	564	-0.77017	0.000107	0.002742
Bcl7c	152	0.187434	0.00571572	0.045201			Arid4a	867	-0.43732	0.000357	0.005848
Bcl9	686	-0.418174	0.000972379	0.0146443			Arid4b	675	0.363979	0.000569	0.007837
Bcl9	291	-0.275613	0.00153231	0.0196459			Arid4b	790, 793	0.208546	0.005902	0.033621
Bcl9l	21	0.53376	9.06644e-06	0.00131012			Arid5b	544	-0.22577	0.004908	0.03014
Bcl9l	1007	0.313411	9.43065e-05	0.00375629			Arl13b	328	0.579205	0.000225	0.004291
Bclaf1	125	0.313718	0.00292966	0.029247			Arl14ep	179	1236285	5.56e-05	0.001854
Bcor	1143	0.456827	8.39264e-06	0.00124944			Armc10	43	-0.29519	0.007611	0.039737
Bcorl1	593	0.208509	0.00069098	0.011905			Armcx3	110	-0.24922	0.004201	0.027238
Bcorl1	524	0.17116	0.00172161	0.0211532			Arpp19	104	1463939	0.005377	0.031734
Bcr	303	1.42218	8.28097e-05	0.0034319			Arvcf	345, 347	-0.44677	0.000235	0.004413
Bend5	361	0.361449	0.00392191	0.0349501			Arvcf	914	-0.24746	0.00203	0.01736
Bicral	930	0.209241	0.0018734	0.0223728			Arvcf	345	-0.43407	0.002321	0.018822
Birc6	NA	-0.251948	2.23436e-05	0.0017938			Arvcf	879	-0.27569	0.010644	0.049106
Birc6	3601	0.657816	0.000444203	0.00902173			Ash1l	729	-0.33902	0.000985	0.011001
Birc6	3601	-0.520785	0.00260748	0.0272603			Aspscr1	193	-0.2978	0.002424	0.019245
Bmp2k	1013	-0.543798	7.40259e-05	0.00323394			Asxl2	1254	0.456295	3.51e-05	0.001435
Bmp2k	1010, 1012, 1013	-0.216768	0.000128638	0.00441709			Asxl2	143	-0.25403	0.005894	0.033621
Bnip3	60	0.407753	0.000121386	0.00431025			Atad5	557	0.745524	0.001121	0.011907
Bnip3l	117, 119	0.465652	8.3446e-05	0.00344895			Atad5	223	0.29778	0.002341	0.018901
Bnip3l	NA	0.458652	0.000258419	0.00656058			Atad5	328	0.251271	0.006071	0.03427
Bnip3l	119	0.22272	0.00116752	0.0163127			Atad5	1004	0.184936	0.006613	0.036087
Bnip3l	NA	0.209218	0.00282112	0.0285727			Ate1	166	-0.26817	0.002276	0.018612
Bod1l	2714, 2715, 2716	-0.266846	0.00011419	0.00417354			Atf2	53	0.62014	0.000308	0.005306
Bod1l	297	0.841337	0.000213649	0.00582935			Atf2	118	-0.24376	0.005369	0.031716
Bod1l	2001	-0.263323	0.000485937	0.00957757			Atf7ip	707	-0.30423	0.009035	0.044378
Bod1l	896	-0.397777	0.00338078	0.0320344			Atg16l1	287	1144305	7.96e-06	0.000659
Borcs8	109	0.273324	0.000511438	0.00988952			Atg16l1	287	0.606387	0.003886	0.025864
Brca1	1152, 1154	0.275237	0.000572103	0.0105314			Atg2b	1533	0.482756	0.000201	0.004028
Brd2	297, 300	-0.179528	0.00611953	0.0476471			Atl1	10	1046433	4.87e-06	0.000522
Brd8	264	0.332731	0.000166231	0.00503291			Atn1	101, 107	-0.40766	0.001894	0.01668
Brd8	NA	0.208436	0.00409821	0.0360182			Atn1	638, 646	-0.37884	0.002896	0.021548
Brd9	565	0.196485	0.00502329	0.0416813			Atp1a1	16	0.61284	0.000145	0.003266
Brpf1	459, 461	-0.159064	0.00190641	0.0226178			Atp2a2	661	-0.21803	0.009154	0.044657
Brwd1	1784, 1789	-0.176922	0.00150524	0.0193963			Atp2b1	17	0.570545	0.000105	0.002707
Brwd3	1574, 1576	-0.284679	0.000361877	0.00803043			Atp2b2	18	-0.50615	0.000186	0.003855
C2cd2	NA	-0.42492	0.00136499	0.0181376			Atp2b2	NA	0.636093	0.005564	0.032397
C2cd2l	59	-0.242911	0.0016096	0.0202705			Atp2c1	910	0.360977	0.004982	0.030329
C2cd5	307	0.183387	0.00125061	0.017181			Atp6v0a2	695, 700	-0.30849	0.003391	0.023812
C2cd5	659	0.263133	0.00599452	0.0469698			Atp7a	1464	-0.35524	0.005225	0.03104
Cacnb2	69	0.312626	0.00457255	0.0389731			Atp7b	NA	0.843133	3.73e-05	0.001458
Cad	1884	-0.226278	0.0002988	0.00716792			Atp7b	1395, 1398	1110066	7.46e-05	0.002226
Cad	NA	-0.192497	0.00228024	0.0251187			Atp7b	446	0.478993	0.000257	0.004678
Calu	47	0.238263	0.0028838	0.0289778			Atp8a1	25, 29	-0.41292	0.000656	0.008654
Camk2b	287	0.966917	0.000392219	0.00838812			Atp8a1	29	-0.22717	0.010885	0.0499
Camk2b	NA	0.479248	0.00426672	0.0370955			Atp8a2	6	-0.58269	0.00028	0.004963
Camsap1	858	0.204661	0.000581907	0.0106434			Atp9b	527	0.564979	0.000258	0.004693
Camsap1	823	-0.298266	0.0036915	0.0335738			Atrip	97	0.295074	0.000458	0.006829
Canx	553, 561, 563	-0.304484	0.000153032	0.00479811			Atrx	1075	1075678	8.21e-05	0.002361
Car2	165	0.238591	0.000385315	0.00829532			Atrx	719	-0.36498	0.001338	0.013268
Card9	NA	-0.285759	0.0020116	0.0232975			Atrx	NA	-0.45469	0.001407	0.013668
Carmil1	1103	-0.322433	0.00165455	0.0206435			Atrx	590	0.473785	0.001413	0.013707
Carmil1	1363	-0.530746	0.00195683	0.0229229			Atrx	1978	0.279088	0.002054	0.017434
Cars	390	-0.250872	0.00593095	0.0465487			Atrx	2471	0.417684	0.002052	0.017434
Casc3	145, 151	0.305432	0.0051218	0.0420888			Atrx	1172	0.778771	0.002082	0.017562
Cask	582	0.23459	0.00114649	0.0162031			Atrx	1056	-0.32905	0.002225	0.018313
Caskin2	841	-0.212099	0.000113485	0.00417307			Atrx	1339	-0.36208	0.003215	0.023057
Caskin2	403	0.187628	0.00506932	0.0418786			Atrx	665	0.343794	0.003644	0.024874
Casp3	12	0.379998	0.00246158	0.0263973			Atxn1	62	0.550947	0.000335	0.005602
Casp8ap2	1544	-0.227983	0.00354439	0.0329792			Atxn1	382	0.431963	0.001351	0.01336
Cast	NA	-0.16213	0.00350654	0.0327385			Atxn2	NA	-0.21517	0.007153	0.037966
Cavin1	38, 42	1.43196	0.00242058	0.0261205			Atxn2	593	0.185734	0.006489	0.035705
Cbfa2t2	255	-0.168013	0.00152648	0.0196038			Atxn2l	683, 687	0.47898	0.002238	0.018371
Cbfa2t2	24	0.197647	0.00507984	0.0418786			Atxn3	268	0.315634	0.000615	0.008245
Cbl	617	0.297381	0.004657	0.0394969			Atxn3	321	-0.23179	0.004442	0.028237
Cbr1	30	-0.543612	0.00576084	0.0454407			Avpr1a	392	0.993529	3.72e-05	0.001458
Cbx5	8, 12, 13, 14	0.207713	0.000693394	0.0119221			Avpr1a	409	0.323594	0.002342	0.018901
Cbx8	229	1.09518	2.73408e-05	0.00197756			Axin1	492	-0.43622	0.002934	0.021733
Ccar1	624	0.49459	2.86384e-05	0.00198852			Azi2	314	0.479672	0.001476	0.014113
Ccar2	674, 677	-0.469032	9.73173e-06	0.00131012			Azi2	84	-0.24045	0.010749	0.049422
Ccar2	674, 677	-0.430278	7.85943e-05	0.00333841			Bad	112	0.268712	0.010008	0.047134
Ccdc102a	12	-0.319394	0.000144226	0.00465592			Bag6	1139	1010698	7.27e-06	0.000629
Ccdc120	357	-0.436021	1.92356e-05	0.00171488			Baiap2	455	0.715826	0.0003	0.005223
Ccdc124	102	0.676162	0.000134077	0.00451855			Baiap2l1	332	1215684	1.35e-05	0.000845
Ccdc14	781	0.202261	0.00198257	0.0231361			Baiap2l1	459	0.570571	8.55e-05	0.002415
Ccdc25	204	-0.236504	0.000537727	0.0101978			Baiap2l1	261	0.321932	0.000582	0.007963
Ccdc85c	247	0.27712	0.00137849	0.0183011			Baiap2l1	332	0.999463	0.002609	0.020182
Ccdc86	194	0.26298	0.00566946	0.045091			Baiap2l1	281	0.191849	0.00467	0.029123
Ccdc88b	656	-0.390125	1.13522e-05	0.00137873			Baiap2l2	225	-0.36171	0.003072	0.02246
Ccdc88b	1350	-0.196708	0.00290077	0.0290625			Bank1	643	0.311726	0.001513	0.014311
Ccdc88b	1375	-0.250098	0.00330736	0.0315981			Bank1	11	0.482245	0.004079	0.026749
Ccdc88c	NA	0.284919	0.00421331	0.0367502			Basp1	31	-0.52189	0.000454	0.006791
Ccne1	101	-0.301441	0.00114872	0.0162196			Basp1	36	-0.48365	0.002451	0.019385
Ccnl2	366	-0.399263	1.27456e-06	0.000592244			Baz1b	361	0.5978	0.000158	0.003443
Ccnt2	549	0.249236	3.68148e-05	0.00221581			Baz1b	424	-0.40366	0.000486	0.007064
Ccnt2	537	0.324343	0.000553681	0.0103286			Baz1b	325	0.333872	0.002009	0.017344
Ccpg1	187, 189	-0.256321	0.00155289	0.0198268			Baz1b	312	-0.2509	0.008539	0.042846
Cd2ap	510	0.195125	0.00313021	0.0306114			BC017158	460	0.243607	0.004433	0.028197
Cd2bp2	196	0.196816	0.00053877	0.0101978			Bcas1	601	0.984753	0.008755	0.043445
Cdc20	106	-0.223519	0.000240024	0.00628786			Bcas3	886	-0.39569	0.005556	0.032376
Cdc37	378	0.198644	0.00224938	0.0248681			Bcl11a	718	-0.24595	0.001175	0.012327
Cdc42bpa	1616	0.230946	0.000104333	0.0039734			Bcl11a	NA	-0.22732	0.005523	0.032249
Cdc42bpb	481	-0.863994	9.62153e-08	0.000271559			Bcl11a	201, 205	0.535862	0.006339	0.035255
Cdc42ep1	207	-0.433134	0.000437026	0.00894706			Bcl2l13	387	1889395	8.81e-06	0.000672
Cdc42ep4	116	0.460401	0.000495402	0.00972663			Bcl7b	NA	-0.25423	0.004822	0.029805
Cdc42ep4	140	0.205479	0.0014595	0.0190145			Bcl7c	126	-0.20891	0.010241	0.047862
Cdca2	712	-0.384544	6.03491e-05	0.00289167			Bcl9l	21	0.417844	0.000227	0.00432
Cdh5	632	0.512102	0.000510372	0.00988952			Bcl9l	NA	-0.3289	0.000747	0.009352
Cdk11b	270	0.573239	0.00141261	0.0186091			Bcl9l	118	0.293267	0.003639	0.024874
Cdk11b	740, 741	0.695476	0.00293457	0.029277			Bclaf1	153	-13077	0.000971	0.010893
Cdk12	NA	0.864646	0.000152181	0.00479811			Bclaf1	758, 759	0.807243	0.001376	0.013532
Cdk12	331, 333	0.464024	0.00220895	0.0246413			Bclaf1	267	0.319163	0.002057	0.017439
Cdk12	264	0.409623	0.00264226	0.0273759			Bcor	1143	0.329178	0.000405	0.00634
Cdk13	224, 226	0.450214	2.9168e-06	0.000698848			Bcr	697	1185181	3e-06	0.000447
Cdk16	95	0.534696	4.40122e-06	0.000912004			Bcr	303	1545674	0.00088	0.010357
Cdk17	122	-0.175284	0.00521999	0.0426443			Bcr	303	114062	0.001229	0.012632
Cdk18	66	0.470329	3.40585e-05	0.00217155			Bend3	170	0.698276	1.86e-05	0.001026
Cdk2	160	0.58443	0.000509095	0.00988952			Bend3	91	-0.39495	0.000396	0.006255
Cdkl5	343	-0.361378	0.000119761	0.00429961			Bend5	361	-0.63953	0.004367	0.027933
Cdkn3	208, 210	-0.151916	0.00656177	0.0499098			Bicra	NA	-0.34591	0.002021	0.01736
Cdr2	308	0.353653	6.5845e-05	0.00307826			Bicral	930	-0.25846	0.003821	0.025629
Cdr2	NA	-0.269979	0.00471424	0.0398941			Birc6	3601	1009562	6.57e-06	0.0006
Cds2	32	-0.328838	0.000294753	0.00712892			Birc6	2978	-0.19941	0.002756	0.020899
Cdv3	95	0.179494	0.00528096	0.0429365			Birc6	483, 485	-0.29173	0.005775	0.033289
Cebpe	181	-0.453829	0.00149728	0.0193422			Birc6	3954	-0.28731	0.005802	0.033367
Celf1	28	0.390065	0.000193032	0.0054738			Bmp2k	1010, 1012	-0.37237	0.000825	0.009982
Cenpc1	612	-0.27476	0.000205491	0.00567747			Bmp2k	1013	-0.24182	0.006891	0.037086
Cenpc1	154, 158	0.654034	0.00116504	0.0163127			Bmp2k	981, 984	0.276083	0.009603	0.046029
Cenpt	313	-0.196144	0.00535445	0.0433501			Bnip2	114	0.403271	0.007904	0.04074
Cenpu	164, 174	0.293059	0.000393137	0.00839605			Bnip3l	165	0.760915	2.21e-05	0.00113
Cep131	144	-0.396152	0.000635808	0.0112581			Bnip3l	64	0.403946	0.002902	0.021572
Cep131	222	0.424593	0.000689643	0.011905			Bnip3l	NA	0.267931	0.00659	0.036019
Cep152	1561	0.376581	0.000303552	0.00720677			Bod1l	240	1412288	1.55e-06	0.000358
Cep170	NA	0.276804	3.35065e-05	0.00216789			Bod1l	NA	0.698417	5.47e-05	0.001842
Cep170	872	-0.35061	9.83337e-05	0.00383914			Bod1l	297	0.59707	0.000153	0.003368
Cep170	1102	0.909725	0.000722751	0.0122056			Bod1l	2841	-0.37163	0.000398	0.006283
Cep170	1155	-0.44979	0.00194368	0.0228211			Bod1l	1794	-0.45016	0.000688	0.008899
Cep170	125	0.403426	0.00618969	0.0479322			Bod1l	1227	0.361767	0.000612	0.008245
Cep170b	NA	0.266565	0.00030303	0.00720677			Bod1l	1071	1061436	0.000796	0.009767
Cep170b	843	0.188621	0.00150243	0.0193924			Bod1l	896	0.597275	0.001923	0.016851
Cep295	634	0.185892	0.00551658	0.0441269			Bod1l	2714	-0.24529	0.005783	0.033311
Cep350	1517	-0.20379	0.00174745	0.0213339			Bod1l	480, 482	0.324742	0.00835	0.042117
Cep350	1641	0.193278	0.00305924	0.030131			Brat1	743	-0.24809	0.001868	0.016542
Cep41	96	-0.264981	3.50342e-05	0.00218983			Brat1	NA	-0.20781	0.007625	0.039781
Cep55	23	0.336448	0.00308817	0.0302775			Brca1	502	1271504	0.002109	0.017687
Cfap97	160, 161	-0.303993	0.000292008	0.00711869			Brca1	686	1220369	0.010099	0.047374
Cgnl1	297	0.224272	0.000267931	0.00670222			Brd4	NA	0.619525	0.001433	0.013832
Cgref1	228	-0.523302	0.00164353	0.0205898			Brd4	1153	0.395449	0.001698	0.015463
Champ1	433, 434	0.471135	1.2625e-05	0.00141308			Brd8	NA	-0.25841	0.004284	0.02761
Champ1	416, 421, 425	-0.303284	7.2871e-05	0.00321093			Brd8	460	-0.24499	0.009666	0.046259
Champ1	441	-0.165219	0.00455395	0.0388594			Brd9	565	-0.48073	0.000165	0.003552
Chd2	1373	-0.225817	0.00267622	0.0276196			Brpf1	889	0.903481	0.000837	0.010068
Chd2	1085	-0.373284	0.002892	0.0290222			Brpf1	145	0.26323	0.005833	0.03344
Chd4	1528	0.372464	5.62836e-05	0.00277509			Brwd1	1810	-0.30427	0.002967	0.02189
Chd8	2520	0.272413	2.94967e-05	0.0020251			Brwd3	1576	-0.29135	0.004384	0.028005
Chmp1a	101	0.315522	0.00292401	0.0292096			Brwd3	1574, 1576	0.278343	0.005359	0.03168
Chst14	14	0.612761	0.00117035	0.0163295			Bscl2	280	-0.25362	0.003563	0.024561
Chtf18	91	0.645602	8.80703e-05	0.00358215			Bsdc1	341	-0.29495	0.009193	0.044752
Cic	1343	0.745465	9.43115e-05	0.00375629			Btf3	171	0.486168	0.000477	0.006994
Cic	NA	-0.276307	0.000112264	0.00414808			Btf3	199	0.440794	0.005803	0.033367
Cic	440	-0.171134	0.00059114	0.0107527			Bud13	148	-0.5988	0.00418	0.027179
Cir1	425, 427	0.219806	0.000193122	0.0054738			Bud13	200	-0.5237	0.005156	0.030836
Cit	1608	-0.334657	0.000181343	0.00526651			Bzw1	411	-0.64009	0.0001	0.002633
Cit	1458	-0.221065	0.00245337	0.0263535			Bzw2	412	2018842	3.05e-07	0.000208
Ckap2	NA	-0.273929	0.000100633	0.00388874			C2cd2l	59	-0.40858	0.000303	0.005269
Clasp2	543	-0.25742	0.000272908	0.00679347			C2cd2l	464	-0.34181	0.000747	0.009352
Clasp2	465	-0.48386	0.00069094	0.011905			C2cd2l	623	-0.47116	0.001757	0.015851
Clasp2	461	0.251944	0.00242738	0.0261386			C2cd5	659, 661, 662	-0.36493	0.001055	0.011463
Clcc1	498	-0.290598	0.000822756	0.0132245			C2cd5	339	1020595	0.003395	0.023824
Clcn2	669	0.246947	0.00311577	0.0305091			C530008M17Rik	1016	-0.35245	0.001062	0.011509
Cldn15	217	-0.465973	0.000571503	0.0105314			C530008M17Rik	992	-0.2104	0.00342	0.023948
Cldn7	207	-1.36179	2.3357e-10	3.58157e-06			C530008M17Rik	309	-0.25402	0.006879	0.03704
Clec16a	848	-0.288492	4.01763e-05	0.00231835			C5ar1	NA	1646743	1.69e-06	0.000365
Clec2d	7	0.29514	0.000250609	0.00645854			Caap1	307	-0.26791	0.002565	0.019946
Clec2d	7	-0.195888	0.00222573	0.0247412			Cactin	121	0.326851	0.001547	0.01452
Clip1	309	-0.450496	1.6416e-05	0.00160838			Camk1d	180	2498241	8.51e-06	0.000672
Clip1	199, 203	0.393246	0.00110538	0.0158263			Camk2b	287	2588797	2.97e-05	0.001319
Clip2	208, 212	0.470564	0.000133503	0.00451127			Camk2d	336, 337	-0.39981	0.001759	0.015859
Clip2	203, 208	-0.449819	0.000173218	0.00509813			Camk2d	NA	-0.43592	0.003944	0.026109
Clk3	226	-0.187905	0.00074564	0.0124414			Camk2g	287	1238941	4.15e-06	0.000497
Clspn	1265	-0.262456	0.000539274	0.0101978			Camkk2	511	0.342744	0.008216	0.041673
Clspn	722	-0.209631	0.00173484	0.0212307			Caml	55	-0.22663	0.00931	0.045191
Clspn	NA	0.236031	0.00494541	0.0411961			Camsap1	1353	0.836421	2.91e-05	0.001319
Cluh	658	0.213474	0.00633127	0.0487123			Camsap1	789	-0.3121	0.001542	0.014493
Cmc2	71	0.233851	0.00548757	0.0439636			Camsap1	858	0.234777	0.001628	0.015029
Cmtr1	48, 52, 54	-0.302079	4.27938e-05	0.0023946			Camsap2	365	1156249	2.56e-05	0.001214
Cnksr3	383	0.311871	0.000121206	0.00431025			Camsap2	905	0.312024	0.000526	0.007438
Cnot2	170	-0.467316	3.41867e-05	0.00217155			Camsap3	351	-0.26732	0.002735	0.02081
Cntrl	1205	-0.249121	0.00391602	0.0349321			Camsap3	1077	-0.20619	0.007155	0.037966
Cobll1	373	-0.167299	0.00160866	0.0202705			Cap2	300	-0.39553	0.001541	0.014493
Cobll1	313	-0.610585	0.00204058	0.0234209			Car2	165	-0.29841	0.002035	0.017367
Cobll1	546, 551	-0.252478	0.00250313	0.0265994			Carmil1	920	-0.35129	0.002132	0.0178
Cops3	423	-0.20001	0.00366912	0.0334928			Cars	102	0.334096	0.001318	0.013175
Cox7b	32	-0.451337	0.00428657	0.0371988			Cask	582	-0.29449	0.002197	0.018168
Cpeb4	252	0.266844	6.43312e-05	0.00301668			Caskin2	696	-0.444	0.00243	0.019248
Cpsf7	194, 197	0.397193	0.000128275	0.00441709			Caskin2	403	-0.35067	0.006965	0.037331
Cr1l	472	-0.184942	0.0058144	0.0457925			Casp3	12	0.754389	0.000131	0.003092
Creb1	NA	-0.394208	0.00272047	0.0278293			Casp6	62	-0.53435	0.000216	0.004171
Creld2	346	-0.218611	0.00105944	0.0154343			Cat	517	0.762302	2.37e-05	0.001167
Crk	136	0.193043	0.00142691	0.018733			Cavin1	38, 42	-181338	0.006392	0.035382
Crkl	107	-0.173916	0.00147341	0.0191469			Cavin1	42	-0.91348	0.006314	0.035179
Csde1	276	0.575582	0.000476873	0.00945973			Cavin2	NA	0.377185	0.001273	0.012872
Ctnna1	690	0.234077	0.000667693	0.011595			Cavin2	NA	-0.38278	0.002783	0.020999
Ctnnd1	861, 864	-0.456685	7.69761e-05	0.00328719			Cbarp	313	0.808932	4.28e-05	0.001592
Ctnnd1	899	-0.257963	0.00331103	0.0316136			Cbfa2t2	24	0.35513	0.000614	0.008245
Ctnnd1	349	0.538225	0.00489853	0.0409341			Cbl	617	0.580382	0.000146	0.003274
Ctnnd1	847	0.214509	0.00538937	0.0435179			Cbl	617	0.258366	0.004396	0.028064
Ctr9	1037	0.46748	9.39598e-05	0.00375629			Cbx4	182	121061	1.78e-06	0.000371
Cttn	261	0.5392	8.0375e-05	0.00337663			Cbx4	410	0.30821	0.003295	0.023424
Cttnbp2nl	562, 567	-0.394045	8.49478e-05	0.00347944			Cbx5	93	1039195	0.00012	0.002923
Cxadr	323, 332	-0.419599	0.000905132	0.0139631			Cbx5	11, 13, 14	-0.38122	0.001101	0.011791
Cxadr	289	0.541019	0.000930279	0.0142222			Cbx5	11	-0.41508	0.002002	0.017316
Cyld	414	1.03389	0.000141601	0.00461286			Cbx8	229	1092059	6.65e-06	0.000601
Cyp2a4	131	-0.537711	0.000559364	0.0103716			Cc2d1a	435	-0.22333	0.007084	0.037771
Cyp3a13	501	-1.09937	1.13702e-07	0.000271559			Ccar2	674, 677, 680	1031357	1.99e-05	0.001068
Cyp3a41a	134	-0.682233	0.00121228	0.0167923			Ccar2	674, 677, 680	0.861487	0.000105	0.002707
Dab2	NA	-0.268052	0.000101187	0.00388874			Ccar2	677	-0.50542	0.000234	0.0044
Dach1	484, 486	0.612024	4.22292e-05	0.00237195			Ccar2	677	-0.4851	0.000904	0.010468
Dapk1	289	1.70908	1.90597e-05	0.00170913			Ccar2	677	-0.39745	0.003589	0.024683
Dapk1	725	0.560155	0.000455873	0.00915903			Ccar2	674, 677	-0.27261	0.005609	0.032577
Dapp1	276	1.13727	9.02687e-05	0.00365219			Ccar2	298	-0.24099	0.007485	0.039159
Dbf4	436	-0.228472	0.00541289	0.0436396			Ccdc102a	12	0.242438	0.001191	0.012427
Dbr1	548	-0.336396	3.10264e-05	0.00205306			Ccdc115	100	0.318458	0.002598	0.02011
Dcaf8	22, 23	0.187814	0.00186067	0.0223077			Ccdc117	NA	1828812	1.3e-07	0.000196
Dck	11	-0.151501	0.00102043	0.0151475			Ccdc177	666	-0.21047	0.009958	0.047095
Dctn1	108	-0.226771	0.000284029	0.00700844			Ccdc186	745, 748	0.317703	0.001019	0.011276
Ddb1	766	-0.236339	0.00185178	0.0222358			Ccdc186	748	-0.25357	0.005498	0.032168
Ddhd2	447	0.90829	0.00496623	0.0413421			Ccdc51	NA	0.189908	0.004774	0.029568
Ddx10	807	0.308594	5.32305e-05	0.00268499			Ccdc6	318	0.316364	0.002372	0.019046
Ddx24	170	-0.202424	0.00358773	0.0330813			Ccdc8	102	-0.37738	0.000515	0.007309
Ddx24	80, 92	-0.209937	0.00425561	0.0370349			Ccdc85c	180	-0.47453	0.000197	0.003988
Ddx41	21, 23	-0.157499	0.00230355	0.0252545			Ccdc88a	1417	0.995827	3.12e-05	0.001352
Ddx46	106	-0.258626	0.00237229	0.0257318			Ccdc88a	1822	0.871122	0.001994	0.017285
Ddx50	39	0.525873	1.10897e-05	0.00136039			Ccdc88b	1413	0.694205	9.7e-05	0.002602
Ddx51	77	0.656025	0.000331496	0.00759815			Ccdc88b	NA	0.555142	0.001048	0.011442
Ddx54	774	0.191762	0.00111915	0.0159786			Ccdc88c	NA	-0.52364	0.00047	0.006942
Deaf1	313	-0.231526	1.41779e-05	0.00148735			Ccm2	393	0.621621	0.002498	0.019621
Dek	NA	-0.194162	0.000804598	0.0130145			Ccnd2	280	-0.30428	0.003606	0.024751
Dek	306, 311, 312	-0.352298	0.00570289	0.0451543			Ccnl1	358, 361	0.370315	0.000543	0.007606
Dennd1a	523	-0.268976	0.00333167	0.0317119			Ccnl2	366	0.539656	0.001427	0.013811
Dennd1a	536, 546	-0.193434	0.00358002	0.0330568			Ccnt2	537	0.299278	0.007955	0.040839
Dennd1b	516	-0.183773	0.00506528	0.0418786			Ccny	NA	1747229	1.48e-06	0.000358
Dennd4b	961, 964	0.308668	0.000242632	0.00631667			Ccny	66, 73	0.992392	0.000133	0.003126
Dennd4b	736	-0.190973	0.0012028	0.0167124			Ccs	267	2415046	3.17e-05	0.001358
Dennd4c	NA	0.303531	0.000150075	0.00479426			Cct2	260	1077169	0.009376	0.04531
Dennd4c	NA	0.478874	0.000314346	0.00734511			Cd2ap	232	0.886173	2.75e-05	0.001266
Denr	73	0.223366	0.00363174	0.0333069			Cd84	260	0.674369	0.009757	0.046507
Depdc5	525	-0.154035	0.0013394	0.0179375			Cdan1	70	0.993613	8.63e-06	0.000672
Deptor	265	-0.260905	0.0029017	0.0290625			Cdan1	74	0.29504	0.003769	0.025457
Dgcr8	109	-0.336547	1.2289e-05	0.00141308			Cdc20	NA	0.786415	3.57e-05	0.001441
Dgcr8	275	-0.290227	0.00360949	0.0332021			Cdc25b	351	0.870745	3.53e-05	0.001435
Dhcr7	5	0.508778	2.36977e-07	0.00029785			Cdc37	378	-0.21212	0.006789	0.036685
Dhrs13	357	0.396195	0.000548016	0.0102981			Cdc42ep1	101	0.572904	6.8e-05	0.002111
Dhx29	69	-0.410779	0.00385257	0.0345267			Cdc42ep1	332	1123772	0.000871	0.010285
Dhx30	249	0.198876	0.00324936	0.0312975			Cdc42ep2	137, 145	-0.44524	0.000372	0.005993
Dhx36	1001	-0.3937	0.0022143	0.0246692			Cdc42ep3	89	0.992787	6.57e-06	0.0006
Dhx8	484	0.235682	0.00191396	0.0226273			Cdc42ep3	134	0.648214	5.03e-05	0.001746
Diaph1	22	0.232554	0.000124899	0.0043798			Cdc42ep4	116	1256845	2.7e-05	0.001247
Diaph3	1072	-0.267128	3.79581e-05	0.00225601			Cdc42ep4	140	0.334996	0.000213	0.004149
Diaph3	1157	-0.24282	0.00151245	0.0194563			Cdc42ep4	107	0.835539	0.000281	0.004977
Dido1	802	0.194738	0.00173827	0.0212556			Cdc42ep4	140	-0.45323	0.002419	0.019229
Dip2b	99	-0.804678	0.00349221	0.0327183			Cdc5l	438	-0.27794	0.010705	0.049248
Dlc1	818	-0.945966	0.000553416	0.0103286			Cdc6	55	0.544222	0.010152	0.04755
Dlc1	89	-0.394029	0.000756991	0.0125489			Cdca2	798	0.331445	0.000564	0.007792
Dlgap4	716	-0.182087	0.00257047	0.0270341			Cdk11b	741	-0.44424	0.000354	0.005818
Dlgap4	683	0.253803	0.00622636	0.0480256			Cdk11b	270	-0.75213	0.000501	0.007167
Dmap1	446	-0.169491	0.00297559	0.0295899			Cdk11b	65	0.175819	0.005145	0.030836
Dmtn	333	0.340926	5.28116e-06	0.00101227			Cdk11b	NA	0.200072	0.00712	0.037833
Dmtn	226	0.257113	0.00373307	0.0338115			Cdk12	331, 333	-0.79468	9.53e-05	0.002586
Dmtn	372	0.236835	0.00507092	0.0418786			Cdk12	1240	-0.32134	0.001509	0.014288
Dmwd	NA	-0.398015	2.48363e-05	0.00189343			Cdk12	264	-0.45723	0.00521	0.030988
Dmwd	537	0.271662	0.00204395	0.023442			Cdk13	359, 361	0.272834	0.004405	0.028073
Dmxl1	1283, 1286	0.251647	0.000154339	0.00479811			Cdk13	NA	0.341312	0.005528	0.032249
Dmxl1	922	-0.183652	0.00319535	0.0310017			Cdk13	NA	-0.45581	0.005795	0.033367
Dnajc11	26	1.04547	0.00179505	0.0217764			Cdk13	224, 226	0.197074	0.006789	0.036685
Dnajc12	182	-0.347548	0.00356385	0.0330164			Cdk13	396, 398	-0.24939	0.010917	0.049932
Dnm3	763, 767	0.290231	0.000658852	0.0114936			Cdk16	95	-0.31197	0.001282	0.012917
Dnmt1	713, 717	0.438841	0.0025595	0.0269556			Cdk16	153	0.890622	0.00159	0.01477
Dnmt3a	389	0.300221	0.000417387	0.00870778			Cdk17	180	0.767571	0.000141	0.003218
Dnmt3a	NA	0.19377	0.00564648	0.0449549			Cdk17	137	0.543229	0.004153	0.027096
Dnmt3b	114, 116	-0.251924	0.000557127	0.0103677			Cdk18	66	0.472857	0.000197	0.003989
Dnmt3b	397, 399	-0.195769	0.000930179	0.0142222			Cdk18	109	1340255	0.000203	0.004028
Dnttip2	NA	-0.29902	0.000540461	0.0102062			Cdk6	319	0.487159	0.001742	0.015753
Dnttip2	39, 42	0.190383	0.00619919	0.0479322			Cdk9	186	0.881756	9.81e-05	0.002608
Dock5	1710	0.371924	7.8933e-05	0.00334353			Cdkal1	498	0.298881	0.010382	0.048354
Dock5	1765	0.396102	0.00350472	0.0327385			Cdkl5	343	0.250412	0.006139	0.034572
Dock5	1801	-0.198109	0.00633578	0.0487226			Cdkn2aip	262	-0.34207	0.000889	0.010382
Dock6	NA	-0.260612	0.00132813	0.0178801			Cdr2l	179	0.583354	6.23e-05	0.00202
Dop1b	709, 719	0.326167	4.10927e-05	0.00235118			Cds2	32	-0.32201	0.001431	0.013818
Dop1b	552	0.186399	0.00306031	0.030131			Cdv3	95	-0.24596	0.005019	0.03041
Dop1b	709, 719	0.29461	0.00440803	0.038059			Cdv3	155	-0.25544	0.004666	0.02911
Dpf2	244	0.431355	6.54134e-06	0.00108358			Cdv3	205	0.47055	0.00522	0.03104
Dph1	418	-0.20952	0.00196686	0.0230053			Cdv3	155	-0.23502	0.009693	0.046338
Dpyd	905	-0.294973	0.0014354	0.0187803			Cebpe	181	0.674635	0.003668	0.024955
Dpyd	905	-0.228835	0.00587809	0.0462466			Celf1	28	-0.48056	0.000152	0.003356
Drosha	299, 301	-0.378032	1.28469e-05	0.00141723			Cenpc1	612	0.566388	3.53e-05	0.001435
Drosha	272	0.221308	0.000802006	0.0129896			Cenpc1	154, 158	0.865014	0.000488	0.007082
Dsc2	796	0.773448	0.000253673	0.00651561			Cenpe	2426	0.501318	0.004955	0.030295
Dsg2	706, 711	0.973358	8.00251e-05	0.00337117			Cenpu	186	-0.45356	0.000552	0.00769
Dsg2	706, 709	0.901654	0.000519038	0.00996112			Cenpu	164, 174	0.334346	0.001271	0.012853
Dsp	2836	0.350178	0.00033774	0.00769524			Cenpu	111	-0.29565	0.00192	0.016842
Dst	1970	0.476059	0.000324427	0.00751474			Cep120	NA	-0.28395	0.000538	0.007555
Dstn	24	-0.459287	0.00295045	0.0293972			Cep120	NA	-0.23294	0.00588	0.033616
Dtl	655	-0.317671	0.000663439	0.0115473			Cep120	368	-0.21649	0.009062	0.044468
Dtl	484, 486	-0.516195	0.00362322	0.0332486			Cep131	114	0.653096	5.27e-05	0.001801
Dtx3l	558	-0.509744	1.97958e-05	0.00171652			Cep131	222	0.612587	0.000417	0.006425
Dusp7	372	-0.348962	0.000161257	0.00492218			Cep152	1575	-0.38858	0.000246	0.00455
Dvl2	618, 620	0.260147	0.00203042	0.0233737			Cep162	576	-0.28464	0.00705	0.037641
Dync1li2	407	-0.225544	0.0056185	0.0447767			Cep162	NA	0.228123	0.008753	0.043445
Dyrk1a	529	-0.152602	0.00509984	0.0419758			Cep170	1102	1585698	2.59e-08	0.000118
E2f8	58	-0.168968	0.00252767	0.0267675			Cep170	1155	0.900344	0.0086	0.043013
Ednra	425	0.428761	0.00297903	0.029605			Cep170	NA	0.173529	0.007443	0.039005
Eef1a1	NA	-0.381932	0.00457806	0.0389731			Cep170b	862	0.998124	0.000218	0.004199
Eef2	502	0.398194	0.00486321	0.0407344			Cep170b	1101	1008207	0.000305	0.005275
Eef2k	352	-0.340434	5.39961e-05	0.00269637			Cep170b	653	0.499548	0.00073	0.009247
Eef2k	391, 395	-0.38046	0.000104551	0.0039734			Cep170b	NA	-0.31893	0.001237	0.012667
Eef2k	NA	1.74628	0.000171629	0.00508999			Cep170b	603	1047862	0.005284	0.031319
Eef2k	473	-0.820042	0.000824053	0.0132314			Cep170b	534, 537, 539	0.168834	0.009508	0.045776
Eepd1	16, 19	0.750886	0.00030963	0.00726394			Cep350	468	0.731956	0.000583	0.007964
Egfr	1204	-0.268476	0.000358483	0.0079898			Cep57	32	0.428762	0.000663	0.008699
Egfr	1197	-0.305073	0.00428012	0.037184			Cep63	304	0.25923	0.0031	0.02258
Ehbp1l1	1444	0.639506	0.0002385	0.00626226			Cep72	117	0.305028	0.002155	0.01793
Ehd1	355	0.231611	0.00365072	0.0334465			Cfap97	160, 161	-0.38366	0.000391	0.006221
Ehd1	454	-0.4367	0.00425483	0.0370349			Cgnl1	443	-0.47738	0.001615	0.014932
Ehd3	456	-0.559919	0.00321601	0.0311328			Cgnl1	284	0.387009	0.009552	0.045906
Ehmt1	381	0.272087	0.000764179	0.0126407			Champ1	272	-0.46633	0.000187	0.003855
Ehmt2	403	-0.216362	0.00486401	0.0407344			Champ1	425	-0.73907	0.004591	0.028832
Eif2ak3	1094	0.889082	1.07007e-05	0.00134366			Champ1	204	-0.22662	0.010443	0.048469
Eif2b4	21	-0.355264	0.000925326	0.0141748			Chchd2	45	-0.35763	0.010687	0.049197
Eif2s2	105	-0.469755	0.000315846	0.00736047			Chd1	1647	1589854	2.81e-05	0.001288
Eif3b	111	0.74394	0.000127981	0.00441709			Chd1	214	-0.35277	0.005565	0.032397
Eif3c	522	0.369898	0.000163558	0.00497619			Chd1	1619	0.289915	0.009909	0.046971
Eif3e	399	0.245	0.000792846	0.0129144			Chd2	1085	-0.75836	7.54e-06	0.000645
Eif3g	41, 42	0.26488	0.000108471	0.00407672			Chd2	NA	-0.44637	0.000114	0.00286
Eif4b	207	0.234249	0.000291359	0.00711418			Chd2	156, 165	-0.72787	0.00022	0.004231
Eif4ebp3	23	-0.397525	0.00176231	0.021413			Chd2	1373	-0.24899	0.001398	0.013628
Eif4enif1	355, 356	0.734738	2.43009e-06	0.000642464			Chd4	696	1868357	2.78e-06	0.000447
Eif4g1	1187	0.309593	6.73735e-05	0.00308648			Chd4	296	2541381	2.51e-06	0.000424
Eif4g1	708	1.35853	7.7174e-05	0.00328719			Chd4	1563	-0.28284	0.001868	0.016542
Eif4g3	281	-0.195557	0.00401001	0.0354834			Chd4	1528, 1530	-0.29058	0.00254	0.019803
Eif5	NA	0.289769	0.000626923	0.0111889			Chd4	1524, 1528	-0.20001	0.004307	0.027711
Eif5b	209, 215	0.336773	8.88074e-05	0.00360258			Chd7	2264	-0.33359	0.002388	0.019115
Eif5b	165	0.214843	0.000120961	0.00431025			Chd8	2520	0.208012	0.002811	0.021144
Elf2	372	-0.224943	0.000602416	0.0108971			Chd8	2213	-0.2427	0.0077	0.039985
Elk3	398	-0.287782	0.00514178	0.0421848			Chd9	1467, 1471	0.414956	9.52e-05	0.002586
Ell	NA	-0.198827	0.00200093	0.0232442			Chd9	2302	0.159547	0.009508	0.045776
Ell2	579	-0.224215	0.0061968	0.0479322			Chek1	317	0.460445	0.000529	0.007468
Elmo1	NA	0.164066	0.00260058	0.0272385			Chek1	279	0.215324	0.010663	0.049146
Elob	NA	-0.270385	0.0028542	0.0287574			Chst14	14	0.355414	0.000454	0.006791
Elp1	1186	0.383229	0.000265906	0.00667332			Chtf18	91	0.789308	9.16e-06	0.000688
Elp5	252	-0.392238	0.000415078	0.00869509			Ciapin1	170	0.67103	6.82e-05	0.002111
Emcn	223	-0.215484	0.000198608	0.00554728			Cic	1343	-0.49417	0.000197	0.003989
Emcn	250	-0.214318	0.00547727	0.0439309			Cic	2311	-0.49098	0.000489	0.007086
Eml1	146	0.4647	0.000167388	0.00503291			Cic	2311	-0.5673	0.000643	0.008552
Eno1	419	-0.16435	0.000985633	0.0147871			Cic	NA	0.335151	0.001244	0.012695
Ep400	3065	-0.732086	3.39831e-05	0.00217155			Cic	1184	1016356	0.00104	0.011402
Ep400	2210	1.32771	0.000293028	0.00712091			Cic	1403	0.645429	0.005857	0.033522
Epb41l1	86	-0.289395	0.000167392	0.00503291			Cir1	425, 427	0.181198	0.007656	0.039885
Epb41l3	873	0.671285	3.51728e-06	0.000759634			Cit	1608	0.448393	0.000453	0.006791
Epb41l3	599, 601	-0.438469	2.47066e-05	0.00189343			Cit	1999	0.215401	0.005633	0.032695
Epb41l3	873	1.01469	2.86779e-05	0.00198852			Ckap4	NA	-0.1718	0.009995	0.047132
Epb41l3	486	-0.279477	0.00115688	0.0162771			Clasp1	1193	0.608354	0.0001	0.00263
Epha1	911	-0.296633	0.00629571	0.0484886			Clasp1	727, 728	0.494388	0.000123	0.00296
Epn2	NA	0.565322	0.00290683	0.0290759			Clasp1	600	0.560739	0.000145	0.003266
Eppk1	1537	-0.643576	0.000351571	0.00788544			Clasp2	376	1388511	1.28e-05	0.000817
Eppk1	1537	-0.804416	0.000360689	0.00801565			Clasp2	465	0.536018	0.001183	0.012378
Eppk1	2705	-0.430725	0.000379624	0.00824527			Clasp2	459, 465	0.358475	0.00944	0.045548
Eppk1	2705	-0.428188	0.00321232	0.0311167			Clcn2	669, 673	-0.31677	0.005017	0.03041
Eppk1	2705	-0.501505	0.00365669	0.0334465			Clcn7	49	0.542618	2.32e-05	0.001163
Eps15	798	-0.317487	8.46541e-05	0.00347944			Cldn1	203, 205	0.314094	0.001467	0.014037
Eps8l2	217	0.285171	4.0754e-05	0.00234053			Clip1	199, 203	0.684915	3.59e-05	0.001441
Eps8l2	462	0.492184	0.000126148	0.0043798			Clip1	311	0.748942	0.000173	0.003688
Erbb3	684	-0.371618	0.000452907	0.009114			Clip1	NA	0.938919	0.000232	0.004375
Erbin	485	0.783746	3.10624e-05	0.00205306			Clip1	309	-0.31246	0.000737	0.009297
Erc1	191	-0.242119	0.0010618	0.0154343			Clip1	194, 199, 203	0.654078	0.001228	0.01263
Erc1	17, 21	0.261112	0.00159818	0.0202533			Clip1	194, 203	0.476577	0.001728	0.015666
Erf	529	-0.490567	0.000150807	0.00479768			Clip1	203	0.462469	0.005669	0.032813
Erich5	62	-0.358915	0.0018827	0.022449			Clip2	203, 208	-0.62945	6.71e-06	0.000601
Ero1l	106	-0.412099	2.27201e-06	0.000611209			Clip2	208, 212	0.596332	1.38e-05	0.000861
Errfi1	331, 333	-0.53497	0.000187061	0.00538159			Clip2	208	-0.50333	0.001043	0.011418
Esco2	41	-0.49087	2.25688e-06	0.000611209			Clip2	924	-0.34691	0.002764	0.020921
Esco2	41	-0.544604	4.14803e-05	0.0023573			Clip2	203, 205, 208	-0.25907	0.003463	0.024097
Ets1	282, 285	-0.268078	0.00375525	0.0339723			Clk1	127	1892617	1.31e-06	0.000358
Eva1b	61	0.782523	0.000305247	0.00722924			Clk3	173, 175	-0.40447	0.002064	0.017473
Evl	347	-0.775531	1.29714e-07	0.000271559			Clmn	NA	-0.32483	0.00353	0.024383
Exoc1	501	-0.416132	0.000649442	0.0114073			Cluh	NA	0.513059	0.009992	0.047132
Exoc2	432	0.466594	0.000125261	0.0043798			Cmc2	71	0.352789	0.004539	0.028614
Exoc4	226	0.189906	0.0026416	0.0273759			Cmc2	59	0.309767	0.010682	0.049197
Exoc8	15	0.204922	0.000241036	0.0062965			Cmtm7	14	-0.37841	0.004261	0.027511
Exoc8	15	0.181588	0.00203188	0.0233737			Cmtr1	52	-0.23582	0.010922	0.049932
Exosc10	624	-0.357289	2.78892e-05	0.00198852			Cnbp	122	-0.33972	0.004493	0.028479
Exosc2	124	0.248214	0.00133446	0.0179032			Cnksr3	383	0.245086	0.002114	0.017702
Exosc9	417	-0.416684	0.00100758	0.0150148			Cnnm3	706	0.212605	0.009156	0.044657
Eya3	199	-0.397891	3.97417e-05	0.00231711			Cnot2	170	1153043	2.01e-05	0.001068
F2rl1	377	-0.388855	0.000175234	0.0051325			Cobl	272	-0.41655	0.001196	0.012454
Fads2	11	-0.535763	4.02166e-05	0.00231835			Cobl	530	-0.34206	0.004199	0.027238
Fads2	433	0.171372	0.00568295	0.0451241			Cobll1	313	1292932	2.86e-06	0.000447
Faf1	579	0.212091	6.8402e-05	0.00311239			Cobll1	1143	1531373	2.06e-05	0.001079
Fah	84	-0.296081	1.05433e-05	0.00134366			Cobll1	770	102436	4.9e-05	0.001712
Fahd2a	129	-0.522202	3.68972e-05	0.00221581			Cobll1	328	1187307	0.000245	0.004542
Fam114a1	197, 206	0.43321	0.000118388	0.00426143			Cobll1	384	0.547283	0.000159	0.003468
Fam114a2	119	0.263308	0.00152635	0.0196038			Cobll1	794	224523	0.000406	0.006346
Fam117a	145	0.362071	1.2779e-05	0.00141723			Cobll1	NA	0.575623	0.001771	0.015928
Fam117b	176	-0.459987	0.000197191	0.00551775			Cobll1	647	-0.29111	0.002265	0.018547
Fam120a	426	0.342249	0.000288344	0.0070884			Cobll1	359	0.495541	0.007664	0.03989
Fam120c	NA	-0.188343	0.000845523	0.0134077			Cobll1	1007	0.165612	0.007318	0.038524
Fam129a	755	-0.567449	2.13256e-07	0.000297279			Cobll1	546	-0.21241	0.009558	0.045906
Fam129a	576, 581	-0.472259	0.000154431	0.00479811			Col4a3bp	132	-0.44959	0.000345	0.005718
Fam129a	581	-0.297018	0.00171322	0.0211009			Col4a3bp	373	1500455	0.005989	0.033973
Fam133b	244	0.229152	0.00114498	0.0161966			Col4a3bp	377	0.204736	0.007242	0.038268
Fam160a2	855	0.574738	7.59889e-05	0.00328229			Copa	821	0.918541	8.09e-06	0.000659
Fam160a2	900	-0.262467	0.00218868	0.0245331			Copb2	NA	-0.27421	0.006539	0.0359
Fam171a2	785	0.348854	5.74343e-05	0.00279192			Cops3	423	0.378693	0.002636	0.020346
Fam53b	119	-0.418963	0.000104591	0.0039734			Coq9	81	-0.31272	0.003661	0.024938
Fam53b	NA	0.209277	0.000608675	0.0109805			Coro1a	412	0.920321	0.006361	0.035291
Fam53c	NA	-0.178355	0.00116434	0.0163127			Coro1b	419	0.539962	0.000294	0.005155
Fam53c	232	-0.216157	0.00150647	0.0193963			Coro7	NA	0.668499	4.35e-05	0.001601
Fam76b	193	0.318702	3.07735e-05	0.00205306			Cox4i1	58	-0.35957	0.000202	0.004028
Fam83d	454, 458	-0.356418	8.12104e-05	0.00339314			Cox7b	32	0.807138	4.54e-05	0.001638
Fam91a1	NA	-0.238364	0.000628219	0.0111889			Cpd	1365, 1367	0.186438	0.006264	0.035093
Fanci	555	-0.15673	0.00269362	0.0277208			Cpeb4	252	-0.24675	0.003433	0.024024
Farp2	612	0.40418	0.0013468	0.0179925			Cpne3	NA	-0.32238	0.001266	0.012837
Fas	NA	-0.607063	1.64506e-06	0.00060104			Cps1	NA	-0.27887	0.003595	0.024698
Fas	220	-0.1719	0.00175683	0.0213804			Cpsf7	48	-0.31425	0.007826	0.040447
Fasn	207	-0.182521	0.00184424	0.0221875			Cpsf7	203	0.598767	0.009684	0.046332
Fbln2	574	-0.339962	2.67594e-05	0.00194469			Crebrf	NA	-0.22605	0.003847	0.025707
Fbxl19	388	0.243244	0.00210409	0.0239475			Crem	284	-0.23281	0.004276	0.027573
Fbxo38	798	0.205386	0.0010619	0.0154343			Crtc3	62	0.44223	0.000905	0.010468
Fbxo38	798	0.187343	0.00215883	0.0243408			Crtc3	329	-0.19722	0.010381	0.048354
Fcho2	312	-0.168956	0.00636888	0.0488302			Csde1	445	0.273434	0.002225	0.018313
Fcho2	387	-0.267102	0.00622034	0.0480034			Csnk1d	331	0.95573	0.000552	0.00769
Fdx1	67	0.314387	0.000859806	0.0135647			Csnk1d	NA	-0.29683	0.002631	0.020311
Fdx2	51	0.264924	0.000139119	0.00458648			Csnk1d	NA	-0.28097	0.002464	0.019453
Fermt3	345	-0.38235	0.000438775	0.00897089			Cstf2	527	0.249256	0.005838	0.03344
Ffar4	NA	-0.354077	0.00020794	0.00573481			Ctdspl2	13	-0.40561	0.001002	0.011131
Fgd4	NA	0.155592	0.00294556	0.0293675			Ctnna1	658	-0.85388	0.000174	0.00369
Fgd5	500	0.285145	0.00277978	0.0282282			Ctnnal1	537	0.495514	0.000454	0.006791
Fgd6	1262	-0.377783	0.00075478	0.0125258			Ctnnd1	346, 349, 352	0.925176	3.94e-06	0.000485
Fgr	50	-0.267743	3.24267e-06	0.000740827			Ctnnd1	346, 349	0.544966	8.01e-05	0.002319
Fgr	400	-0.699003	4.85915e-05	0.00250717			Ctnnd1	346, 349	0.709097	6.43e-05	0.002042
Fhl1	98	0.32508	0.000528722	0.0100736			Ctnnd1	310	0.531941	0.000305	0.005275
Fignl1	191	-0.359916	1.64625e-06	0.00060104			Ctnnd1	268	0.726513	0.000534	0.007524
Fip1l1	487	-0.376285	9.54883e-06	0.00131012			Ctnnd1	268, 269	0.284023	0.000678	0.008846
Fip1l1	NA	-0.271337	0.000267152	0.00669364			Ctnnd1	916	0.663929	0.001698	0.015463
Fip1l1	479	0.182045	0.00428244	0.037184			Ctnnd1	288	0.462285	0.005895	0.033621
Fkbp15	1190	0.199061	0.00303976	0.0300333			Ctps	574, 575	-0.3415	0.001658	0.015199
Fkbp15	1190	0.343571	0.00485597	0.040716			Ctps	571, 573, 575	-0.35391	0.002429	0.019248
Fkbp8	286	0.519271	2.55287e-06	0.00065243			Ctr9	1070	-163368	0.001236	0.012667
Flna	1010	0.220379	0.000417137	0.00870778			Ctr9	1083	-138051	0.00315	0.022801
Flnb	1611	0.248128	0.0021308	0.0241848			Ctr9	1083, 1085	-0.66583	0.004003	0.026377
Flt4	953	-0.261777	0.00568829	0.0451241			Ctr9	1020, 1021	-0.60555	0.006569	0.035982
Fmnl1	1018	0.796941	0.000231106	0.00614172			Cttn	150	1146286	1.05e-05	0.00075
Fnip1	593	-0.257479	0.00242611	0.0261386			Cttn	261	0.547224	2.94e-05	0.001319
Fnip1	232	-0.328	0.00390219	0.0348493			Cttnbp2nl	481	-0.27422	0.003487	0.024142
Fosl2	120	0.341109	0.000464403	0.00926028			Cul4b	110	0.446562	0.000261	0.004736
Foxa1	327	0.314437	6.23555e-05	0.00296025			Cul4b	250	0.286232	0.001834	0.016343
Foxa1	303	0.422336	0.00144138	0.0188424			Cux1	1316	0.241274	0.004336	0.027811
Foxo3	43	-0.324513	0.00043099	0.00889475			Cwc22	829	0.595894	0.005591	0.03252
Foxo4	230	0.218111	0.00553785	0.0442509			Cxadr	300, 301	0.981215	0.000182	0.003792
Frmd4a	785	0.464782	2.06192e-06	0.000611209			Cxadr	301	0.723028	0.001523	0.014388
Frmd4a	666	-0.244895	0.00129587	0.0175849			Cxadr	300	0.400987	0.003469	0.024103
Frmd4a	696	0.285842	0.00488768	0.0408879			Cybc1	173, 178	-0.45795	0.001492	0.014174
Frmd4b	629	0.341235	0.00177599	0.0215622			Cycs	48	0.753974	4.48e-05	0.001625
Frs2	169, 172	-0.18224	0.00145181	0.0189303			Cycs	48	0.544271	0.000173	0.003688
Fry	2495	-0.23087	0.000751685	0.0124879			Cyld	414	0.610744	0.000125	0.002991
Fry	1991	0.403216	0.0017257	0.0211864			Cyp2c40	127	1981933	1.26e-05	0.000809
Fyb	568	-0.15127	0.00426741	0.0370955			Cyp3a16	134	-0.37334	0.000813	0.009876
Fyco1	196	-0.24692	0.00278159	0.0282282			Cyp8b1	NA	0.555575	0.000179	0.003752
Gab1	455	-0.233812	0.00136116	0.0181184			D1Ertd622e	132	0.555262	0.00015	0.003347
Gab1	NA	0.264769	0.0019243	0.0226726			D1Ertd622e	167	0.530026	0.001058	0.011469
Gap43	142	-0.546963	0.00148417	0.0192373			D1Ertd622e	167	0.915859	0.001409	0.013686
Gars	690	-0.275825	0.00201989	0.0233497			Dab2	323	0.569885	0.000885	0.01037
Gatad2b	141	0.290485	0.000839374	0.0133357			Dab2	NA	0.71079	0.001223	0.012587
Gba2	911	0.706464	1.08886e-06	0.000547428			Dach1	512	-128855	0.003825	0.025629
Gcc1	91, 94	0.346713	0.000880319	0.0137603			Dach1	484, 486	-0.58242	0.003642	0.024874
Gcfc2	85, 86	-0.400152	0.000531459	0.0101109			Dag1	788	3082736	0.000663	0.008703
Gch1	24	-0.589725	0.00062016	0.0111093			Dapk1	289	3228693	1.19e-06	0.000348
Gclm	37	-0.288775	0.00372392	0.0337685			Dapk1	321	-0.54451	0.000194	0.003971
Gcn1	786	0.205033	0.00105286	0.0154052			Dapk1	336	-0.31563	0.000482	0.007039
Gemin5	1410, 1414	0.284999	0.000169411	0.00505328			Dapk1	326	0.548347	0.001399	0.013628
Gfi1	20	0.235634	0.00143267	0.0187605			Dapp1	276	1222269	1.01e-05	0.000734
Git1	379	-0.392827	1.66542e-05	0.00160838			Dbf4	436	0.322868	0.002162	0.017957
Gja1	255	-0.392103	0.00290442	0.0290708			Dbn1	658	-0.46331	0.000123	0.002954
Gjb1	225, 229	-0.525626	1.05525e-05	0.00134366			Dbn1	379	-0.46125	0.000477	0.006994
Gjb1	240	-0.328497	0.000139056	0.00458648			Dbndd2	119, 120	-0.42954	0.001647	0.015143
Gjb1	233	-0.299844	0.00252575	0.0267675			Dbr1	494	-0.58234	0.000205	0.004045
Gjb1	233	-0.273179	0.00583031	0.0458942			Dcaf10	356	0.364919	0.005382	0.03174
Glcci1	388	-0.201243	0.00015075	0.00479768			Dcaf11	147	-0.20395	0.006551	0.035916
Glcci1	NA	-0.269224	0.00058801	0.0107212			Dcaf12	383	0.405352	0.002288	0.018638
Gle1	362	-0.155983	0.00352603	0.0328733			Dcaf17	412	0.254708	0.004627	0.028959
Gm13889	217, 220	0.643687	0.000737312	0.0123697			Dcaf6	866	-0.23388	0.008828	0.043754
Gmds	10	0.164774	0.00421323	0.0367502			Dcaf8	124	-0.29007	0.00429	0.027641
Gmip	439, 440	-0.223065	0.00271173	0.0277952			Dchs1	2978	0.198236	0.009293	0.045138
Gmps	318	-0.244566	0.000115212	0.00419635			Dcp2	246, 247, 249	-0.40219	0.001276	0.012881
Gnai3	62	-0.192775	0.000781619	0.0127912			Dctn6	185	0.318414	0.006355	0.035283
Gnl1	51	0.577791	7.2243e-06	0.00114849			Ddx17	520	1107549	8.73e-06	0.000672
Gnl1	34	0.21183	0.00458776	0.038996			Ddx20	472	1503036	5.02e-06	0.000524
Gnl2	504	-0.684977	0.00039806	0.00843308			Ddx20	496	0.465303	0.000897	0.010425
Gnl2	647	0.392833	0.000626578	0.0111889			Ddx21	89	0.41862	0.001543	0.014493
Gnmt	233	-0.419663	0.000435302	0.00894043			Ddx21	144	0.365882	0.007004	0.037498
Golim4	540	0.764726	0.000138725	0.00458648			Ddx24	80	0.443916	0.00027	0.00484
Golm1	213	0.296119	0.00423926	0.0369346			Ddx3x	410	109909	4.53e-05	0.001638
Gorasp2	411	-0.382448	6.2205e-05	0.00296025			Ddx3x	594	0.687862	0.000324	0.005479
Gpalpp1	104	0.367355	0.00114045	0.0161901			Ddx46	106	-0.3226	0.000881	0.010357
Gpalpp1	104, 121	-0.152827	0.00228746	0.0251668			Ddx46	102	-0.37801	0.010907	0.049932
Gpam	687, 694	-0.285431	0.00267838	0.0276196			Decr2	226	0.585217	0.009991	0.047132
Gpatch4	130	0.253542	0.00106082	0.0154343			Def6	590	0.578148	0.000142	0.003229
Gpatch4	130, 138	0.177862	0.00266619	0.0275844			Dek	306, 311, 312	-0.85389	3.86e-06	0.000485
Gpr84	221	0.396426	0.00261226	0.0272603			Dek	311, 312	-0.88283	1.78e-05	0.001012
Gprin3	721, 723	-0.374642	0.00167874	0.0208268			Dek	312	-0.58308	7.39e-05	0.002212
Gprin3	721, 723, 724	0.207734	0.00333154	0.0317119			Dek	311, 312	-103546	0.001608	0.014885
Gpsm2	564	0.745969	1.40878e-06	0.000595485			Dek	311	-0.43184	0.001676	0.015307
Gramd1c	NA	-0.374637	1.44388e-05	0.00148735			Dek	NA	0.291176	0.002106	0.017687
Gramd1c	260	-0.602989	7.17748e-05	0.00318091			Dek	311	-0.30662	0.009186	0.044729
Gramd1c	225	-0.565993	0.00394427	0.035082			Dennd1b	516	-0.17633	0.005376	0.031734
Grb7	NA	-0.401322	0.00125689	0.0172179			Dennd2a	NA	-0.23619	0.006381	0.035347
Grin2a	1112	0.739359	0.000460328	0.00921497			Dennd4b	NA	1588778	1.62e-05	0.000943
Grwd1	344	-0.26026	5.15483e-05	0.00260872			Dennd4b	961, 964	0.390504	0.000436	0.006621
Gtf2f1	433	0.709709	6.1019e-06	0.00108358			Dennd4c	1321	0.639601	8.44e-05	0.002394
Gtf2f1	311	0.946643	0.000106467	0.00403103			Dennd4c	NA	0.571877	0.000207	0.004062
Gtf2f1	380, 381	0.651998	0.00215758	0.0243408			Dennd4c	1631	0.556047	0.000503	0.007202
Gtse1	139	-0.204917	0.000506369	0.00985362			Dennd5b	1068	-0.21649	0.007838	0.040495
Gys1	711	-0.196857	0.00108433	0.015627			Dennd6a	16	-0.27492	0.00661	0.036086
Gys2	687	0.355149	0.00372634	0.0337705			Denr	73	-0.21901	0.006414	0.035456
H13	368	0.399654	0.00164655	0.0206107			Depdc5	NA	-0.27667	0.003192	0.022996
H1f1	106	-0.994908	0.00305779	0.030131			Deptor	265	-0.22356	0.006256	0.03506
H1f2	36	0.290298	0.00342364	0.0322867			Dgcr8	275	-0.4933	0.000785	0.009664
H1f4	113	0.516515	3.51439e-06	0.000759634			Dhcr7	5	1223195	0.009374	0.04531
H1f4	36	0.227545	0.00581186	0.0457925			Dhx29	69	0.990427	1.39e-05	0.000866
H2-K1	354	-0.357781	0.000365832	0.00806081			Dhx29	27	-0.3809	0.001314	0.013157
H2afx	137, 140	0.561174	0.000523415	0.0100075			Dhx30	249	-0.40788	0.001121	0.011907
H2bc3	NA	0.184143	0.000831903	0.0132919			Dhx9	136	0.529987	4.35e-05	0.001601
H2bu2	8	1.04444	0.000822678	0.0132245			Diaph3	1072	0.254734	0.002021	0.01736
Haao	9	-0.28194	0.000544395	0.0102426			Dido1	1840	0.31975	0.006521	0.035825
Hacd2	25	0.219552	0.00200264	0.0232463			Dido1	NA	-0.23179	0.010066	0.047319
Hacl1	4	-0.780883	0.00104038	0.0153394			Dip2b	99	1436684	2.26e-05	0.001143
Hao1	194	-0.325933	0.00434641	0.0376116			Dip2b	152	-0.34508	0.000802	0.009791
Hao2	186	-0.316725	0.00249546	0.0265994			Dip2b	61	0.336012	0.003673	0.024957
Hba-x	73	0.63766	8.06277e-05	0.00337799			Dis3l2	31	0.380213	0.007516	0.039309
Hba-x	29	0.266707	0.00338435	0.0320344			Dixdc1	287	-0.47624	0.000773	0.009565
Hbb-b1	21	1.1679	0.000177069	0.00516192			Dkc1	455	-105356	0.000581	0.007959
Hbb-y	84	0.613906	0.000640396	0.0113132			Dlc1	818	1013621	0.008028	0.041129
Hbs1l	210	-0.240553	0.00285436	0.0287574			Dlgap4	620	-0.23642	0.006956	0.03732
Hcfc1	411	-0.201055	0.00234728	0.0255813			Dmap1	455	0.92364	0.002699	0.020701
Hdac4	562	0.25292	0.00322982	0.0311867			Dmd	3617	-0.42801	0.002053	0.017434
Hdac4	629	0.419459	0.00361388	0.0332026			Dmtn	87	0.553091	0.002249	0.018441
Hdac7	204	0.386329	0.00208525	0.0238088			Dmxl1	1896, 1903	3097972	3.31e-06	0.000473
Hdgf	153	0.661217	1.0453e-05	0.00134366			Dmxl1	572	1813405	3.46e-05	0.001431
Hdgf	202	0.300875	0.0003664	0.00806081			Dmxl1	1283, 1286	-0.25959	0.003106	0.02258
Hdgf	107	0.482824	0.000778066	0.0127876			Dmxl2	1399	0.462853	0.002118	0.017722
Hdgfl2	620	0.241513	8.14959e-05	0.00339581			Dmxl2	423	-0.23333	0.008975	0.044224
Hdgfl2	NA	-0.338747	0.000157614	0.00485335			Dnajb4	148	0.957991	2.53e-05	0.001211
Hdgfl2	635, 640	-0.233875	0.00021319	0.00582719			Dnajc1	478	-0.32253	0.000675	0.008831
Hdgfl2	628, 635	0.469619	0.000551832	0.0103286			Dnajc2	47	1436135	5.53e-06	0.000558
Hdgfl2	454	0.280063	0.00453242	0.038709			Dnm1	778	-0.74548	0.001199	0.012464
Hdlbp	1252	0.677216	0.000300533	0.00717814			Dnm1	774	-0.54398	0.005189	0.030923
Hdlbp	1252	-0.359841	0.000295848	0.00714415			Dnmbp	480	0.949403	0.007065	0.037697
Hdlbp	944	0.173626	0.00623833	0.0480938			Dnmt1	190	0.701158	2.51e-05	0.001209
Heatr5a	1647	0.179671	0.00350317	0.0327385			Dnmt1	713, 717	1029917	0.000136	0.003172
Helb	1026	-0.195895	5.90408e-05	0.00284695			Dnmt3a	256, 257	-0.96724	3.49e-05	0.001434
Helb	946	-0.494764	6.9423e-05	0.0031221			Dnpep	324	-0.26567	0.003176	0.022929
Helb	992	-0.360378	7.67717e-05	0.00328719			Dnttip2	NA	-0.3629	0.000179	0.003752
Helb	942	-0.627243	0.00506685	0.0418786			Dnttip2	612	0.240144	0.002733	0.02081
Hemgn	394	0.252067	0.00463071	0.0392956			Dock1	1767	-0.24023	0.005751	0.033191
Hexim1	103	0.331531	0.00127924	0.0174209			Dock10	1440	1333781	0.000143	0.003251
Hic1	248	-0.179412	0.00058198	0.0106434			Dock10	1451	0.297795	0.007944	0.04081
Hic1	731	-0.213411	0.00572552	0.0452475			Dock10	877	-0.20085	0.009595	0.046023
Hif3a	438	0.176066	0.00258482	0.0271291			Dock2	1704	2658574	0.000125	0.002991
Hira	554	-0.178507	0.00210775	0.0239587			Dock5	1710	0.222313	0.003385	0.023797
Hirip3	207, 208	0.26934	0.000720288	0.0121821			Dock5	1765	0.329012	0.005868	0.033575
Hirip3	134, 135	0.18658	0.00275594	0.0280794			Dock6	911	0.511661	0.000332	0.00558
Hivep3	555	0.292457	0.00643848	0.0492162			Dock6	178	-0.44408	0.01092	0.049932
Hmgcr	871	0.822395	6.88753e-08	0.000264034			Dock8	905	0.653195	0.000473	0.00697
Hmgcs1	495	0.263611	0.000236222	0.00624292			Dpm1	13	0.268074	0.004416	0.028095
Hmgcs1	516	-0.173133	0.0045338	0.038709			Dpyd	905	-0.31316	0.001016	0.011253
Hnf1a	NA	-0.344622	0.00141143	0.0186091			Drosha	272	0.186174	0.008317	0.042006
Hnrnpa0	88	0.963965	9.99359e-05	0.00387954			Dsg2	706, 711	0.488419	0.000767	0.009526
Hnrnpa3	116	0.533294	0.000110443	0.00410348			Dsg2	1056	-0.24183	0.007092	0.037778
Hnrnpa3	359, 367	0.490286	0.00019531	0.0054952			Dsg2	706, 709	0.386654	0.010817	0.049647
Hnrnpc	229, 231	-0.317525	0.00104139	0.0153394			Dst	1970	-0.42805	0.00632	0.035188
Hnrnpm	617	-0.250085	0.00119141	0.0166083			Dst	5407	0.22785	0.009598	0.046023
Hnrnpu	58	-0.260415	0.00308743	0.0302775			Dstn	24	0.866129	1.82e-05	0.001026
Hpn	15	-0.970317	4.99144e-07	0.000402835			Dtl	484, 486	0.747942	3.79e-05	0.001462
Hps1	282	0.314064	4.91891e-05	0.00251422			Dtl	694	-0.24549	0.008204	0.041647
Huwe1	1077	-0.269689	0.000872017	0.013662			Dus2	445	-0.2527	0.003363	0.023734
Hykk	375	-0.278969	0.00138131	0.0183068			Dvl2	618, 620	-0.3773	0.001093	0.011724
Ibtk	1046	-0.371247	0.000299152	0.00716792			Dync1i2	81	-0.32693	0.004181	0.027179
Ibtk	1046	-0.283958	0.00101129	0.0150554			Dync1li1	421	0.20231	0.006045	0.034192
Ibtk	1084	-0.223809	0.00223673	0.0248177			Dyrk1a	529	-0.29376	0.002727	0.020799
Ice1	1616	-0.167597	0.00400817	0.0354834			E2f8	415, 416	0.660145	0.001951	0.01704
Ifi35	36	-0.384254	0.00326964	0.031355			Edc3	161	0.949583	0.000607	0.00821
Ifih1	289, 291	-0.551261	6.65137e-08	0.000264034			Edc3	161	0.975384	0.005259	0.031206
Ifih1	302	-0.412989	4.78924e-05	0.00250717			Eef1a1	NA	0.567085	0.002186	0.018123
Ifih1	302	-0.34553	9.8295e-05	0.00383914			Eef1b2	NA	-0.33959	0.003291	0.023404
Ifih1	645, 648	-0.343214	0.000160826	0.00492218			Eef2	48	1029523	8.54e-06	0.000672
Ifih1	289	-0.319778	0.000664924	0.01156			Eef2	279	-0.25894	0.005014	0.03041
Ifih1	291	-0.409364	0.00203342	0.0233737			Eef2k	395	-0.27249	0.003463	0.024097
Ifih1	648	-0.288167	0.00619909	0.0479322			Eef2k	444	0.368231	0.003158	0.022839
Ifngr1	370, 373	-0.219011	0.00136318	0.0181292			Eef2k	365	0.416224	0.008953	0.04417
Igf2	NA	0.710915	0.000996969	0.0149147			Eepd1	16, 19	0.486165	9.57e-05	0.002586
Igf2bp1	181	0.26555	6.91085e-05	0.0031221			Eepd1	110	0.34022	0.000418	0.006428
Ikzf3	268	-0.750023	0.00651535	0.0496345			Efnb1	280	2088796	1.23e-05	0.000809
Il16	967	-0.375864	0.000908359	0.0139841			Efr3a	692	0.712013	0.00787	0.040624
Ilf3	382	0.185848	0.00404962	0.0357084			Eftud2	361	0.722075	2.2e-05	0.001129
Ilrun	215	-0.268857	9.82812e-05	0.00383914			Egfr	1166	0.920978	0.000704	0.00903
Impdh2	416	0.237982	0.00225865	0.0249346			Ehbp1	1038	0.667041	0.000357	0.00585
Ing5	118	0.201441	0.00114321	0.0161901			Ehbp1	1038	0.458182	0.007614	0.039739
Ing5	118	-0.280734	0.00357003	0.0330164			Ehbp1l1	1444	0.797478	0.000121	0.002939
Inpp5d	868	-0.621758	1.70603e-06	0.000608379			Ehbp1l1	1460	0.335419	0.009949	0.047088
Inpp5e	103	-0.355795	0.000209921	0.00577905			Ehd1	479	1469909	2.88e-06	0.000447
Inpp5f	827	-0.6966	0.000137744	0.00458648			Ehd1	454	1168824	3.18e-05	0.001358
Ints10	381, 382	-0.662209	4.88877e-05	0.00250717			Ehd3	456	1110381	2.3e-05	0.001156
Ints10	381, 382	-0.206333	0.00107587	0.0155467			Eif2ak2	223	-0.23658	0.006187	0.034817
Iqcb1	413	-0.239588	0.00069019	0.011905			Eif2ak3	1092	1336594	8.67e-06	0.000672
Iqgap2	1356	0.777535	0.000377362	0.0082311			Eif2b5	540	-0.36917	0.001327	0.013225
Irf2bpl	195	0.406733	0.000202556	0.00563429			Eif3b	74, 75	-0.23701	0.009176	0.044709
Irf2bpl	69	0.275104	0.001601	0.0202559			Eif3c	9	-102483	3.5e-05	0.001434
Irf9	129	-0.20199	0.0016521	0.0206297			Eif3c	166, 181	-161333	0.000112	0.002833
Irs1	318	-0.232837	0.00142492	0.018723			Eif3e	399	-0.23699	0.003968	0.026217
Irs1	1074	0.371993	0.0057558	0.0454243			Eif4b	131	2120267	3.88e-06	0.000485
Irs2	723	0.171599	0.0033308	0.0317119			Eif4b	283	1366422	4.88e-05	0.001709
Irs2	573	0.26696	0.00507612	0.0418786			Eif4b	597	0.717097	7.5e-05	0.002232
Itpr1	1755	0.473366	0.00241786	0.0261098			Eif4b	406	0.671251	0.001143	0.01207
Itprid2	268	0.585981	0.000492782	0.00968758			Eif4b	425	0.57463	0.003209	0.023037
Itsn1	334, 335	-0.337026	1.59791e-05	0.00158985			Eif4enif1	352, 355, 356	-0.55715	0.000935	0.010687
Ivns1abp	277	-0.184361	0.000191027	0.00543775			Eif4enif1	355, 356	-0.35033	0.003789	0.02553
Ivns1abp	326	-0.452792	0.000394986	0.00842381			Eif4g1	708	1548527	1.21e-06	0.000348
Iws1	NA	0.659755	1.41576e-05	0.00148735			Eif4g1	1213	-0.37563	0.000219	0.004211
Iws1	667	1.01445	2.63167e-05	0.00192346			Eif4g1	NA	-0.41453	0.001163	0.012228
Iws1	295	0.336876	6.05339e-05	0.00289167			Eif4g1	1187	0.224702	0.002433	0.019253
Jade3	774	-0.188303	0.00112821	0.0160632			Eif4g1	1081	1004937	0.002805	0.021132
Jmjd1c	1039	0.17166	0.00203299	0.0233737			Eif4g1	1181	114978	0.002972	0.021891
Jmy	134	-0.551201	2.59498e-05	0.00192346			Eif4g3	436	-0.34837	0.002269	0.018564
Jph1	448, 452	0.291636	0.000622993	0.011147			Eif4g3	1151	0.29809	0.002325	0.018828
Jpt2	69	0.512706	4.29448e-05	0.0023946			Eif5b	209, 215	0.273463	0.002788	0.021027
Kalrn	1789	0.372282	4.77549e-05	0.00250717			Eif5b	183, 187	-0.56059	0.002942	0.021763
Kansl1	925	0.201991	0.00517683	0.042382			Eif5b	114	-0.23226	0.005623	0.032647
Kars	594	0.165851	0.00444741	0.0382697			Elf1	334	0.563148	0.010686	0.049197
Kat7	164	0.286964	0.000944004	0.0143037			Elf2	191	-0.23796	0.004211	0.027268
Kctd5	29	-0.514687	2.80981e-05	0.00198852			Elk3	115	-0.44431	0.003469	0.024103
Kdm1a	167	0.28375	7.02053e-06	0.00113319			Elmo1	NA	-0.29372	0.002061	0.017464
Kdm1a	NA	-0.284821	0.00288884	0.0290095			Eloa	82	0.423634	0.002198	0.018168
Kdm2b	880	-0.36596	0.00272402	0.0278293			Elp1	1186	0.462508	9.32e-05	0.002542
Kdm2b	991	-0.178002	0.00342982	0.0323052			Emcn	250	-0.18114	0.007286	0.038392
Kdm4a	NA	-0.19834	0.00135443	0.0180599			Eml1	146	0.221308	0.002999	0.022023
Kdm4c	513	0.390645	0.000514195	0.00993031			Eml1	159	0.352163	0.009144	0.044652
Kdm5a	1666	-0.384119	0.00168957	0.0209103			Emsy	173	0.435624	0.003885	0.025864
Kdm5a	204	-0.181454	0.00306094	0.030131			Emsy	371	-0.23999	0.008997	0.044288
Khsrp	481	0.213239	0.00379919	0.0342485			Eno1	419	-0.42763	0.000283	0.004999
Khsrp	194	-0.312097	0.00600993	0.0470665			Ensa	109	2113322	1.68e-06	0.000365
Kif11	925	-0.327793	0.00101358	0.0150748			Ensa	109	2523042	0.006273	0.03512
Kif18a	674	-0.218942	0.000255837	0.00654116			Ep300	887	-0.48653	0.004452	0.028276
Kif20a	542	-0.176443	0.00189239	0.0225294			Ep400	3065	0.750146	4.44e-05	0.001616
Kif20b	NA	-0.623779	2.61146e-07	0.00029785			Ep400	923	-0.2333	0.004983	0.030329
Kif20b	1711	-0.564731	1.44173e-05	0.00148735			Ep400	1650	-0.27083	0.00678	0.036684
Kif20b	806	-0.329044	4.69702e-05	0.00249508			Ep400	NA	-0.24314	0.008157	0.041541
Kif22	458	-0.770179	8.22794e-05	0.00341916			Epb41	703, 706	0.696	0.000186	0.003855
Kif22	NA	-0.181972	0.00234892	0.0255813			Epb41	703	0.889766	0.000435	0.00662
Kif23	796	0.243055	0.000168516	0.00504773			Epb41	678	0.425324	0.001889	0.016647
Kif2c	515	-0.39025	2.97739e-05	0.0020251			Epb41	678	0.568755	0.002641	0.020368
Kifc5b	492	0.628908	6.91737e-07	0.000461178			Epb41	543, 556	-0.23947	0.005761	0.033224
Klc3	167	0.53196	0.000336478	0.00768935			Epb41l1	510	1470614	6.32e-05	0.002035
Klf16	181	0.232543	0.000973801	0.0146443			Epb41l1	86	-0.30986	0.001373	0.013513
Klhdc7a	313	-0.272977	0.00402597	0.0355642			Epb41l1	685	-0.23721	0.008086	0.041273
Kmt2e	1070	-0.345714	0.000202826	0.00563429			Epb41l2	395	1118356	2.99e-06	0.000447
Kmt5b	427	-0.505521	0.00018495	0.00533921			Epb41l2	86	1391138	7.69e-06	0.000645
Knop1	261	0.288006	0.00166171	0.0206992			Epb41l2	86	1422298	0.000848	0.010104
Kpna1	244	0.165118	0.00305614	0.030131			Epb41l2	630	121671	0.000899	0.010436
Krt18	22	0.173067	0.0012481	0.017181			Epb41l2	492	-0.23816	0.008038	0.04115
Krt18	NA	0.327343	0.00381824	0.0343288			Epb41l3	409	1303728	3.93e-05	0.001496
Krt20	101	0.297834	0.000172168	0.00508999			Epb41l3	456	0.543958	0.000177	0.003738
Lactb2	279	0.55336	9.40672e-06	0.00131012			Epb41l3	107	-0.41805	0.001208	0.012513
Larp1	299, 302	0.513937	0.000349643	0.00787286			Epb41l5	348	0.733728	0.000363	0.005903
Larp1	NA	0.475785	0.00235753	0.0256204			Ephb4	575	0.936682	2.02e-05	0.001068
Larp4	592	-0.291316	0.00125154	0.017181			Epn1	419	-0.24735	0.003365	0.023734
Larp7	237	-0.236015	0.000781182	0.0127912			Epn1	459	-0.22773	0.005245	0.031138
Lat	199	0.355646	0.000181692	0.00526667			Eps15	NA	0.866023	4.31e-05	0.001596
Lats1	246, 255	-0.254857	0.000908648	0.0139841			Eps15	798	0.277718	0.004139	0.027057
Lbr	70	0.549915	3.03591e-06	0.000705343			Eps15l1	229	-0.30163	0.002369	0.01904
Lbr	154	0.905019	2.07244e-05	0.00174662			Eps8l2	242	-0.38224	0.003439	0.024041
Ldb1	302	1.07346	0.000234654	0.00622523			Erbin	869	100559	0.000131	0.003092
Lemd2	149, 150	-0.688239	3.20344e-05	0.00210822			Erbin	1013	0.57283	0.00588	0.033616
Lemd2	505, 507	0.249448	4.8656e-05	0.00250717			Erbin	485	0.699535	0.009136	0.044645
Leo1	272	1.6907	3.95576e-06	0.000830927			Erc1	37	1074846	0.000173	0.003688
Lig1	232	-0.634624	2.13783e-05	0.00176245			Erc1	37	0.622151	0.000643	0.008552
Lig1	65, 77	0.402714	0.00224536	0.0248594			Erc1	17, 21	0.275338	0.006964	0.037331
Limch1	169	0.459967	0.00368507	0.0335693			Ercc6l	1021	0.718176	4.74e-06	0.000518
Limd1	397, 413	-0.234912	0.000942271	0.0142953			Erf	491	0.85699	0.000482	0.007039
Limd2	30	-0.675082	0.000154327	0.00479811			Erg	103	-0.31228	0.002021	0.01736
Lin28b	218	0.226364	0.00314244	0.0307114			Ergic2	11	3226612	5.23e-07	0.000243
Lin54	310, 314	-0.47301	2.99859e-06	0.000705343			Erich5	161	-0.34868	0.003355	0.023717
Llgl1	986	0.519006	0.000502437	0.009802			Ermp1	34	0.405842	0.001354	0.013382
Llgl1	982, 986	-0.239247	0.000634158	0.0112418			Ero1l	106	-0.17956	0.007257	0.038309
Lman1	333	-0.180979	0.00431948	0.037442			Errfi1	331, 333	0.642039	3.67e-05	0.001454
Lmna	18, 19	0.682875	2.43631e-05	0.00189343			Esf1	651	-0.46403	0.000391	0.006221
Lmnb1	17	0.52021	1.45154e-06	0.000595485			Esf1	688, 689	-0.62929	0.001037	0.011402
Lmnb1	17, 21	0.403854	8.72769e-06	0.00128683			Esf1	75	-0.56648	0.00359	0.024683
Lmnb1	392, 394	-0.366121	2.05213e-05	0.00174662			Esf1	688	-0.46936	0.005125	0.030816
Lmtk2	1076	-0.207294	0.00254573	0.0268428			Espl1	1504	0.726016	0.005183	0.030898
Lpin1	NA	-0.205691	0.00184631	0.0221875			Ess2	394, 398	0.249655	0.001239	0.01267
Lpin1	298	-0.440614	0.00474195	0.0400623			Esyt2	650	0.377339	0.001536	0.014472
Lpxn	54	-0.223187	0.00357208	0.0330164			Etfdh	550	0.537362	0.007848	0.040532
Lrba	979	0.640963	0.000860963	0.0135684			Etl4	1049	-0.82546	3.46e-05	0.001431
Lrba	1000, 1003	-0.333021	0.00357192	0.0330164			Etl4	1843	0.256533	0.00094	0.010727
Lrp4	1887	0.399519	0.000462814	0.00924061			Etl4	1796	-0.39811	0.001922	0.016848
Lrrc25	267	-0.284145	2.85533e-05	0.00198852			Etl4	1796	-0.31928	0.002019	0.01736
Lrrc41	276	-0.252213	0.000618341	0.0110896			Etl4	1035	-0.22118	0.001963	0.017133
Lrrc8c	212, 215	-0.298996	0.00261384	0.0272603			Ets1	251	-0.28755	0.003303	0.023448
Lrrfip1	614	0.210925	0.00174028	0.0212634			Evi2b	264	0.507795	0.000994	0.011058
Lrrfip1	72	-0.345255	0.00232531	0.0254325			Evi2b	264	0.790212	0.002687	0.020634
Lrrfip1	649	-0.203685	0.0048436	0.0407143			Evl	367	0.777274	0.003804	0.025591
Lsr	NA	-0.408641	9.29229e-05	0.00373005			Exoc1	473	0.487861	0.00023	0.004351
Ltbp4	1557	-0.511576	0.0002266	0.00608949			Exoc1	470, 473	0.784302	0.000961	0.010859
Luc7l2	18	-0.216572	0.000761655	0.0126125			Exoc1	565	0.27125	0.009962	0.047095
Luc7l3	115	0.299978	0.000379269	0.00824527			Exoc7	NA	0.397218	0.003288	0.023404
Luzp1	382	-0.862112	0.00373654	0.033823			Exosc10	624	0.266128	0.004906	0.03014
Lyar	91	0.326666	0.00270204	0.0277516			Exosc5	19, 23	-0.45638	0.000258	0.004699
Lyl1	36	0.255525	0.000183913	0.00532099			Ezh2	NA	0.828621	0.000214	0.004152
Lyn	NA	-0.459781	0.00620173	0.0479322			Ezh2	NA	-0.32725	0.004043	0.026576
Lyst	195	0.387347	0.000441407	0.00898846			F2r	NA	-0.31934	0.004098	0.026831
Lyst	375	0.374771	0.00208384	0.0238088			F2rl1	387	1250708	3.08e-06	0.000455
Lyst	2203, 2207	0.177928	0.00372112	0.0337685			F2rl1	377	0.411856	0.001825	0.016268
Lzts1	50	-0.303919	0.00167208	0.0207776			F5	903	0.219756	0.00445	0.028276
Lzts2	572	-0.239623	2.61014e-05	0.00192346			Fabp1	11	-0.23597	0.003864	0.025775
Mad2l1	195	1.81111	0.000176151	0.00514496			Fads2	433	-0.2941	0.008672	0.043216
Maf1	68	-0.320836	0.00252691	0.0267675			Fam114a1	197, 206	0.505698	2.51e-05	0.001209
Magi3	992	0.479734	0.000865203	0.0135933			Fam117a	67	3234825	3.07e-08	0.000118
Magohb	106	-0.490206	0.00551013	0.0440983			Fam117a	145	-0.25256	0.002895	0.021548
Map1b	1373, 1384	-0.499403	4.45555e-05	0.00244903			Fam120a	426	-0.50413	0.000191	0.003941
Map1b	2252	-0.275251	0.00199156	0.0232005			Fam120a	415	0.49868	0.002622	0.020263
Map2	1654	0.356098	0.002354	0.0256043			Fam122b	119	-0.34075	0.003195	0.022996
Map2	28	0.19903	0.00327954	0.0314106			Fam126a	415	1409945	5.03e-06	0.000524
Map2k4	88	0.295348	0.000891229	0.0138321			Fam126a	453	0.678949	0.00459	0.028832
Map3k11	508	-0.246775	1.24158e-05	0.00141308			Fam129a	576, 581	0.408699	0.000708	0.009043
Map3k11	743	-0.203231	0.00116349	0.0163127			Fam129a	581	-0.28611	0.003239	0.023172
Map3k11	638	0.292459	0.00234833	0.0255813			Fam13a	322	-0.27324	0.002096	0.017632
Map3k3	176	-0.263924	0.00322442	0.0311748			Fam160a2	855	0.679906	1.19e-05	0.000801
Map4	826	0.79135	8.37169e-06	0.00124944			Fam167b	41	0.694272	0.000278	0.004934
Map4k4	NA	0.533342	0.000212928	0.00582719			Fam171a2	785	-0.39699	0.000829	0.010011
Map4k4	646	0.192355	0.00223915	0.0248266			Fam53c	232	0.317473	0.001992	0.017273
Map7	183	0.994649	6.71758e-05	0.00308648			Fam76b	215	0.264095	0.003978	0.02626
Map7d1	275	0.522362	6.71691e-05	0.00308648			Fam83d	454, 458	-0.37733	0.000394	0.006239
Map7d1	401	0.430262	0.000772939	0.0127444			Fam83g	649	0.752891	2.11e-05	0.001105
Map7d1	118, 127	0.186422	0.00631231	0.0485908			Fam83g	649	1141519	0.00046	0.006837
Mapk3	203, 205	0.337194	0.00565225	0.0449774			Fam83g	356	0.50245	0.002955	0.021826
Marcks	163	-0.558624	0.000568816	0.0105087			Fam83h	926	-0.28263	0.003479	0.02413
Marcksl1	148, 151	-0.206867	0.00330158	0.0315626			Fam83h	841	0.483529	0.010546	0.048797
Mark3	378	0.349304	0.000355698	0.00795083			Fam98a	283	-0.31324	0.003573	0.024593
Marveld2	384	-0.254712	0.002576	0.0270554			Farp1	34	1012759	2.01e-05	0.001068
Mast2	1337	-0.417396	1.029e-05	0.00134366			Farp1	NA	0.854219	0.002322	0.018823
Mast2	970	1.12298	4.15071e-05	0.0023573			Farp2	NA	1385641	0.001501	0.014227
Mast2	14	0.338138	0.000779998	0.0127912			Farp2	NA	0.706275	0.002457	0.019417
Mast3	1237	-0.745681	5.84385e-05	0.0028268			Farp2	863	-0.29015	0.005956	0.033823
Mast3	168	0.391199	0.00016958	0.00505328			Fas	207, 208, 220	-0.55949	0.000244	0.004528
Mast3	156, 168	0.309907	0.000802215	0.0129896			Fasn	1577	-0.27729	0.004837	0.029856
Mast4	2517	0.601714	1.94331e-05	0.00171652			Fbxl19	388	-0.24462	0.010938	0.049993
Mbd4	402	-0.314492	0.00532602	0.0431883			Fbxl3	12	-0.51401	0.001322	0.01319
Mbd5	300	-0.233652	0.000365975	0.00806081			Fbxo10	338	-0.25351	0.008469	0.042578
Mcl1	144	0.190762	0.00615541	0.0478078			Fbxo38	798	-0.28331	0.004624	0.028959
Mcm4	19, 26	-0.433986	3.72586e-05	0.00222305			Fbxo38	746	-0.29563	0.005402	0.031821
Mcm6	704	0.267981	0.00114009	0.0161901			Fbxo42	488	0.444596	0.001346	0.013322
Mcm6	762	0.62515	0.00532393	0.0431883			Fcho2	373	0.318462	0.003185	0.02297
Mcph1	260	-0.702966	2.48418e-06	0.000645633			Fermt3	345	0.522629	0.000442	0.006689
Mdc1	298	-0.304952	4.20803e-05	0.00237195			Fermt3	8	-0.19084	0.006419	0.035458
Mdc1	1128	-0.399491	7.95147e-05	0.00335889			Fez2	200	0.365442	0.000931	0.010662
Mdc1	929	-0.280184	0.00503002	0.0417147			Ffar4	NA	-0.20047	0.004261	0.027511
Mdc1	929	-0.207653	0.0061384	0.0477261			Fga	283	0.291027	0.004891	0.030073
Mdh1	241	0.236934	0.00260541	0.0272603			Fga	300	0.421688	0.006308	0.035177
Mdm1	556	0.315604	0.00120938	0.0167673			Fgd1	116	-0.24825	0.007917	0.040747
Mecp2	350	-0.200326	0.00334398	0.0317699			Fgd1	710	-0.18975	0.010008	0.047134
Mecp2	216	-0.172689	0.00413414	0.0362469			Fgd5	387	0.889582	0.000601	0.008154
Med1	1209, 1217	0.382435	0.000133567	0.00451127			Fhl1	98	-0.37968	0.006343	0.035255
Med1	1217	-0.299815	0.00161084	0.0202705			Fip1l1	86	-151552	1.24e-05	0.000809
Med14	1149	-0.368961	0.000309554	0.00726394			Fip1l1	541	0.523241	0.000988	0.011015
Med7	195	0.268156	0.000412062	0.00864373			Fip1l1	479, 481	-0.33891	0.002705	0.020721
Med7	195	0.287229	0.000982621	0.0147576			Fis1	29	0.266061	0.002815	0.02115
Mef2a	485	0.223475	0.000479208	0.00948152			Fkbp15	617	0.739365	7.97e-05	0.002311
Mef2c	396	-0.224979	0.00048186	0.00952171			Fkbp15	NA	-0.61996	0.000176	0.003719
Mef2d	180	-0.296996	0.000343466	0.00780254			Fkbp15	NA	0.498382	0.000196	0.003988
Mef2d	NA	0.225734	0.00222661	0.0247412			Fkbp15	1190	0.445595	0.000301	0.005247
Melk	452	-0.271905	0.000248102	0.00642463			Fkbp15	1190	0.224633	0.003207	0.023037
Mepce	188, 192	0.240106	0.00593166	0.0465487			Fli1	39	0.32311	0.00174	0.015749
Mettl22	120	0.186722	0.00317871	0.0309592			Flii	436	0.929085	0.000411	0.006395
Mettl6	15	-0.219472	0.00640166	0.0490215			Flna	968	0.323255	0.001092	0.011724
Mff	129, 131	0.227762	0.00153868	0.0196946			Flna	2143	0.617599	0.001774	0.015943
Mff	129, 131	-0.434769	0.00550894	0.0440983			Flnb	1611	-0.30696	0.001267	0.012837
Mga	352	1.04281	0.000257311	0.00654329			Flvcr2	538	-124167	6.08e-06	0.00058
Mgrn1	428	-0.277087	0.00261769	0.0272617			Flvcr2	NA	-0.40125	0.000511	0.007276
Mia3	772	-0.377882	4.45597e-05	0.00244903			Fmnl1	1018	0.59731	0.001802	0.016141
Mia3	772	-0.246919	0.000125061	0.0043798			Fndc3b	208	0.719644	8.09e-05	0.002337
Mia3	820	-0.341226	0.000747968	0.0124595			Fnip1	593	0.522011	0.000329	0.00554
Mia3	1733	-0.163607	0.00094605	0.0143206			Fnip1	232	0.633446	0.00037	0.005986
Mia3	1770	-0.344337	0.0014175	0.0186574			Foxa1	327	-0.20132	0.005505	0.032192
Mia3	1915	-0.190128	0.00259028	0.0271678			Foxj2	NA	-0.28951	0.009015	0.044335
Micall2	153	-0.367851	3.31062e-05	0.00216022			Foxk1	402, 406	0.702285	0.000162	0.003498
Micall2	766, 768	-0.254344	0.00159694	0.0202533			Foxo1	253	0.758845	6.68e-05	0.002093
Mid1	96	-0.442926	0.000897599	0.0138888			Foxo3	252	0.917184	1.49e-05	0.000899
Mindy1	103	-0.357989	0.000851445	0.0134877			Foxo3	295	0.753094	0.000135	0.003169
Mindy2	99	-0.258632	3.86756e-05	0.00228097			Foxo3	43	-0.29125	0.005133	0.030831
Mink1	603	1.19551	0.000114223	0.00417354			Foxo4	NA	0.708991	9.07e-05	0.002514
Mink1	NA	-0.397078	0.000693528	0.0119221			Frmd4a	854	0.828711	0.000347	0.005735
Miox	NA	-0.264943	0.00383589	0.0344082			Frmd4a	696	0.359906	0.000754	0.009418
Mis18bp1	478	-0.348725	0.000661163	0.0115208			Frmd4a	785	0.2225	0.002867	0.021434
Mis18bp1	305	0.196219	0.000709318	0.0120549			Frmd4a	590	-0.2065	0.009111	0.044606
Mis18bp1	985	-0.310773	0.00100405	0.0149767			Frmd4a	675, 679	0.517398	0.008799	0.043625
Mki67	404	0.69888	0.000109846	0.00409826			Frmd4a	666	-0.1823	0.007676	0.039899
Mki67	1825, 1836	-0.487975	0.000104686	0.0039734			Frmd4b	629	0.591212	1.59e-05	0.000937
Mki67	981	-0.757366	0.000734872	0.0123423			Frmd4b	916	0.444509	0.003508	0.024264
Mki67	1952	-0.739685	0.000816972	0.0131729			Fry	1991	0.569426	7.67e-05	0.002259
Mlf1	34	0.5182	0.00287984	0.028957			Fyb	203	0.46132	0.000156	0.003408
Mlxipl	23, 25	-0.164052	0.00344038	0.0323649			Fyb	267	0.409757	0.00134	0.013286
Mndal	177	-0.477283	1.1419e-05	0.00137873			Fyco1	372	-0.30207	0.001071	0.011575
Mndal	232	-0.36114	0.00342066	0.0322867			Fzr1	151	0.378086	0.000581	0.007959
Mon2	204	-0.386064	3.69701e-05	0.00221581			G3bp1	248	0.664011	0.005476	0.03212
Morc2a	614	-0.325895	3.09981e-05	0.00205306			G6pdx	402	-0.22198	0.007669	0.039899
Morc2a	854, 859	-0.15881	0.00161144	0.0202705			Gab1	649, 652	0.51818	3.16e-05	0.001357
Morc2a	854	0.186377	0.00500676	0.0415892			Gab1	NA	0.449073	0.000128	0.003054
Morc3	534	-0.520543	1.4757e-06	0.000595485			Gab1	266	0.75243	0.004099	0.026831
Morc4	507	0.77508	1.86851e-06	0.000611209			Gab1	NA	0.295563	0.006546	0.035916
Morc4	581	-0.337726	0.000836125	0.0133137			Gabra1	393	-0.65756	0.004986	0.030329
Mpdz	908	-0.219368	0.000307023	0.00725407			Garem1	659	0.757415	2.22e-05	0.00113
Mpdz	231	0.188879	0.00124929	0.017181			Gars	690	0.438317	0.000654	0.008649
Mphosph6	111	-0.247208	0.00376214	0.0340145			Gatad2a	44	0.33498	0.001723	0.015653
Mphosph8	164	-0.310918	0.000374308	0.00818778			Gatad2a	96	-0.25852	0.00419	0.027222
Mplkip	65	0.254168	0.000199824	0.00557109			Gatad2a	96, 103	-0.32271	0.009081	0.044547
Mpp5	84	0.755892	0.000139341	0.00458648			Gatad2b	130, 135	-0.30305	0.002354	0.018951
Mprip	976	-0.324493	1.44525e-05	0.00148735			Gba2	911	0.306586	0.000386	0.006152
Mprip	376	0.248344	0.00191444	0.0226273			Gclm	37	0.567565	0.000333	0.005593
Mprip	364	-0.251033	0.00229902	0.0252349			Gemin5	1410, 1414	-0.30768	0.002483	0.019534
Mprip	617	-0.189063	0.00271398	0.0277997			Gemin5	48	-0.2644	0.002793	0.021057
Mprip	976	0.177711	0.00522559	0.0426673			Gfpt1	259	4997686	7e-09	0.000107
Mrc2	1445	0.683052	0.00405708	0.0357536			Ggta1	20	121757	1.49e-05	0.000899
Mrto4	225, 239	-0.190296	0.0012145	0.0168079			Gigyf1	24	0.219101	0.00504	0.030489
Msantd2	27	-0.190298	0.00086416	0.0135908			Gigyf2	202	0.504659	0.00092	0.010591
Msantd3	274	-0.166716	0.00434355	0.0376082			Gigyf2	26	0.270213	0.005928	0.033716
Msh6	252, 256, 261	0.299283	0.000796087	0.0129314			Gigyf2	19, 23	0.374	0.00728	0.038376
Msn	576	-0.445136	1.66159e-05	0.00160838			Gja1	255	0.443871	0.001543	0.014493
Msn	576	-0.257737	0.000125402	0.0043798			Gjb1	229	-0.52922	0.000139	0.003204
Msn	407	-0.216212	0.00653245	0.0497115			Gjb1	229	-0.3044	0.008093	0.041298
Mt2	45	1.11403	4.74021e-06	0.000956399			Glcci1	384	-0.34706	0.000156	0.003408
Mta3	427	0.245492	0.000398193	0.00843308			Gle1	352	0.849721	0.000236	0.004417
Mtmr2	9	0.326354	0.00089915	0.0138987			Gle1	362	-0.18488	0.009771	0.046561
Mtmr3	633	0.164039	0.00422515	0.0368325			Gli3	445	-0.52841	0.001192	0.012427
Mtss2	564	0.192898	0.00446552	0.0383609			Glud1	128	-0.37611	0.000214	0.004152
Mtus1	NA	1.62872	0.00014669	0.00470575			Glyr1	113, 114	-0.64811	0.000251	0.004617
Mtus1	NA	-0.169758	0.00501145	0.0416056			Glyr1	113	-0.2954	0.009047	0.044422
Mvb12a	161	0.789878	0.000793645	0.0129144			Gm13889	217, 220	0.981932	0.000394	0.006239
Mxra7	79	0.315598	0.000153032	0.00479811			Gm13889	217	0.672592	0.000617	0.008259
Mxra7	94	-0.200579	0.000452116	0.00911005			Gm13889	196	0.305901	0.007336	0.038598
Mybbp1a	1323	-0.293491	0.000386766	0.00830159			Gnai3	206	-0.22826	0.001392	0.013628
Mybbp1a	1219	-0.223362	0.0018455	0.0221875			Gnai3	62	-0.2049	0.002594	0.020086
Mycbp2	2855	0.446846	9.57462e-05	0.00379373			Gnai3	206	-0.25498	0.005398	0.03181
Mycbp2	2884, 2889	-0.488116	0.00182742	0.0220817			Gnas	242	0.522735	0.000142	0.003229
Mycbp2	NA	0.166959	0.00350383	0.0327385			Gnas	242	0.327532	0.003171	0.022913
Myct1	101	0.265031	0.00104237	0.0153394			Gnl1	51	-0.26367	0.003086	0.022546
Myh10	NA	-0.30992	4.35379e-05	0.00241888			Gnl2	647	0.260107	0.003482	0.024138
Myh10	1952, 1956	-0.191119	0.0004405	0.00898222			Gnl3	485	-0.40675	0.000942	0.01074
Myo18a	1994, 2001, 2002, 2003, 2016	-0.420764	0.000279125	0.00691553			Gnl3	NA	-0.38163	0.006297	0.035177
Myo18a	2032, 2037, 2039	-0.195935	0.00523819	0.0427474			Gnptab	1229	-0.459	0.000948	0.010782
Myof	174	-0.154659	0.00192356	0.0226726			Golga1	751	0.955658	8.39e-05	0.002388
Naa80	44	-0.17383	0.000658332	0.0114936			Golga1	30, 41	-0.2166	0.002418	0.019229
Nadk	NA	-0.340321	0.000779738	0.0127912			Golga2	120	-0.37185	0.00101	0.011185
Nav1	NA	-0.23864	0.00153033	0.0196369			Gorasp2	222	0.891186	0.000195	0.003981
Nbn	433	-0.361978	1.10671e-06	0.000547428			Gp1bb	186	0.500528	0.009703	0.046353
Nbn	433	-0.442637	1.57163e-06	0.00060104			Gpalpp1	104	-0.32006	0.001329	0.013229
Nbn	433	0.345365	0.000369586	0.00811924			Gpam	687	-0.30804	0.009999	0.047132
Ncaph	43	-0.416733	1.51608e-05	0.00152944			Gpatch2	114, 116	0.59717	1.86e-05	0.001026
Ncbp3	410	0.214796	0.00378575	0.0341619			Gpatch4	130	0.231325	0.003985	0.026282
Nckipsd	122	0.250023	0.00378045	0.0341398			Gpatch8	437	-0.51879	0.00071	0.009045
Ncor2	549, 550	-0.259696	7.05545e-05	0.00314501			Gpatch8	NA	0.469647	0.000632	0.008423
Nde1	282	-0.174237	0.000299637	0.00716792			Gpbp1l1	76	0.600507	0.001459	0.01399
Ndrg1	356, 362	-2.39019	0.000825692	0.0132439			Gphn	338	1278325	0.004403	0.028073
Ndrg1	389	-0.187856	0.000910144	0.0139841			Gpr107	537	-0.32636	0.005901	0.033621
Ndrg1	354, 357	-1.35222	0.00114346	0.0161901			Gprasp1	626, 629	-0.22722	0.004866	0.029939
Ndrg1	362, 366	-1.73998	0.00155181	0.0198268			Gprin3	715	0.900127	0.000553	0.007699
Ndrg1	330, 335, 336	-0.531694	0.00298308	0.0296068			Gprin3	721	0.652568	0.002516	0.019709
Ndrg1	362	-0.985859	0.00603639	0.0471533			Gpsm2	564	0.397045	0.000363	0.005896
Ndrg2	332, 338, 344	-0.67703	0.00139358	0.0184319			Gramd1a	279	-0.21068	0.009332	0.045229
Ndufa4l2	74	0.625613	0.00182679	0.0220817			Gramd1a	49	-0.38246	0.009833	0.046729
Nectin1	389	1.05601	0.000552799	0.0103286			Grasp	93	-0.30062	0.006453	0.035562
Nectin4	NA	0.182058	0.000145614	0.00469085			Grb14	370	0.442635	0.002008	0.017344
Nexn	16	0.226696	0.00327326	0.0313701			Grin2a	1112	-0.97164	6.06e-06	0.00058
Nf1	878	-0.210375	0.000385571	0.00829532			Grip1	952	0.907818	0.007712	0.040018
Nf1	2819	0.411698	0.00180683	0.0218846			Gripap1	631	-0.32113	0.005031	0.030454
Nfia	323	0.374922	0.00254542	0.0268428			Grsf1	343	0.246422	0.004646	0.029021
Nfib	264, 265	-0.214008	0.00108824	0.0156686			Grwd1	344	0.279042	0.001873	0.016572
Nfib	NA	-0.178541	0.00157052	0.0199853			Gse1	433	0.244356	0.01004	0.047229
Nfic	193	-0.32641	9.83252e-06	0.00131106			Gsk3b	389	-0.30005	0.000656	0.008654
Nfic	323	-0.317707	0.000166479	0.00503291			Gtf2f1	433	0.702273	4.09e-06	0.000494
Nfix	NA	-0.331076	0.000169717	0.00505328			Gtf2f1	NA	1910245	8.22e-06	0.000667
Nfx1	147	0.329145	3.22568e-05	0.00211379			Gtf2f1	377, 380, 381	-0.62949	0.000108	0.002748
Nhej1	245	-0.202779	0.000539352	0.0101978			Gtf2f1	380, 381	-104917	0.000202	0.004028
Nhsl2	800	-0.260572	0.00315266	0.0307525			Gtf2f1	389	0.656587	0.000166	0.003569
Nin	1921	0.155049	0.000543185	0.0102336			Gtf2f1	377	-0.27199	0.000655	0.008651
Nipbl	350	-0.198495	0.0014923	0.0193105			Gtf3c4	17	-0.24813	0.002418	0.019229
Nipbl	350	-0.24367	0.00172029	0.0211532			Gtf3c4	607	-0.20939	0.002812	0.021144
Nipbl	350	-0.224992	0.00195595	0.0229229			Gypc	78	0.194414	0.009523	0.045807
Nkap	9	0.173314	0.00640342	0.0490215			Gys1	698, 702	0.410497	0.001879	0.016596
Nktr	773	0.665762	3.43553e-05	0.00217155			Gys1	698	0.362417	0.004138	0.027057
Nktr	563, 565	0.214853	0.000384006	0.00829532			Gys2	8	3646094	1.06e-05	0.00075
Nktr	NA	0.180536	0.000647178	0.0113805			Gys2	687	0.587738	0.000466	0.006891
Nol8	300	0.380239	4.00859e-05	0.00231835			H13	368	-0.17156	0.008165	0.041554
Nolc1	418	-0.813804	5.49873e-07	0.000421587			H1f0	5	0.225043	0.006343	0.035255
Nolc1	371	0.418968	0.00399647	0.0354231			H1f2	113	1049494	1.1e-05	0.000765
Nolc1	585	-0.225327	0.00448839	0.0384927			H1f2	146	0.599362	0.010919	0.049932
Nono	452	-0.452963	0.000237292	0.00624292			H1f3	27	0.838598	5.7e-05	0.001886
Nono	430	-0.36621	0.000610271	0.0109834			H1f4	113	1062932	6.02e-06	0.00058
Nos3	1178	0.544893	0.000347274	0.00783103			H1f4	55	0.273449	0.002029	0.01736
Nphp4	475	0.402888	0.000148477	0.00475313			H1f5	135	0.645783	0.002195	0.018165
Npm1	252	-0.290664	0.000194149	0.00549277			H2bc3	7	0.465709	0.000205	0.00405
Npm1	252	-0.308114	0.00526989	0.042892			H2bc9	7	133387	1.53e-06	0.000358
Nr2c1	203	-0.172046	0.00451787	0.0386806			H2bu2	8	1120173	8.43e-06	0.000672
Nr2c2	68	-0.327971	0.00014199	0.00461286			H3c8	29	1362107	0.010175	0.047617
Nsd2	8	-0.177945	0.00345901	0.0324803			H3f3a	29	1774295	2.6e-07	0.000208
Nsd2	408	0.232758	0.0044234	0.0381308			Hacl1	10	-0.32207	0.002296	0.018654
Nsd3	585	0.349196	0.000317222	0.0073813			Hadh	13	0.966239	1.16e-05	0.000788
Nsf	207	0.394515	0.00546463	0.0438945			Hadh	186	0.472481	0.000253	0.004638
Nsrp1	432	0.243682	0.00302044	0.0298617			Hadh	13	0.903409	0.000194	0.00397
Nsrp1	31	0.227509	0.00417778	0.0365443			Hal	635	-0.29188	0.003529	0.024383
Nufip2	88	0.565401	2.84617e-05	0.00198852			Hbs1l	150	0.934213	0.000155	0.003408
Numa1	1812	-0.256879	2.2598e-05	0.00179543			Hbs1l	210	0.325411	0.008201	0.041647
Numa1	398	0.285631	0.000140729	0.00461286			Hck	200	0.86397	6.57e-05	0.002077
Numa1	1844	-0.252661	0.000157621	0.00485335			Hdac1	421	-0.43151	0.005822	0.033422
Nup107	11	0.311656	0.00491674	0.0410192			Hdac4	629	0.683119	0.000111	0.002798
Nup98	839	-0.56971	0.000449544	0.0090821			Hdac7	178	1874128	3.17e-07	0.000208
Nup98	1042	0.494252	0.00157894	0.0200592			Hdac7	344	0.506989	0.001164	0.012235
Nup98	623	0.333926	0.00430124	0.0373049			Hdgf	103	2252447	3.69e-06	0.000485
Orc1	197	-0.258557	0.000909998	0.0139841			Hdgf	153	0.48975	0.000751	0.009389
Osbp	377, 380, 383	0.174014	0.00229782	0.0252349			Hdgf	202	-0.2917	0.0048	0.029701
Osbp	377, 380	-0.229931	0.00538307	0.04349			Hdgf	132, 133	-0.23784	0.007018	0.037561
Osbpl3	405	0.214466	0.000471979	0.00937477			Hdgfl2	628, 635	-0.58824	0.000698	0.008991
Ostm1	326	0.713547	0.00119713	0.0166577			Hdgfl2	389, 391, 395	-0.21792	0.0071	0.037791
Otud5	165, 177	-0.425331	6.57188e-06	0.00108358			Hdlbp	840	1050514	3.4e-06	0.000473
Oxsr1	324, 325	0.364138	0.000407309	0.00855572			Hdlbp	1252	0.55976	0.000106	0.002726
P2ry1	NA	0.15988	0.00635369	0.0487405			Hdlbp	1252	0.691463	0.000227	0.004316
P2ry2	327, 329	-0.409038	0.000655827	0.0114936			Hdlbp	454	0.248215	0.00334	0.023636
Pabpn1	146	-0.259469	0.000115937	0.00421274			Heatr5a	2030	0.98012	0.000302	0.005251
Pacs1	502	0.469335	0.00102911	0.0152115			Heatr5a	1647	-0.29314	0.003277	0.023375
Pagr1a	236	0.153403	0.000835556	0.0133137			Heatr5a	1647	-0.23741	0.010348	0.048243
Pak2	152	0.661316	2.01003e-05	0.00172245			Heatr6	398, 399	-0.64914	9.11e-05	0.002522
Pak2	169	-0.494808	0.000159522	0.00490203			Helb	942	1478939	1.25e-05	0.000809
Pak4	293	-0.188701	0.00647947	0.0494555			Helb	1026	0.299147	0.002386	0.019105
Pakap	766, 768	-0.398638	0.00039872	0.00843308			Helb	946	-0.36579	0.003038	0.02226
Palb2	NA	0.150665	0.00132256	0.0178522			Helz	1785	0.842957	0.00049	0.007092
Pald1	89	0.409643	0.000555311	0.0103465			Hif3a	207	-0.31111	0.002863	0.021426
Palmd	370	-0.448904	8.8202e-06	0.00128809			Hirip3	207, 208	-0.40851	0.000673	0.008814
Papola	648, 654	0.194918	0.00490665	0.0409796			Hirip3	134, 135, 141	0.933773	0.00076	0.009465
Pard3	1312	0.189098	0.00121605	0.0168142			Hirip3	575	0.836852	0.003289	0.023404
Pard3b	746	-0.379733	3.48329e-05	0.00218905			Hirip3	205, 207	-0.40966	0.003954	0.026135
Pard3b	801	0.238081	0.00133451	0.0179032			Hivep3	555	-0.58573	0.001282	0.012917
Pard3b	710	-0.228759	0.0024804	0.0265233			Hmga2	100	-0.2899	0.009849	0.046769
Pard3b	635	-0.222252	0.00262412	0.0272802			Hmgb2	181	0.94025	0.000101	0.002635
Pard3b	990	-0.258861	0.00394026	0.0350667			Hmgb3	135	-0.22716	0.004553	0.028674
Parp10	959	-0.401715	6.66306e-05	0.00308648			Hmgcr	NA	0.426994	0.005666	0.032813
Parp12	268	-0.321047	0.000776176	0.0127703			Hmgcs1	293	0.755986	2.33e-05	0.001163
Parp14	1407	-0.34798	0.000895397	0.0138735			Hnf1a	NA	0.526928	0.000147	0.003294
Parp4	NA	-0.237042	0.000172408	0.00508999			Hnrnpa0	88	109751	4.17e-05	0.00156
Pask	852	0.453084	0.00102901	0.0152115			Hnrnpa1	95	1004135	0.00541	0.031846
Patj	482, 490	-0.491874	1.2421e-05	0.00141308			Hnrnpa2b1	212	0.974597	0.000121	0.002931
Pawr	125	0.234956	0.00355819	0.0330164			Hnrnpa3	359, 367	0.72593	9e-06	0.00068
Pbld1	58	0.391125	0.00027662	0.00687471			Hnrnpa3	116	0.530464	7.96e-05	0.00231
Pcbd1	9	0.171801	0.00272413	0.0278293			Hnrnpab	272	1677794	0.002326	0.018828
Pcbp2	362	-0.239211	0.00247207	0.0264896			Hnrnpab	260	0.529574	0.002736	0.020813
Pcbp2	185	-0.593892	0.00267696	0.0276196			Hnrnpc	182	0.817496	2.5e-05	0.001208
Pck1	19	-1.40004	1.88095e-05	0.00170913			Hnrnpc	166	1150645	0.009323	0.045218
Pck1	118	-1.22644	4.68737e-05	0.00249508			Hnrnpm	527	0.750517	0.000631	0.008418
Pcm1	1280	0.908664	2.18668e-05	0.00178354			Hnrnpm	431	0.847986	0.002025	0.01736
Pcm1	93	1.13181	2.83016e-05	0.00198852			Hnrnpm	636	0.260273	0.010573	0.048862
Pcm1	NA	0.337856	7.65175e-05	0.00328719			Hnrnpu	58	-0.25147	0.00913	0.044645
Pcm1	870	0.273324	0.000121431	0.00431025			Hnrnpu	663	0.21882	0.009837	0.046729
Pcm1	65	0.211605	0.00141034	0.0186091			Hnrnpul2	226	-0.34997	0.001251	0.012741
Pcm1	1254	-0.253191	0.00249853	0.0265994			Hp1bp3	513	0.320681	0.001936	0.016941
Pcm1	859	0.162322	0.00461649	0.0392076			Hpn	15	-0.43512	0.000557	0.007743
Pcm1	957	0.204883	0.00507723	0.0418786			Hps4	475	-0.46848	0.000195	0.003983
Pcmtd2	304, 308	-0.5043	0.00132047	0.0178522			Hsf1	365	0.39036	0.00077	0.009545
Pcmtd2	308	0.150477	0.00485571	0.040716			Hsf1	121	1121112	0.002241	0.018382
Pcnt	NA	-0.179236	0.00133299	0.0179032			Hsp90ab1	255, 261	-0.37281	0.004586	0.028832
Pcnx3	127	0.309816	0.000229145	0.00611081			Hsp90b1	501	-0.31863	0.001346	0.013322
Pcyt1a	323, 325, 331	0.478058	7.34004e-06	0.00114849			Hspa12b	25, 29	-0.33548	0.00454	0.028614
Pcyt1a	323, 325, 329, 331	0.434881	3.03333e-05	0.00204005			Hspa12b	42, 46	-0.24005	0.010789	0.049564
Pcyt1a	233	-0.672953	0.00191537	0.0226273			Hspa14	61	1252677	0.00024	0.00447
Pdcd11	1468, 1470	0.213226	0.000720568	0.0121821			Hspb1	86	0.51168	0.007926	0.04077
Pde3a	520, 524, 526	-0.183316	0.00266827	0.0275844			Htatsf1	441, 446	-0.30206	0.00156	0.014596
Pde3b	296	-0.837625	0.000350784	0.00788544			Htatsf1	441	-0.26563	0.004315	0.027727
Pdgfra	1044, 1048	-0.261357	0.000732756	0.0123338			Htatsf1	645	-0.22801	0.005063	0.030554
Pdlim1	90	-0.330919	0.00127497	0.0173788			Huwe1	2362	-0.44357	0.000124	0.002975
Pdlim2	87	-0.206829	0.00457999	0.0389731			Huwe1	1077	-0.31748	0.002296	0.018654
Pdlim2	199, 205	0.485138	0.0048565	0.040716			Huwe1	3810, 3818	-0.23519	0.006797	0.036711
Pdlim2	74	-0.161354	0.00637306	0.0488378			Huwe1	1395	-0.25023	0.009281	0.045123
Pds5b	1140	-0.380808	0.00104716	0.0153803			Ifih1	291	-0.2717	0.000685	0.008877
Pds5b	1255	0.226739	0.00216695	0.0243965			Ifitm3	40	-0.1793	0.007951	0.040832
Pds5b	1182	0.171507	0.00514449	0.0421848			Ifngr1	379	-0.37979	0.004382	0.028005
Pds5b	1162, 1166	0.169679	0.00615758	0.0478078			Ifngr1	296	0.933522	0.005396	0.03181
Pdzd8	532	-0.294308	0.00235929	0.0256214			Ifngr1	402	0.205646	0.005415	0.031865
Per1	663	-0.297453	0.000229067	0.00611081			Ifngr1	370, 373	-0.20644	0.005528	0.032249
Per2	528, 531	0.256356	3.89224e-05	0.00228673			Igf2	NA	-129987	1.17e-06	0.000348
Pex1	1210	-0.284195	1.78305e-05	0.00166716			Igf2r	2337	1735428	2.79e-07	0.000208
Pex14	260	0.275644	0.00346529	0.0325194			Igf2r	2344	2471846	0.000801	0.009791
Pfkfb1	178	-0.728433	0.000210795	0.00579272			Igsf5	355	0.307709	0.00068	0.008846
Pfkl	560	0.181506	0.000733942	0.0123402			Ikzf2	433	0.326576	0.002984	0.021953
Pgm1	173	0.864056	0.00570096	0.0451543			Ikzf3	268	1779884	6.16e-06	0.00058
Pgm2l1	175	0.559601	0.000351744	0.00788544			Il16	967	0.579271	0.000987	0.011007
Pgrmc2	98	0.888759	0.00439819	0.0379954			Il1rap	566	0.865717	9.67e-06	0.000723
Phactr4	145, 148	-0.188634	0.00513558	0.0421568			Ilf3	592	0.950859	2.68e-05	0.001246
Phb2	267	0.182974	0.002139	0.0241884			Ilf3	67	-0.33638	0.001031	0.011387
Phf11d	17	-0.573243	0.000259048	0.00656568			Ilrun	215	0.285639	0.003464	0.024097
Phf14	145	-0.303665	7.69788e-05	0.00328719			Immt	387	-0.55469	6.84e-05	0.002113
Phf2	474, 479	-0.209618	7.54496e-05	0.00327746			Immt	113	-0.827	9.3e-05	0.002542
Phf20l1	356	0.241255	6.95074e-05	0.0031221			Immt	113	0.350173	0.001632	0.015052
Phkb	693	-0.260699	0.00167685	0.0208201			Impdh2	416	-0.20703	0.005355	0.03168
Phldb1	565	-0.420085	3.02245e-05	0.00204005			Incenp	143, 147	0.799804	8.97e-05	0.002497
Phldb2	333	-0.392299	3.52738e-05	0.00218983			Incenp	796, 799, 800	0.420334	0.000699	0.008991
Phldb2	346	0.249881	0.00038709	0.00830159			Incenp	215, 218	0.307344	0.003257	0.023285
Phldb2	383	-0.202796	0.00323176	0.0311867			Incenp	147	-0.22287	0.005918	0.033686
Phlpp2	1228	-0.568867	0.000245155	0.00636076			Incenp	796	-0.20913	0.005035	0.030471
Pi4ka	1482	-0.417697	0.00415984	0.0364081			Inf2	1203	-0.60187	0.000925	0.010617
Picalm	NA	-0.263322	0.000934289	0.0142536			Ing5	118	0.583284	6.42e-05	0.002042
Pitpnm2	316	-0.495698	4.39917e-05	0.00243527			Ino80c	26	0.366195	0.010506	0.048702
Pitpnm2	NA	-0.578077	0.000389847	0.00834905			Inpp5e	103	-0.34242	0.001669	0.015265
Pitpnm2	880	0.274968	0.00136119	0.0181184			Inppl1	NA	0.209295	0.002986	0.021953
Pitrm1	960	0.26815	0.000195197	0.0054952			Insr	1340	1083162	0.00635	0.035271
Pkn2	NA	-0.264553	0.0065191	0.0496345			Ints1	1320, 1328, 1329	-0.63164	7.4e-05	0.002212
Pkp1	563	0.199378	0.00132186	0.0178522			Ints1	1320	-0.26868	0.00666	0.036261
Plaa	466	0.208517	0.00570392	0.0451543			Ints10	382	0.297815	0.000548	0.007661
Plcb3	1009	-0.218993	0.000151169	0.00479811			Ints10	381, 382	-0.36062	0.000683	0.008862
Plcd1	460	-0.28789	0.000138292	0.00458648			Ints10	381, 382	-0.48018	0.000783	0.009662
Plcg1	NA	-0.268128	0.0018694	0.0223599			Ints12	377	192494	0.000118	0.002906
Plcg2	160	-0.18232	0.00634519	0.0487337			Ints3	500	-0.59557	0.000102	0.002667
Plcl1	557	-0.611883	2.08587e-06	0.000611209			Ints6	660	0.429393	0.000362	0.005892
Plcl2	585	-0.239571	0.00142459	0.018723			Iqcb1	413	0.242068	0.009306	0.045187
Plec	4637, 4641	0.916038	0.000168543	0.00504773			Iqce	322	-0.22148	0.005529	0.032249
Plek2	233	-0.169423	0.00106443	0.0154451			Iqgap2	1356	1078915	2.63e-06	0.000433
Plekha7	609	0.387793	5.79907e-06	0.00107136			Iqsec1	922	1283314	3.16e-05	0.001357
Plekha7	469	0.615095	1.73551e-05	0.00165294			Iqsec1	179	0.751199	0.001561	0.014596
Plekhg2	713	-0.225619	5.74392e-05	0.00279192			Iqsec1	179	0.668835	0.003659	0.024938
Plekhg3	1291	0.500174	0.000582353	0.0106434			Iqsec1	106	1274182	0.003844	0.025704
Plekhh1	521	0.283495	0.00433287	0.0375369			Iqsec1	172, 179	0.202895	0.005646	0.032759
Plekhm2	NA	0.275504	0.00298228	0.0296068			Iqsec2	383	0.68748	4.98e-06	0.000524
Plin5	163	-0.505138	0.00019482	0.0054952			Iqsec2	604	0.771255	0.000513	0.007303
Plin5	264, 266	-0.252172	0.000374257	0.00818778			Iqsec2	383	0.225695	0.010288	0.048037
Plpp7	62	-0.309044	0.0044238	0.0381308			Irf2bp2	71	-0.27808	0.00374	0.025323
Plxnb2	1574	0.193621	0.00458391	0.0389848			Irf2bp2	169	0.331118	0.00658	0.035998
Pml	404	0.617943	0.00017261	0.00508999			Irf2bp2	300	0.489357	0.007072	0.037718
Pml	514	-0.284287	0.000303611	0.00720677			Irf2bp2	389	-0.19344	0.006405	0.03543
Pnn	700, 703	-0.44153	0.00507475	0.0418786			Irf2bp2	438, 440, 443	-0.21918	0.008282	0.04186
Pola2	126, 130	-0.477964	0.000705519	0.0120205			Irf2bpl	195	-0.43704	0.000408	0.006363
Pola2	147, 149	-0.206745	0.00323745	0.0312194			Irf2bpl	69	0.365303	0.000968	0.010878
Polh	668	-0.171932	0.0030753	0.0301899			Irf2bpl	636, 638, 641	-0.3955	0.002431	0.019248
Polk	499	-0.190182	0.00483642	0.0406811			Irf2bpl	641	-0.27695	0.007025	0.03757
Polq	1572	-0.275247	1.86975e-05	0.00170913			Irf9	139	0.363038	0.001147	0.012106
Polr2a	1843, 1845, 1857	-0.361232	0.000308814	0.00726394			Irs1	1097	0.501793	3.6e-05	0.001441
Polr2m	268	-0.440349	1.41059e-05	0.00148735			Irs1	887	-0.24477	0.004078	0.026749
Pom121	408, 409, 421	0.473609	2.23249e-06	0.000611209			Irs2	556	-0.38032	0.000261	0.004733
Pom121	582	-0.368486	6.79608e-05	0.00310152			Irs2	675	0.447504	0.000944	0.010757
Pom121	419, 421	0.233945	0.00194252	0.0228211			Irs2	649	-0.2598	0.005756	0.033208
Pou2f1	365	-0.329516	3.63185e-05	0.00221581			Irs2	517	-0.24275	0.007116	0.037833
Pou2f1	271	0.261983	0.000742699	0.0124193			Iscu	15	0.35253	0.001244	0.012695
Pphln1	147	0.211986	0.00164029	0.0205659			Itga3	1050	0.727244	2.57e-05	0.001214
Ppig	254, 255, 257	-0.452528	2.84489e-05	0.00198852			Itga6	1050	0.48419	0.000203	0.004037
Ppig	411, 413	0.272976	0.000485799	0.00957757			Itpr2	937	0.751775	0.008436	0.042455
Ppig	NA	0.225751	0.00127156	0.0173665			Itpr3	2669	-0.27007	0.00461	0.028924
Ppip5k2	813	0.350115	0.000548966	0.0103034			Itpr3	916	-0.20804	0.008667	0.043216
Ppp1r12a	861	-0.225718	0.000859849	0.0135647			Itprid2	151	-0.53818	0.000151	0.003354
Ppp1r14a	26	0.444925	6.24861e-06	0.00108358			Itprid2	667	0.440352	0.000241	0.004489
Ppp1r2	123	0.355373	0.00246173	0.0263973			Itprid2	154	-0.48998	0.000198	0.004004
Ppp1r2	122, 123	-0.165482	0.00296863	0.0295591			Itsn1	1137	0.389561	0.001394	0.013628
Ppp1r2	131	0.248456	0.00360273	0.0331598			Itsn1	895, 897	-0.3032	0.00432	0.027742
Ppp1r35	53	0.282898	0.0014941	0.0193175			Itsn1	897	-0.21867	0.008677	0.043216
Ppp4r2	159	-0.174896	0.00160383	0.020258			Itsn1	NA	-0.19706	0.009093	0.044575
Ppp6r1	817	0.182336	0.00616531	0.0478436			Ivns1abp	325, 326	-0.32626	0.00386	0.025763
Prag1	131	0.536545	0.00651228	0.0496345			Ivns1abp	277	-0.20788	0.007441	0.039005
Pram1	438	0.537193	0.00125767	0.0172179			Iws1	306, 309	-0.59995	1.88e-05	0.001026
Prdx2	110	-0.298468	0.00372338	0.0337685			Iws1	NA	-134156	2.91e-05	0.001319
Prdx6	194	-0.346847	2.20462e-05	0.00178866			Iws1	458	-0.66862	0.000103	0.002685
Prdx6	44	-0.528295	0.000912127	0.0140006			Iws1	NA	-0.48039	0.000356	0.005844
Prickle2	544	-0.181333	0.00157046	0.0199853			Iws1	200, 211	-0.87158	0.000337	0.005632
Prkaca	339	-0.179705	0.000516963	0.00993944			Iws1	458	-0.48924	0.000727	0.009229
Prkag2	122	-0.665011	1.04081e-06	0.000547428			Iws1	309	-0.67574	0.000869	0.01028
Prkag2	16	-0.27687	0.000129126	0.00441968			Iws1	261	-0.72332	0.00091	0.010505
Prkag2	131, 134	-0.162313	0.00270077	0.0277516			Iws1	384	-0.52927	0.001424	0.013796
Prkd3	391	-0.316963	0.000156135	0.00482695			Iws1	295	-0.35709	0.002115	0.017702
Prkd3	535	0.559667	0.00123003	0.0169769			Iws1	185	-0.67826	0.001944	0.016989
Prkd3	535	-0.73248	0.00195536	0.0229229			Iws1	368	-0.65233	0.00213	0.01779
Prox1	177, 179	0.543976	0.00104569	0.0153736			Iws1	667	0.56601	0.003592	0.02469
Prpf38a	193, 194	-0.274015	0.00282997	0.0286057			Iws1	343, 345	0.246327	0.007771	0.040258
Prpf38b	487, 489	0.413255	0.000840111	0.0133357			Iws1	384, 386	-0.22563	0.010917	0.049932
Prpf40a	828, 830	-0.30549	0.00220746	0.0246413			Jade1	735	0.293483	0.007158	0.037968
Prpf4b	578, 580	0.464383	0.001961	0.0229542			Jmjd1c	1039	0.438111	0.000358	0.005853
Prpf6	180	-0.318972	0.00470227	0.0398191			Jmjd1c	762	0.266929	0.000894	0.010413
Prr12	911	0.196235	0.00358625	0.0330813			Jmjd1c	436	0.440757	0.004865	0.029939
Prr5	311	0.423123	0.00352657	0.0328733			Jmjd1c	871	0.438801	0.006472	0.035634
Prr5l	28	0.300147	0.00075095	0.0124879			Jmjd1c	135	0.540161	0.009014	0.044335
Prrc2a	1757	0.420941	0.00051726	0.00993944			Jmy	704	-0.41183	0.008053	0.041159
Prrc2a	1145	-0.296425	0.00163188	0.0204772			Jmy	58	-0.2078	0.007638	0.039824
Prrc2b	479	0.26232	0.00525457	0.0428355			Jph2	462	-0.60339	0.009365	0.0453
Prrc2c	NA	-0.487845	0.00042956	0.0088772			Jpt2	69	1070469	0.00097	0.01089
Prrc2c	1221, 1222	-0.417544	0.00362129	0.0332486			Kalrn	1789	-0.43403	0.000822	0.009967
Psd3	1000, 1009	-0.421762	0.0032652	0.031355			Kalrn	1789	-0.33167	0.003197	0.022996
Psd4	706	-0.26255	0.000131764	0.00448993			Kalrn	1884	-0.27041	0.007722	0.040043
Psip1	274	0.239361	0.00262991	0.0273034			Kank2	246	0.280554	0.010081	0.047347
Psma5	NA	-0.350994	0.000308251	0.00726394			Kank3	279	-0.422	0.002877	0.021479
Psmd1	273	-0.21953	0.000887486	0.0138046			Kank4	144	-0.48102	0.001862	0.016509
Psmd4	223	-0.325977	5.41595e-05	0.00269637			Kansl1	925	0.367121	0.000314	0.005367
Psme3	247	0.367951	0.00349502	0.0327183			Kars	594	-0.22632	0.006595	0.036019
Pspc1	477	0.1748	0.000511146	0.00988952			Kat7	90	0.351669	0.001109	0.01184
Pspc1	477	-0.206909	0.00354983	0.0330098			Katnb1	395	-0.60748	0.000119	0.002909
Ptdss1	417	0.23346	0.00278141	0.0282282			Kctd3	723	-0.26266	0.008195	0.041647
Ptk2	843	-0.27937	0.000171198	0.0050875			Kctd3	793	0.189374	0.010546	0.048797
Ptk2	722	0.939675	0.000382197	0.0082777			Kdm1a	70	-0.28235	0.007936	0.040796
Ptk2	575	-0.293299	0.00225263	0.0248861			Kdm2b	880	-0.73264	2.45e-05	0.00119
Ptms	100	-0.253006	0.0026525	0.0274635			Kdm2b	447	-0.36698	0.000156	0.003408
Ptpn12	670, 673	-0.265807	5.07524e-05	0.00257695			Kdm4c	513	0.560215	6.11e-05	0.001993
Ptpn13	901	0.512324	1.07063e-06	0.000547428			Kdm4c	395	-0.29006	0.004205	0.02725
Ptpn14	NA	0.547905	1.18067e-05	0.00140344			Kdm5a	223	0.381784	0.0018	0.016129
Ptpn2	298	-0.340628	0.00411609	0.0361283			Kdm5c	287	-0.3469	0.000866	0.010244
Ptpn7	143	0.182569	0.00115477	0.0162771			Kdm7a	634	0.277897	0.001643	0.015127
Pttg1ip	171	-0.456532	0.000397391	0.00843308			Khsrp	194	0.806803	2.57e-05	0.001214
Pxn	303	0.212561	2.407e-05	0.00189277			Kif11	925	-0.19733	0.007776	0.040268
Qprt	180	-0.202883	0.00164984	0.0206297			Kif18b	677, 679	-0.52794	0.001571	0.014664
Qrich1	658	-0.193847	0.00190768	0.0226178			Kif1b	1487	1618354	1.56e-06	0.000358
Rab11fip1	236	1.12835	0.000645851	0.0113768			Kif1c	1089	0.516531	0.005231	0.031069
Rab18	144	0.439007	0.00273795	0.0279519			Kif21a	1231	1330378	0.000706	0.009036
Rab44	391, 395	-0.245963	0.000528842	0.0100736			Kif21b	1150	0.4221	0.0008	0.009791
Rab7	72	0.324026	0.000858788	0.0135647			Kif24	925	-0.26829	0.002399	0.019163
Rab8a	185	0.177262	0.00542235	0.0436464			Kif2a	139	-0.25585	0.004177	0.027179
Rabep1	407, 410, 416	0.218748	0.000385716	0.00829532			Kifc5b	492	0.250639	0.005203	0.030973
Rabgap1	486	-0.257643	0.0021377	0.0241884			Klc3	167	-0.6738	0.006499	0.03574
Rabgap1l	480, 490	-0.229955	0.0052416	0.0427525			Klf12	308	-0.28865	0.003409	0.023891
Rabgef1	NA	-0.171087	0.000744305	0.0124327			Klf13	280, 282	-0.33753	0.001711	0.015566
Rabgef1	390	0.162373	0.00443218	0.0381815			Klf3	100	-0.32678	0.005181	0.030898
Rabl2	221	0.276145	0.00022434	0.00605643			Kmt2b	1098	-0.22285	0.004353	0.02786
Rabl6	502	0.177274	0.00323149	0.0311867			Kmt2b	941	-0.27415	0.008838	0.043785
Rad51ap1	276	-0.380079	0.000135909	0.00454947			Kmt2e	1070	0.297877	0.005708	0.033001
Rad54l2	1420	-0.306027	0.000731224	0.0123215			Knop1	261	0.438324	0.000106	0.002719
Raf1	43	-0.194176	0.00206733	0.0236747			Kpna2	62	-0.24482	0.003776	0.025485
Rai14	414	0.210131	0.000888286	0.0138046			Kpna3	56, 60	-0.31468	0.000952	0.010792
Rai14	293	-0.464252	0.00155947	0.0198943			Krt18	7	2145894	0.00014	0.003207
Ralbp1	29	-0.215052	0.00197411	0.0230724			Krt8	482	0.648382	0.000341	0.005679
Ralgapa2	765	-0.482897	0.0002124	0.00582637			Krt8	21, 24	1704415	0.000412	0.006395
Ralgapa2	486	-0.361246	0.00111464	0.015944			Krt8	15	0.548131	0.008938	0.044111
Ralgps2	336	-0.412898	1.88331e-05	0.00170913			Ksr1	392	1593421	1.18e-05	0.000796
Ranbp1	13, 14	-0.643293	0.0041012	0.0360182			Ksr1	320	0.578707	0.000121	0.002931
Ranbp10	361, 365, 369	-0.477321	0.00134872	0.0179994			Ksr1	256	0.458096	0.001592	0.014771
Ranbp2	2342	0.326186	0.000279165	0.00691553			Ktn1	124	-0.22608	0.006673	0.036297
Ranbp2	1101	-0.758033	0.000422272	0.00877388			Lad1	62	-0.96112	0.002396	0.019149
Ranbp2	779, 781, 788	0.20104	0.00215418	0.0243242			Lad1	358	-0.26367	0.00934	0.045229
Ranbp2	21	-0.157091	0.00262007	0.0272617			Lamtor1	63	0.37858	0.001056	0.011464
Ranbp3	NA	0.168634	0.00446994	0.0383774			Lap3	180	-0.23439	0.009181	0.044722
Rarg	451	0.304926	0.00250304	0.0265994			Larp1	299, 302	0.702913	3.73e-06	0.000485
Rasgrp2	116, 117	-0.2587	0.00190866	0.0226178			Larp1	765	0.607747	0.000255	0.00466
Rasip1	320, 325	0.824844	0.00131074	0.0177551			Larp1	604, 608	-0.32875	0.000922	0.010597
Rb1	800, 804	-0.808118	3.75105e-08	0.000264034			Larp1	201	-0.37707	0.001398	0.013628
Rb1	814, 819	-0.457993	3.69928e-05	0.00221581			Larp1	743, 751	0.397929	0.00154	0.014493
Rbbp5	497	0.241737	0.00192599	0.0226726			Larp1	751	0.311054	0.001913	0.016812
Rbbp6	1205	0.631147	2.14897e-06	0.000611209			Larp1	494	0.515298	0.004165	0.027146
Rbbp6	781	0.250999	0.000215033	0.00585668			Larp1	494, 498	0.392897	0.008043	0.04115
Rbbp7	354	0.266676	0.00557959	0.0445609			Larp1	494	-0.24903	0.00872	0.043328
Rbck1	50	-0.183571	0.000456339	0.00915903			Larp1	494, 498	0.444888	0.009134	0.044645
Rbl2	1031	-0.373184	9.16428e-06	0.00131012			Larp4	592	0.384306	0.002231	0.018333
Rbl2	946	0.289871	0.00116614	0.0163127			Larp4b	41	0.346314	0.009701	0.046353
Rbm12b2	250, 256	-0.234162	0.00497483	0.0413912			Larp7	253	-0.42273	0.000295	0.005164
Rbm17	169	0.542788	0.000205173	0.00567747			Larp7	253, 256, 260	-0.38887	0.000455	0.006792
Rbm22	142	-0.504968	0.00157298	0.02			Larp7	347	-0.29961	0.002743	0.020824
Rbm33	1002	0.746685	5.75354e-05	0.00279192			Lats1	463	0.550335	0.000967	0.010878
Rbm33	1002	0.817006	0.0001127	0.00415418			Layn	299	1341353	1.12e-05	0.000773
Rbm33	804	-0.18968	0.00254704	0.0268428			Lbr	154	0.809545	1.4e-05	0.000866
Rbm7	125	0.193813	0.00408401	0.0359496			Lbr	NA	1207383	1.33e-05	0.000844
Rbm8a	56	0.197571	0.00570799	0.0451632			Ldb1	302	1401795	1.43e-07	0.000196
Rbmx	277	0.174106	0.00268667	0.0276678			Ldb1	302	1307596	3.33e-05	0.001397
Rcc1	11	0.319807	0.00106466	0.0154451			Ldlrap1	198, 201	0.309914	0.010389	0.048354
Rcor3	212, 227	-0.157785	0.00184385	0.0221875			Lemd2	505, 507	-0.20812	0.009723	0.046418
Rcsd1	116, 120, 123	-0.223021	0.000406504	0.00855052			Lemd3	140	0.299846	0.007792	0.040313
Rcsd1	256	-0.158703	0.0038371	0.0344082			Leng1	172	1386925	0.002728	0.020799
Rdh7	221	-0.371631	0.00134627	0.0179925			Leo1	280	-229379	1.79e-07	0.000208
Recql5	492	0.253676	0.00250289	0.0265994			Leo1	611, 615	-152304	1.01e-06	0.000337
Reep1	152	-0.382603	0.000352741	0.00789625			Leo1	615	-221754	5.71e-06	0.000565
Reep3	200	-0.49597	1.66775e-05	0.00160838			Leo1	278, 280	-0.57152	0.000708	0.009043
Reep4	152	3.96285	3.61207e-05	0.00221581			Letmd1	192	-0.24578	0.004042	0.026576
Reep6	159	0.188989	0.00132784	0.0178801			Lig1	65, 77	0.522333	0.000275	0.004892
Rem2	27	0.442317	0.00579875	0.0457162			Lig1	65, 77	0.345782	0.00657	0.035982
Rere	656	0.205468	0.000152459	0.00479811			Lig1	911	-0.21517	0.006754	0.036583
Rere	594	0.371357	0.000813466	0.0131302			Lima1	68	169093	0.001646	0.015143
Rerg	182	0.324453	4.52961e-05	0.00247144			Limch1	169	-0.88941	0.009476	0.045649
Retreg2	276	0.168538	0.00480345	0.0405149			Limd2	30	0.959791	0.000965	0.010878
Retreg3	26	0.654897	2.18743e-06	0.000611209			Limk2	293	0.738497	2.67e-05	0.001246
Rev1	1106	-0.372067	1.42644e-05	0.00148735			Lin54	310, 314	0.291825	0.003982	0.026272
Rexo1	NA	0.23138	0.00199027	0.0232005			Lin54	635	-0.22662	0.006237	0.03502
Rexo1	487	0.1561	0.00536969	0.0434047			Lipe	559	0.787112	6.4e-05	0.002042
Rftn1	199	0.187058	0.00146966	0.0191144			Llgl1	982, 986	-0.23484	0.009691	0.046338
Rgs12	NA	0.872285	2.01068e-05	0.00172245			Lman1	333	-0.29848	0.001093	0.011724
Rgs12	1233	-0.228314	0.0003463	0.00783103			Lmbrd1	525, 528	-0.24203	0.008411	0.042358
Rgs14	20	-0.165087	0.00162705	0.0204333			Lmbrd2	610	0.900802	0.001939	0.016954
Ric8a	501	0.197009	0.00105214	0.0154052			Lmna	18, 19	0.675289	6.89e-05	0.002126
Rif1	1795	0.315184	0.000401376	0.00847755			Lmna	403, 406	0.861551	0.000304	0.005275
Rif1	1681, 1683	-0.338406	0.00064286	0.0113436			Lmna	458	-0.39131	0.000998	0.011092
Rif1	2208	0.279182	0.00620116	0.0479322			Lmnb1	409	1363566	0.000202	0.004028
Rims2	965	-0.197291	0.00547804	0.0439309			Lmnb1	17, 21	0.235587	0.003222	0.023079
Rin2	495	-0.249224	0.00286176	0.0288131			Lmnb1	21, 24	0.315843	0.006316	0.035179
Ring1	229	0.271383	0.000771612	0.0127362			Lmnb2	NA	0.518465	0.00013	0.00308
Ripor3	325	-0.332615	3.44128e-05	0.00217155			Lmod1	85	1098714	3.87e-06	0.000485
Ripor3	64	-0.504435	0.0031226	0.0305564			Lmod1	85	0.472161	0.000345	0.005718
Rnaseh2a	300	0.307358	0.00620999	0.0479718			Lpin1	483	0.997389	0.006137	0.034572
Rnf13	294	-0.3312	0.00090427	0.0139631			Lpin2	303	0.298024	0.007543	0.039425
Rnf139	667	-0.899985	6.88679e-07	0.000461178			Lpin3	408	1164678	2.2e-06	0.000403
Rnf139	531	0.573821	0.00355489	0.0330164			Lrba	1000, 1003	-0.46011	0.000305	0.005275
Rnf40	585	-0.266926	0.000504922	0.00983796			Lrba	1000, 1003	-0.32623	0.004257	0.027511
Rnmt	11, 15	-0.213557	0.00139555	0.0184319			Lrch1	360	-0.33846	0.002539	0.019803
Rnps1	157	-0.367689	0.00122044	0.0168596			Lrmp	402	0.940943	1.79e-05	0.001015
Rock1	1341	0.504925	0.00355617	0.0330164			Lrmp	362	0.85345	0.000145	0.003266
Rpf1	32	-0.256311	0.000670258	0.0116264			Lrmp	362	0.741193	0.000253	0.004638
Rpl31	98	0.216486	0.000872251	0.013662			Lrmp	354	0.410461	0.000832	0.010019
Rpl32	62	-0.415488	3.67059e-05	0.00221581			Lrmp	329	0.315568	0.002362	0.019005
Rpl37	83	1.28614	0.00108935	0.0156699			Lrp1	4521, 4524	0.539045	7.61e-05	0.002253
Rprd2	612	-0.175602	0.00342263	0.0322867			Lrp4	1772	0.535125	0.000401	0.006306
Rps11	67	-0.167736	0.00127185	0.0173665			Lrp4	1887	-0.46245	0.006059	0.034221
Rps3a1	237	0.208978	0.00333097	0.0317119			Lrp5	NA	0.247915	0.00336	0.023725
Rps6	242	1.08745	0.00144847	0.0189028			Lrrc42	399	0.294486	0.001567	0.014641
Rps6	244, 247	-0.509475	0.00398616	0.0353911			Lrrc47	430	0.529332	0.008544	0.042856
Rps6ka1	676	0.539226	0.000293743	0.00712462			Lrrc8c	212, 215	0.542714	0.000228	0.004324
Rps6ka4	347	-0.190604	0.0011581	0.0162771			Lrrfip1	72	0.524612	0.000855	0.010154
Rps6ka4	682	-0.179795	0.00156631	0.0199649			Lrrfip1	346, 348	-0.15991	0.009471	0.045649
Rps6ka5	830	0.502817	0.000255947	0.00654116			Lsm11	15	0.798464	0.002431	0.019248
Rps6kb1	444, 447	-0.357819	0.0043867	0.0379175			Lsm7	22	0.431056	0.00049	0.007092
Rps6kc1	779, 790	0.220326	0.000441978	0.00898846			Lsr	325, 328	0.858669	0.000167	0.003585
Rrbp1	167	1.4783	6.22943e-06	0.00108358			Lta4h	360	0.213918	0.006504	0.035745
Rrbp1	194, 195	-0.88832	7.15642e-05	0.00318077			Ltb4r1	314	1380769	5.17e-05	0.001783
Rrbp1	187	0.612916	0.00471692	0.0398948			Ltb4r1	320	1876218	0.004067	0.026705
Rrm2	20	-0.598692	4.55204e-07	0.000387783			Luc7l2	NA	0.548035	2.34e-05	0.001163
Rrp1	434	0.281756	0.00183544	0.0221437			Luzp1	982	0.379919	0.000115	0.00286
Rrp15	224	0.372035	8.42427e-05	0.00347252			Luzp1	395	-0.26836	0.003059	0.02239
Rrp1b	672	-0.258663	0.000114314	0.00417354			Lyn	NA	0.748922	7.39e-06	0.000636
Rrs1	56	0.345213	0.00470277	0.0398191			Lyst	2254	126799	0.000422	0.006484
Rtl3	64	0.276056	0.000109652	0.00409826			Lyst	2149	0.325219	0.001747	0.015783
Rtn4	857	-0.227538	0.00250101	0.0265994			Lzts1	50	0.527173	0.000138	0.003202
Rybp	227	-0.434995	0.000429254	0.0088772			Maco1	332	0.517665	0.008155	0.041541
S100a9	106	0.472929	0.000189328	0.00542646			Macroh2a1	138	-0.25927	0.006454	0.035562
S100pbp	243	0.396842	4.83969e-05	0.00250717			Madd	812	0.878493	0.000175	0.003701
S1pr2	331	-0.323573	5.6718e-05	0.00278755			Maf1	68	-0.25219	0.00374	0.025323
S1pr2	331, 332	0.252571	0.00368747	0.0335693			Magi1	1375	-0.48331	0.000442	0.006689
Sacs	4277	0.172651	0.00358076	0.0330568			Magi3	992	0.463422	0.00192	0.016842
Sall2	803	-0.321841	4.79531e-05	0.00250717			Magi3	598	-0.27592	0.009555	0.045906
Samd1	362	-0.261429	0.00515035	0.0422103			Magohb	106	122367	1.81e-06	0.000371
Samd14	165	-0.216641	0.00059343	0.0107688			Man2a1	82	-0.22543	0.002346	0.018912
Samd14	288	0.184771	0.00280819	0.0284794			Map11	517	0.567963	0.005018	0.03041
Samd8	15	-0.540644	5.19625e-06	0.0010086			Map1b	1373, 1384	-0.6925	8.28e-05	0.002369
Samhd1	52	-0.356119	2.21715e-05	0.00178936			Map1b	1251, 1255, 1260	-0.34874	0.002468	0.01948
Samsn1	74	1.02212	1.06351e-05	0.00134366			Map1b	1877	-0.60835	0.002703	0.020721
Sap30bp	113	0.180941	0.000543246	0.0102336			Map1b	1497	-0.7024	0.006735	0.03652
Saraf	326	0.832215	0.000141163	0.00461286			Map2	1654	0.667739	3.54e-05	0.001435
Sars	262	-0.184733	0.00171527	0.0211091			Map2	NA	-0.41529	0.000313	0.005367
Sart1	NA	0.252283	0.00221691	0.0246692			Map2	1545	0.388196	0.001331	0.013234
Sart1	604	-0.169018	0.00353214	0.0329051			Map2	28	-0.36747	0.003441	0.024041
Sash1	367	0.287482	0.000577821	0.0106111			Map3k21	512	0.387981	0.000496	0.007135
Sash1	500	0.318913	0.000576293	0.0105958			Map3k21	728	-0.25946	0.00584	0.033442
Sbf2	1103	-0.214024	0.00199369	0.0232005			Map3k3	176	-0.36751	0.002371	0.019041
Scaf1	510, 518	0.192564	7.39487e-05	0.00323394			Map3k4	492, 496	-0.28382	0.002208	0.018236
Scaf1	NA	-0.167538	0.0010983	0.015742			Map3k4	492	-0.22441	0.005334	0.031591
Scap	934	-0.225548	0.00270881	0.0277952			Map3k4	454	-0.23104	0.006309	0.035177
Scap	934	-0.229838	0.00532153	0.0431883			Map3k4	116	0.233901	0.010059	0.047299
Scrib	1206, 1209	-0.434351	0.000133105	0.00451127			Map4	973	1828042	1.25e-05	0.000809
Scrib	1262	0.478335	0.000167039	0.00503291			Map4	871	0.606147	0.000324	0.005479
Scrib	1490	0.996377	0.00372104	0.0337685			Map4	506	-0.35368	0.000662	0.008699
Scrib	1490	-0.607462	0.00409894	0.0360182			Map4	901	1990204	0.000748	0.009362
Sec16a	2101	0.494643	2.07763e-06	0.000611209			Map4	345	-0.27424	0.002843	0.021297
Sec16a	2101, 2103	-0.340534	6.46532e-06	0.00108358			Map4	NA	1325232	0.006311	0.035177
Sec16a	1365, 1368, 1371	0.376754	9.601e-06	0.00131012			Map4	345	-0.21662	0.00687	0.037018
Sec16a	1377, 1380	0.255495	0.00115605	0.0162771			Map4	517	-0.2022	0.010135	0.047513
Sec16a	311	-0.168664	0.00234628	0.0255813			Map4	345	-0.15909	0.009101	0.044588
Sec16a	NA	-0.192635	0.003688	0.0335693			Map4k2	328	0.262959	0.006282	0.035153
Sec16a	2086	-0.203665	0.00383159	0.0343991			Map4k4	NA	0.733302	1.08e-05	0.000759
Sec16b	874, 875	0.326402	0.000188416	0.00541045			Map4k4	701	1124571	4.6e-05	0.001652
Sec16b	NA	-0.309421	0.000227155	0.00608949			Map4k4	706, 708	-0.29207	0.004997	0.030365
Sec16b	106	-0.275538	0.001479	0.0191874			Map4k5	335	1719782	2.03e-05	0.001069
Sec24a	227	-1.32537	0.000165035	0.00501118			Map7	183	0.559834	0.000371	0.005986
Sec31a	526	-0.176508	0.00519154	0.0424682			Map7	183	0.800631	0.002626	0.020284
Sema4c	761, 773	-0.33406	0.00128137	0.0174344			Map7d1	256	1752529	5.15e-07	0.000243
Senp6	1131	-0.225284	0.00103834	0.0153243			Map7d1	NA	1372226	1.35e-06	0.000358
Senp7	248	0.158241	0.00186889	0.0223599			Map7d1	275	0.396837	0.000425	0.006513
Sephs2	NA	0.379595	0.00413927	0.0362694			Map7d1	401	0.636567	0.000485	0.007064
Serf2	21	0.836766	1.21973e-05	0.00141308			Map7d1	118, 127	-0.30908	0.001384	0.013577
Setd1a	523	-0.318469	0.00024453	0.00635529			Map7d1	519	0.250802	0.003275	0.023375
Setd1a	NA	0.190918	0.00488254	0.0408673			Map7d1	99	-0.2638	0.00369	0.025048
Setd1b	977	-0.204216	0.0011416	0.0161901			Map7d1	544, 548	-0.30947	0.003927	0.026021
Setd2	2055	-0.312492	0.000381471	0.00827366			Mapk1	183, 185	1346721	4.79e-06	0.000518
Setd2	614	-0.163445	0.00601831	0.0471009			Mapkap1	510	1296028	0.001055	0.011463
Setx	2595	0.33336	0.000122771	0.00434773			Mapkap1	510	1955911	0.001858	0.016491
Sfpq	468	-0.169356	0.00450428	0.0385871			Mapre1	155	1189036	0.004911	0.030144
Sfswap	601	0.50586	0.000134956	0.00452825			Mapt	494	-0.66752	0.00188	0.0166
Sh2b1	NA	0.307937	0.000423114	0.00877948			March7	NA	0.58241	6.76e-05	0.002106
Sh3bp5l	349	-0.252602	0.000141804	0.00461286			Marcks	163	0.609376	0.002314	0.018777
Sh3d19	368	0.756924	1.0387e-05	0.00134366			Marcks	160	1014376	0.005655	0.032773
Sh3pxd2a	993	0.538896	9.76759e-05	0.00383914			Marcksl1	148, 151	-0.26516	0.00337	0.023751
Sh3pxd2b	NA	0.281538	0.00341915	0.0322867			Marcksl1	104	1286056	0.004939	0.030226
Shc1	422	-0.281606	0.00479957	0.0405044			Marcksl1	165	-0.38884	0.009544	0.045893
Shcbp1	44	-0.31969	0.00343752	0.0323579			Marf1	715	0.29143	0.000922	0.010597
Shfl	24	-0.176583	0.00150652	0.0193963			Mark2	NA	0.403718	0.000326	0.005505
Shroom1	293	0.874651	0.000342223	0.00778582			Mark2	453	0.787676	0.003615	0.024768
Shroom1	49	0.241964	0.00170085	0.0209822			Mark3	456	0.780397	8.77e-06	0.000672
Shroom3	NA	-0.152882	0.00608388	0.0474411			Mark3	469	0.583886	3.67e-05	0.001454
Shroom4	369	0.228377	0.00339792	0.0321429			Mark3	378	0.297007	0.001067	0.011551
Sik3	616	-0.672689	0.000425633	0.0088198			Mark3	419	0.748607	0.010362	0.048296
Sin3a	431, 436	0.166103	0.00217338	0.0244509			Marveld2	117	-0.22253	0.010428	0.048419
Sin3b	24	0.313916	0.000500191	0.00978772			Mast2	970	0.606962	6.27e-05	0.002027
Sipa1l1	NA	-0.182685	0.00133042	0.0178953			Mast2	973	0.455813	0.009782	0.046597
Sipa1l1	1712	0.22884	0.00602046	0.0471009			Mast3	750	0.604833	0.000151	0.003354
Sipa1l3	1538	-0.257187	2.98469e-05	0.0020251			Mast3	1289	0.972225	0.000136	0.003172
Sipa1l3	1248	0.51174	0.00231944	0.0254045			Mast3	702	-0.21624	0.006073	0.03427
Sirt2	368	-0.187542	0.00357177	0.0330164			Mast3	943	0.298094	0.007609	0.039737
Skap2	272	-0.256481	0.00642612	0.0491462			Mast4	1521	1234954	0.000999	0.011104
Slain2	248	0.166052	0.00220012	0.0246413			Mast4	2053	0.255873	0.001106	0.011827
Slbp	182	-0.19703	0.00291692	0.0291578			Mast4	2517	0.367689	0.001111	0.01184
Slc10a5	423	-0.527105	0.000628257	0.0111889			Matr3	188	0.414029	0.00258	0.020014
Slc12a4	983	1.04243	0.000334797	0.00766234			Matr3	164	0.243768	0.00641	0.035448
Slc16a1	482, 483	0.195727	0.00398283	0.0353911			Matr3	598, 604	0.190685	0.005898	0.033621
Slc16a12	448	-0.287786	0.000580778	0.0106434			Matr3	619	-0.22564	0.008911	0.044021
Slc16a2	518	-1.24714	4.16893e-07	0.000387783			Mbd3	85	1163206	0.000731	0.009251
Slc16a7	445, 450	-1.05288	3.396e-05	0.00217155			Mbd3	85	1126881	0.000847	0.010104
Slc1a4	527, 530	0.486738	4.57903e-05	0.00248109			Mcm10	619	0.325129	0.004964	0.030312
Slc20a1	269	0.200904	0.00612135	0.0476471			Mcm3	672, 681	-0.38354	0.00361	0.024755
Slc20a2	256	0.324427	0.000446737	0.00904923			Mcm3ap	NA	0.236984	0.002277	0.018613
Slc23a1	600	-0.326112	0.00325387	0.0313016			Mcm4	109	0.896571	1.2e-05	0.000803
Slc26a1	587	-0.44526	0.00415936	0.0364081			Mcm4	19	0.678299	0.000239	0.004469
Slc33a1	16	0.582733	2.86294e-06	0.000696831			Mcm4	119	0.522165	0.000695	0.008972
Slc33a1	16	0.317567	0.000312273	0.00731052			Mcm4	NA	0.777696	0.001205	0.0125
Slc39a11	NA	0.806135	1.2584e-06	0.000592244			Mcm4	119	0.572302	0.002507	0.01967
Slc4a4	1029, 1034	-0.46005	2.63258e-05	0.00192346			Mcm4	130	-0.19855	0.010533	0.048781
Slc6a13	6	-0.228579	0.00102833	0.0152115			Mcoln2	558	-0.35871	0.001054	0.011463
Slc9a1	603	-0.69096	0.00061651	0.0110698			Mcph1	170	0.608968	7.53e-05	0.002238
Slc9a1	603	-0.559925	0.000949469	0.014344			Mcph1	327	0.411676	0.000451	0.006791
Slc9a3r1	285	0.277492	0.00106008	0.0154343			Mdc1	1208	-0.2353	0.005108	0.030761
Slc9a3r2	130	0.178398	0.00562117	0.0447767			Mdfi	136, 139	0.935154	5.72e-05	0.001891
Slk	777	-0.39746	0.0035993	0.0331482			Mdfi	136	0.838489	0.000776	0.009599
Sltm	74	-0.193685	0.00365383	0.0334465			Mdh1	241	-0.30392	0.001488	0.014156
Slx4	70	-0.17095	0.00138722	0.0183693			Mdm1	262	-0.44882	0.002648	0.020413
Smad6	275	-0.293759	5.04064e-05	0.00256788			Mdm4	341	1103783	9.28e-05	0.002541
Smarca2	1499, 1503	-0.437403	3.66766e-05	0.00221581			Meaf6	118	-0.54482	0.005751	0.033191
Smarca4	613	-0.226931	0.00192992	0.0226943			Mecp2	196	-0.40912	0.000372	0.005993
Smarca5	115	-0.210425	0.00184162	0.0221875			Med1	998	0.972355	2.88e-05	0.001312
Smarcad1	97	-0.276241	0.00254195	0.0268428			Med1	1217	0.450767	0.000204	0.004045
Smarcal1	118	-0.238485	0.00593748	0.0465705			Med1	1209, 1217	0.385553	0.000741	0.009314
Smarcc1	821, 824	0.480236	0.000116893	0.00423084			Med1	1000	0.62055	0.002219	0.0183
Smarcc2	347	-0.272677	3.32574e-05	0.00216089			Med1	1158	0.622681	0.00228	0.018613
Smc1a	360	0.270133	0.000813264	0.0131302			Med12	636	-0.24389	0.00368	0.024992
Smc1a	957	0.161394	0.00202447	0.0233584			Med15	NA	-0.34622	0.001038	0.011402
Smchd1	1963	0.760947	2.00304e-06	0.000611209			Med26	458	0.283886	0.003387	0.0238
Smchd1	1963	-0.197801	0.00300688	0.0297659			Mef2a	98, 108	-0.37128	0.002939	0.021761
Smg1	3553	0.873857	1.89482e-05	0.00170913			Mef2c	222	0.91693	0.009108	0.044606
Smg1	3553	-0.233542	0.00181099	0.0219177			Melk	452	0.310341	0.00223	0.018333
Smg6	869, 873	-0.178707	0.00386399	0.0345907			Men1	487	0.93268	0.000213	0.004149
Smg8	NA	-0.372119	3.81734e-05	0.00226004			Mertk	538	0.587561	9.28e-05	0.002541
Smg8	742	0.689707	0.000888398	0.0138046			Mettl22	120	-0.24313	0.008044	0.04115
Smg9	32	0.219826	0.000418045	0.00870964			Mettl3	43	0.190296	0.005435	0.031941
Smim1	22, 27	0.327838	0.00012001	0.00429961			Mettl6	281	-0.22213	0.005061	0.030554
Smn1	25, 28	0.335619	0.000270765	0.00676208			Mettl6	15	0.351516	0.009024	0.044349
Smpd3	208	-0.382725	0.000132581	0.00450775			Mex3c	538	-0.36962	0.001089	0.01171
Snd1	426	-0.165832	0.003096	0.0303349			Mex3c	530	0.340965	0.001677	0.015311
Snip1	48, 50	-0.238535	0.00131606	0.0178115			Mfap1a	53	-0.37291	0.000831	0.010019
Sntb1	388	-0.163248	0.00398672	0.0353911			Mfap1a	53	-0.25495	0.004533	0.028614
Snw1	402	0.199438	0.00531356	0.0431558			Mff	129	0.807605	4.45e-06	0.000514
Snx6	55	0.557379	0.000226939	0.00608949			Mff	129	0.71718	1.05e-05	0.00075
Snx9	200	-0.901161	0.00239157	0.0259168			Mff	129, 131	1059205	1.84e-05	0.001026
Soat2	34	0.240738	0.000935119	0.0142536			Mff	131	0.775686	2.43e-05	0.00119
Son	1866, 1870	0.501373	1.34484e-06	0.000595485			Mff	129	0.550753	0.001368	0.013489
Son	356	-0.233497	0.00215127	0.0243092			Mff	129, 131	0.407611	0.006661	0.036261
Son	2031	-0.985402	0.00378736	0.0341619			Mff	129, 131	0.240874	0.008265	0.041811
Son	1794	0.198747	0.00354147	0.032972			Mga	352	0.890289	9.78e-06	0.000725
Sorbs1	254	-0.483877	9.83945e-05	0.00383914			Mga	NA	-0.21661	0.006388	0.035376
Sorbs3	389, 402	0.173343	0.000136181	0.00454947			Mgmt	199	0.531912	0.000702	0.009005
Sorbs3	459	-0.173886	0.000656011	0.0114936			Mgrn1	470	-0.29824	0.005163	0.030866
Sox13	76	-0.173053	0.00112308	0.0160058			Mia3	772	-0.35577	0.000329	0.00554
Sox6	NA	0.222169	0.00044757	0.00905414			Mia3	1915	-0.18821	0.005803	0.033367
Sox6	399	0.162206	0.00247737	0.0265104			Mical1	777	-0.29045	0.009324	0.045218
Sp100	314	-0.247322	7.524e-05	0.00327746			Mical3	1382	0.237793	0.005491	0.032141
Sp100	314	-0.236693	0.00275911	0.0280827			Micall2	766	0.850058	3.36e-05	0.001405
Spag9	705	0.337089	0.00268046	0.0276224			Micall2	655	-0.4182	0.002396	0.019149
Spen	NA	0.315717	0.000257182	0.00654329			Micall2	150, 153	-0.22936	0.010135	0.047513
Spen	1875	0.219991	0.000477514	0.0094602			Mier1	376	0.287728	0.000555	0.007724
Spen	747, 749	-0.414268	0.00209481	0.0238824			Mier1	376	-0.28801	0.002726	0.020799
Spen	NA	-0.305357	0.00220788	0.0246413			Miga2	276	0.422429	0.000348	0.005742
Spen	2491	-0.193299	0.00457946	0.0389731			Mink1	NA	0.598798	0.000645	0.008572
Spp1	228, 231, 234	-0.801217	4.52627e-06	0.00092541			Miox	NA	0.294036	0.001937	0.016942
Sptbn1	2127, 2137	-0.402494	7.57709e-06	0.00116187			Mis18bp1	857	0.40753	0.000899	0.010436
Sptbn1	2164, 2168	0.309091	3.52234e-05	0.00218983			Mis18bp1	478	0.284702	0.008862	0.043862
Sptbn1	2159, 2160, 2164	-0.204336	0.000299415	0.00716792			Mis18bp1	138	-0.24667	0.009142	0.044652
Sqstm1	308	-0.241439	0.000261589	0.0065879			Misp	439	12864	1.71e-06	0.000365
Sqstm1	334	0.427584	0.00166882	0.0207541			Mki67	404	0.84532	6.97e-05	0.002132
Sqstm1	269, 272	0.178367	0.00519289	0.0424682			Mki67	151	1602377	0.000115	0.002875
Srek1	NA	0.186499	0.0024829	0.0265315			Mki67	337	1257258	0.000142	0.003229
Srf	251	-0.246294	0.00106824	0.0154824			Mki67	2780	0.512128	0.000204	0.004045
Srgap1	883	0.388576	9.24074e-05	0.00371909			Mki67	1019	-0.53618	0.000452	0.006791
Srgap2	990, 994	0.279901	0.00055871	0.0103716			Mki67	2390, 2392	-0.29935	0.000728	0.009233
Srp54a	451	0.199849	0.00306517	0.0301401			Mki67	774	1582804	0.000801	0.009791
Srp9	85	0.237224	0.00275992	0.0280827			Mki67	492	0.910894	0.000888	0.010382
Srpk1	448, 450	0.237578	0.000154348	0.00479811			Mki67	2780	0.39787	0.000962	0.010859
Srprb	255	0.222109	0.00333671	0.0317401			Mki67	767	0.749131	0.001211	0.012527
Srrm1	400, 401, 404	0.490129	6.35213e-05	0.00299703			Mki67	1723	0.644558	0.001302	0.013068
Srrm1	816	-0.297198	0.000100876	0.00388874			Mki67	2179	0.495284	0.001413	0.013707
Srrm1	683, 684	0.358136	0.000107131	0.00403624			Mki67	276	0.605865	0.001767	0.015914
Srrm1	672, 674	0.408999	0.000126247	0.0043798			Mki67	NA	0.330533	0.00315	0.022801
Srrm1	378	0.261507	0.000240295	0.00628786			Mki67	287	0.693281	0.002748	0.020849
Srrm1	745	-0.22269	0.000838479	0.0133357			Mki67	810	0.809904	0.002812	0.021144
Srrm1	723, 725	0.171764	0.00547191	0.04393			Mki67	1175	-0.23131	0.004763	0.02952
Srrm2	NA	0.546515	2.13836e-06	0.000611209			Mki67	981	0.440003	0.005735	0.033124
Srrm2	1866, 1869	0.423544	1.10175e-05	0.00136039			Mki67	503	0.768975	0.005902	0.033621
Srrm2	2335	-0.322321	2.08581e-05	0.00174775			Mki67	NA	1876117	0.006547	0.035916
Srrm2	2075	0.458106	0.000126071	0.0043798			Mki67	2106	-0.20608	0.007114	0.037833
Srrm2	960	0.276569	0.000265905	0.00667332			Mki67	2649	0.19204	0.007982	0.04092
Srrm2	973	-0.226084	0.000328945	0.00756075			Mki67	588	0.361414	0.008445	0.042486
Srrm2	1411, 1414	0.240997	0.000602633	0.0108971			Mlxip	33	-0.24585	0.007227	0.038245
Srrm2	396	-0.312574	0.000698504	0.0119808			Mmrn1	141	0.47252	0.002308	0.018735
Srrm2	NA	-0.207222	0.00101931	0.0151454			Mndal	177	0.384626	0.000255	0.00466
Srrm2	773, 775, 777	0.197021	0.00146112	0.0190193			Mns1	9	0.58703	0.000698	0.008991
Srrm2	1683, 1685	-0.605606	0.00160103	0.0202559			Mob4	147	0.846759	0.000117	0.002899
Srrm2	955	-0.205603	0.00188148	0.022449			Mocos	820	0.541953	0.000811	0.009861
Srrm2	2679, 2681	0.224836	0.001871	0.0223616			Mon2	534	-0.27826	0.008066	0.041203
Srrm2	470, 472, 474	0.164167	0.00206208	0.0236323			Morc2a	737, 741	0.381578	0.003038	0.02226
Srrm2	1572, 1574, 1576, 1577	-0.155546	0.0031513	0.0307525			Morc2a	775, 777	-0.31249	0.004409	0.028073
Srrm2	2335	0.327911	0.00318395	0.0309592			Morc2a	854	-0.30836	0.004848	0.029892
Srrm2	744	-0.177161	0.00319075	0.030986			Morc2a	614	0.237028	0.006921	0.037212
Srrm2	1465	0.345675	0.00357014	0.0330164			Morc2a	854, 859	-0.21685	0.006932	0.037257
Srrm2	402, 422	-0.167267	0.00419737	0.0366738			Morc3	563	0.741286	3.66e-05	0.001454
Srrm2	1649, 1650	0.224546	0.00452625	0.0386875			Morc4	507	0.550228	9.9e-05	0.002623
Srrm2	964	0.157399	0.00445108	0.038277			Morc4	507	0.278013	0.000677	0.008846
Srrm2	2679, 2681	0.180608	0.00499313	0.0414984			Morc4	581	0.384721	0.002207	0.018231
Srrm2	942, 944, 946	0.247195	0.00613618	0.0477261			Morf4l2	71	1075838	0.00027	0.00484
Srsf10	158, 160	0.198613	0.000248455	0.00642463			Mov10	266	1167578	2.95e-05	0.001319
Srsf10	158	-0.287891	0.0008226	0.0132245			Mpdz	1066	0.714866	4.68e-05	0.001665
Srsf10	197, 199	0.222249	0.00350785	0.0327385			Mphosph8	28	-0.79546	3.1e-05	0.001352
Srsf3	5	0.369707	5.46874e-06	0.00103528			Mpp5	84	1075923	1.01e-06	0.000337
Srsf5	250	-0.808778	0.000939515	0.0142953			Mprip	617	-0.30601	0.002517	0.019709
Srsf6	190, 192	-0.780631	1.89304e-05	0.00170913			Mprip	976	-0.28326	0.00385	0.025713
Srsf7	210	-0.183957	0.00452532	0.0386875			Mpzl1	221	1356756	6.2e-06	0.00058
Ssb	92	-0.211269	0.00409954	0.0360182			Mrc2	1445	-142322	0.005355	0.03168
Ssh1	607	0.443366	2.43808e-05	0.00189343			Mrgbp	194, 195	0.260203	0.006575	0.035988
Ssh1	585	0.548073	0.000359674	0.00800471			Mrgbp	191	0.299787	0.007027	0.03757
Ssh2	461	0.229152	0.00450443	0.0385871			Mrpl1	85	0.375154	0.001447	0.013914
Stag1	1062, 1065	0.241606	0.00116808	0.0163127			Mrps31	115	1431387	0.000513	0.007304
Stbd1	220, 223	0.76018	1.3935e-05	0.00148735			Mrtfb	66	0.469905	6.78e-05	0.00211
Steap3	17, 20	0.496448	6.96334e-05	0.0031221			Mrvi1	382	0.353333	0.002568	0.019949
Steap4	16	-0.606042	0.00335235	0.03181			Ms4a1	29	0.458688	0.00041	0.006381
Stim1	512	0.889309	4.53498e-05	0.00247144			Msantd2	48	-0.27254	0.004592	0.028832
Stim2	661	0.361615	0.000416367	0.00870778			Msh6	14	0.980529	0.00027	0.004834
Stim2	346	0.316233	0.00535411	0.0433501			Msh6	261	-0.53459	0.000219	0.004211
Stk10	20	-0.297151	0.000326629	0.007537			Msh6	252, 256, 261	0.351692	0.001533	0.014454
Stk10	416	-0.186009	0.00124658	0.017181			Msh6	285	-0.2427	0.007258	0.038309
Stk10	185	0.907595	0.00506384	0.0418786			Msl1	388	0.319121	0.004729	0.029357
Stk39	397	0.182314	0.00614083	0.0477261			Msn	74	-0.22778	0.009731	0.046443
Stk4	320	-0.351572	6.66683e-05	0.00308648			Mta2	534	0.724517	7.32e-05	0.002207
Stmn1	25	0.575338	0.000711634	0.012071			Mta2	52	0.268185	0.003609	0.024755
Strip2	NA	-0.338405	0.000432961	0.00891145			Mta2	587	0.913208	0.006596	0.036019
Strn	259	-0.394994	0.00176122	0.021413			Mta3	427	-0.30142	0.001401	0.013633
Suds3	234	0.264844	9.19902e-05	0.00371205			Mtdh	297	0.786656	0.001244	0.012695
Sun2	117, 120	0.216577	0.00217897	0.0244958			Mtdh	297	0.468451	0.002664	0.020529
Supt6	75, 78	0.351007	0.000203227	0.00563522			Mtfr1l	220, 221	-0.35721	0.000975	0.010932
Surf2	93	0.242776	0.00244562	0.0262981			Mtfr1l	100	1084289	0.009281	0.045123
Suv39h1	391	-0.316267	0.000185239	0.00533921			Mtmr10	579	1907697	2.13e-06	0.000403
Svil	1045	0.225319	0.00125321	0.0171884			Mtmr10	603	0.811699	0.002086	0.017564
Syncrip	159	-0.466069	0.000986514	0.0147871			Mtmr12	564	1677731	7.31e-07	0.000295
Syne1	NA	-0.508015	7.21622e-05	0.00318886			Mtmr2	9	0.452321	0.000311	0.00534
Syne1	6239	1.1096	0.000125804	0.0043798			Mtmr2	58	-0.43695	0.001628	0.015029
Syne2	6448	0.488309	0.000327204	0.007537			Mtmr2	NA	-0.23921	0.004619	0.028942
Syne2	4096	-0.25881	0.00199904	0.0232398			Mtmr6	585	-0.27243	0.005129	0.030818
Synrg	744	-0.258041	1.68169e-05	0.00161169			Mtor	1261	0.737892	0.001464	0.014018
Synrg	471	-0.301568	0.00202068	0.0233497			Mtor	1261	1050351	0.004074	0.026744
Sytl5	211	-0.493448	1.51722e-06	0.000596541			Mtpn	31	143133	3.5e-06	0.000477
Tab3	408	0.22969	0.000256839	0.00654329			Mtrex	56	0.298983	0.004473	0.028369
Taf1	1820, 1823	-0.546451	1.15275e-05	0.00138096			Mtss1	598	1252745	0.000116	0.002877
Taf1	1817, 1820, 1823	-0.3188	8.5209e-05	0.00347944			Mtss1	276	1186729	0.001822	0.016253
Taf1	1159, 1176	-0.344002	0.000289548	0.0070884			Mtss1	262	-0.23404	0.006209	0.034914
Taf1	1823	-0.379634	0.00456064	0.0388948			Mvb12a	168	1845194	0.000147	0.003301
Taf3	365	-0.151745	0.0039226	0.0349501			Mybbp1a	14	-0.54716	0.000154	0.003393
Taf6	626, 631	-0.2277	0.00183318	0.0221339			Mybbp1a	1280	0.566135	0.000193	0.003956
Taf7	256	0.206559	0.00645489	0.0492925			Mycbp2	2855	0.536961	0.000205	0.004045
Taf9	NA	-0.375373	0.00608178	0.0474411			Mycbp2	2968, 2970	-0.95726	0.000315	0.005375
Tal1	172	0.376155	0.00172746	0.0211911			Mycbp2	2968, 2970	-0.71162	0.000475	0.006975
Tanc2	NA	0.418012	0.00318753	0.0309744			Mycbp2	2943	0.343234	0.001379	0.013558
Taok3	442	2.09779	1.97516e-05	0.00171652			Mycbp2	181, 183	-0.34578	0.001578	0.014696
Tardbp	92	0.226915	0.000932408	0.0142406			Mycbp2	3550	0.699012	0.001742	0.015753
Tasor	1078	-0.566552	0.00452065	0.0386829			Mycbp2	2884	0.780515	0.001523	0.014388
Tat	448	-0.767038	0.000700665	0.0119914			Mycbp2	NA	0.183247	0.010306	0.048095
Tax1bp1	693	0.227017	0.000292619	0.00712091			Myct1	171	0.574731	3.87e-05	0.001485
Tax1bp1	619	-0.153988	0.000396731	0.00843308			Myct1	101	0.422866	0.000214	0.004152
Tax1bp1	632	0.161523	0.00120428	0.0167124			Myh10	1956	-0.29932	0.001443	0.013895
Tbl2	415	0.300508	0.000941085	0.0142953			Myh14	1973	-103918	0.009055	0.044444
Tbx2	709	0.834231	0.00202318	0.0233584			Myo10	2057	-0.38366	0.010397	0.048369
Tbx3	379	-0.433211	3.44801e-06	0.000759634			Myo18a	372	0.537799	0.000348	0.005743
Tcea1	135	0.778997	5.34947e-05	0.00268947			Myo18a	140	0.581073	0.000455	0.006791
Tcea3	262	0.372797	0.000104452	0.0039734			Myo18a	2032, 2037, 2039	0.332292	0.000951	0.010791
Tceal5	23	0.491951	6.48327e-06	0.00108358			Myo18a	1998	-0.35048	0.001693	0.015433
Tcf7l2	154, 156	-0.442848	1.77096e-07	0.000271559			Myo18a	1994	-0.52696	0.002419	0.019229
Tcof1	NA	-0.330967	0.000403502	0.00851072			Myo18a	1966	-0.23112	0.002481	0.019534
Tcof1	417, 419	-0.270086	0.000527107	0.0100656			Myo1e	1001	228076	0.000649	0.008602
Tcof1	699	-0.197034	0.00204032	0.0234209			Myo5a	NA	-0.37413	0.001501	0.014227
Tcof1	NA	0.294814	0.00243507	0.026203			Myrf	736	164109	1.21e-06	0.000348
Tcof1	373	0.203127	0.00261438	0.0272603			Nadk	NA	0.595511	9.65e-05	0.002596
Tcp1	544	0.283135	2.8789e-05	0.00198852			Nadk	64	0.895005	0.000845	0.010104
Telo2	NA	-0.171047	0.000564502	0.0104416			Nadk	439	-0.27745	0.003738	0.025323
Terf2ip	151	-0.270826	0.000155149	0.00480617			Nbea	1519	-0.3766	0.00025	0.004599
Tet3	689	-0.273452	0.000143825	0.00465592			Nbn	433	0.514495	0.000105	0.002707
Tex2	749	0.661764	3.87507e-06	0.000825282			Nbn	433	0.29098	0.006619	0.036104
Tgm1	71	-0.450047	0.00143105	0.0187553			Ncapd2	598	-0.38161	0.005979	0.033934
Tgoln1	230	-0.239693	0.000603829	0.0109059			Ncaph	189	0.344533	0.001896	0.016683
Tgoln1	NA	-0.369553	0.00256176	0.0269609			Ncf2	NA	-0.4149	0.009573	0.045943
Thoc2	1514, 1516	0.493538	5.77982e-07	0.000422037			Nckipsd	122	-0.2512	0.003744	0.025335
Thoc2	1285, 1288	0.620551	1.454e-06	0.000595485			Ncl	121	1180264	5.08e-06	0.000526
Thoc2	1417	0.533259	0.00109564	0.0157308			Ncl	212	-103798	0.00025	0.004606
Thoc5	328	1.4459	6.03033e-05	0.00289167			Ncl	28	-0.68166	0.000205	0.004045
Thoc5	NA	-0.304594	0.000144153	0.00465592			Ncl	121	0.602643	0.000213	0.004149
Thoc6	180	-0.565943	1.54356e-07	0.000271559			Ncl	212	-0.78795	0.000452	0.006791
Thrap3	187	0.468835	7.51345e-06	0.00116187			Ncl	28, 40, 41	-0.6733	0.000926	0.010622
Thrap3	870	-0.894125	9.33779e-06	0.00131012			Ncl	84	1506861	0.000986	0.011001
Thrap3	184	0.381656	2.16322e-05	0.00177384			Ncl	40	-0.70102	0.000983	0.010995
Thrap3	53, 55	0.386615	0.000432388	0.00891145			Ncl	NA	-0.47862	0.003497	0.024198
Thumpd1	86, 88	-0.162492	0.0012847	0.0174642			Ncl	28, 40, 41	-0.32774	0.004539	0.028614
Ticrr	919	0.255467	0.000327354	0.007537			Ncl	NA	-0.26219	0.005886	0.033621
Tjp1	277, 280	-0.170524	0.00568558	0.0451241			Ncl	NA	-0.75294	0.005607	0.032577
Tjp2	186	0.258945	0.000106757	0.00403204			Ncl	129	101509	0.007154	0.037966
Tjp2	404	0.318924	0.000174012	0.00511168			Ncl	605	0.206222	0.008995	0.044288
Tjp2	441	-0.565592	0.000260789	0.0065879			Ncoa2	771	1498824	1.55e-05	0.000924
Tjp2	441	0.500893	0.000590339	0.0107509			Ncoa2	565	0.261982	0.002022	0.01736
Tjp2	404, 410, 411	-0.187795	0.000640291	0.0113132			Ncoa5	162	0.276534	0.0029	0.021565
Tjp2	430	0.866044	0.000704511	0.0120167			Ncoa5	378	-0.26854	0.006013	0.034072
Tjp2	NA	0.524524	0.00109221	0.0156964			Ncoa7	137	0.702177	7.69e-05	0.00226
Tjp2	988	0.30623	0.00568834	0.0451241			Ncor2	NA	0.726515	5.78e-05	0.001903
Tjp2	239	0.206846	0.0056935	0.0451417			Ncor2	NA	-0.35945	0.006632	0.03615
Tkfc	NA	-0.282267	0.000451024	0.00910001			Ncor2	955	-0.28012	0.008359	0.042149
Tle3	217	0.277595	0.00107213	0.0155095			Ndel1	197	-0.26178	0.010157	0.047556
Tle4	292	0.203617	0.000832745	0.0132919			Ndrg1	354, 357	-0.65461	4.69e-05	0.001665
Tlk1	134	0.32433	0.00172962	0.0212007			Ndrg1	362, 366	-0.89184	0.001038	0.011402
Tln1	1311	0.302078	0.000128762	0.00441709			Ndrg1	356, 362	-0.46041	0.002077	0.017532
Tln1	NA	0.189818	0.00155244	0.0198268			Ndrg1	375	0.172404	0.005889	0.033621
Tmc8	698	0.378067	2.52065e-05	0.00189779			Ndrg1	346, 352	-0.60681	0.006337	0.035255
Tmc8	701	-0.246745	0.0042123	0.0367502			Ndrg2	338	0.38051	0.001428	0.013818
Tmcc2	472, 500	-0.430507	0.00210035	0.0239277			Ndrg2	344	-0.29424	0.002033	0.017367
Tmcc3	46	-0.4527	6.7087e-05	0.00308648			Ndufa4l2	74	0.459464	0.000274	0.004886
Tmem102	NA	-0.240632	0.00277293	0.0281964			Necap2	NA	0.423311	0.005951	0.03381
Tmem131l	1268	0.182148	0.00512143	0.0420888			Nectin2	401	-0.32475	0.005171	0.030875
Tmem87a	475	-0.156043	0.00188806	0.0224953			Nectin3	465	-0.28815	0.001038	0.011402
Tmem94	1358	-0.364875	6.33675e-06	0.00108358			Nectin3	465, 469	-0.30048	0.004842	0.029876
Tmf1	926	-0.227839	0.00224473	0.0248594			Nedd1	379	0.365197	0.010275	0.047992
Tmpo	354	0.224189	0.00107673	0.0155467			Nedd4	320	-0.21542	0.007781	0.040282
Tmx1	NA	0.693904	0.000237181	0.00624292			Nek6	206	0.595069	0.002292	0.018654
Tnks1bp1	1254	-0.235083	0.000298631	0.00716792			Nek9	949	0.616389	0.004755	0.029484
Tns2	120	0.468739	0.00220959	0.0246413			Nelfe	37	1389078	1.54e-06	0.000358
Tns3	1436	-0.380897	1.80416e-06	0.000611209			Nelfe	NA	0.552079	0.000662	0.008699
Tomm70a	94, 105	0.447205	0.000552931	0.0103286			Nelfe	255	0.542618	0.001651	0.015157
Top2a	1439	0.805237	1.84314e-05	0.00170913			Nelfe	139	0.30426	0.009694	0.046338
Top2a	1211	-0.20621	0.00314676	0.030734			Nes	963	-0.47588	0.000601	0.008154
Top2b	1363	-0.271151	0.000974122	0.0146443			Nes	169	-0.3256	0.00475	0.029466
Topors	780	0.36374	0.000146598	0.00470575			Nes	623	-0.25123	0.006048	0.034197
Topors	924, 927, 939	0.20547	0.00418225	0.0365625			Nes	1419	-0.22853	0.008667	0.043216
Tor1aip1	328	0.361901	9.64791e-05	0.00381291			Nes	1380	-0.16899	0.009559	0.045906
Tor1aip1	192	-0.288013	0.000271997	0.00678179			Nexn	16	-0.34892	0.002503	0.019649
Tpd52	158	-0.375083	0.000228332	0.00611038			Nexn	16	-0.73953	0.002576	0.019993
Tpr	2141	0.178038	0.00402784	0.0355642			Nexn	16	-0.89453	0.006894	0.037093
Tpr	453	-0.184917	0.00589817	0.046357			Nf1	2819	0.331795	0.001596	0.014791
Tra2b	95, 99	-0.230343	0.000396363	0.00843308			Nfatc2ip	362	-0.31575	0.001269	0.012852
Tra2b	33	-0.385043	0.00241535	0.0261098			Nfib	333	-0.48268	0.004453	0.028276
Tra2b	99	0.761737	0.00262057	0.0272617			Nfic	NA	-0.36875	0.001189	0.012424
Trappc12	314	0.362849	1.55376e-05	0.00155721			Nfic	333	-0.39432	0.002541	0.019803
Treml1	283	-0.217198	0.00542002	0.0436464			Nfix	280	-0.49707	0.000581	0.007959
Trex1	167	-0.38026	4.90544e-06	0.000976884			Nfix	301	-0.32093	0.002043	0.017403
Trim2	440, 443	0.184181	0.00634676	0.0487337			Nfix	265, 267	0.205321	0.002872	0.021454
Trim24	1029	0.427366	0.00077403	0.0127486			Nfkb1	897	-0.21092	0.00703	0.037572
Trim25	404	-0.329532	2.49428e-05	0.00189343			Nfx1	81	1019056	3.79e-07	0.000215
Trim25	404	-0.186989	0.003495	0.0327183			Ngef	696	0.867479	2.13e-05	0.001108
Trip12	75, 77	-0.434401	0.00036427	0.00806081			Ngef	696	0.543194	0.000769	0.009541
Trip12	340	-0.338022	0.000468898	0.0093282			Ngef	84	0.743454	0.001821	0.016253
Trip12	77	-0.16038	0.00144497	0.0188732			Ngp	127	-0.54737	0.003788	0.02553
Trip12	975	-0.366429	0.00138081	0.0183068			Nhsl1	1373, 1375	-0.3291	0.001488	0.014156
Trip12	1111	-0.310929	0.00402863	0.0355642			Nhsl2	499	1571612	2.14e-06	0.000403
Trp53	312	-0.447511	2.17368e-06	0.000611209			Nhsl2	800	0.562533	8.73e-05	0.002452
Trp53bp1	1423, 1427	-0.368463	0.000160172	0.00491216			Nhsl2	535	-0.36468	0.000708	0.009043
Trp53bp1	NA	0.228641	0.000770698	0.0127348			Nhsl2	301	0.329853	0.001218	0.012568
Trp53bp1	1213, 1216	-0.176143	0.0021052	0.0239475			Nipbl	NA	2325258	0.000232	0.004375
Trp53bp2	NA	0.540225	0.000195884	0.00550124			Nipbl	350	0.304152	0.000848	0.010104
Trpm2	11	-0.199865	0.000727214	0.0122674			Nipbl	2666	-0.25823	0.002969	0.02189
Trpm7	1300	0.524106	6.86281e-06	0.00111951			Nipbl	757	0.571182	0.01039	0.048354
Tsks	NA	0.365682	0.00345377	0.032471			Nipsnap1	129	-0.20101	0.010848	0.049758
Ttc14	661	0.483095	0.000259602	0.00656887			Nktr	773	0.370749	0.000201	0.004028
Ttc28	2035	-0.242828	0.00207233	0.0237142			Nkx2-1	255	-0.77458	0.000164	0.003538
Ttf1	460	0.235893	0.000585778	0.0106932			Nlrc4	533	1224134	3.36e-06	0.000473
Ttf1	155	-0.288551	0.00158936	0.0201749			Nmt2	66, 68	-0.45262	0.000969	0.01088
Tuba1c	439	-0.239343	0.000859833	0.0135647			Nol8	819, 825	-101469	8.42e-06	0.000672
Tubgcp2	130	0.75444	1.43101e-05	0.00148735			Nolc1	394	1073443	0.000417	0.006425
Tut7	57	-0.490751	3.95676e-05	0.00231576			Nolc1	610, 613	0.703458	0.00041	0.006381
Tut7	193	-0.4157	0.000289841	0.0070884			Nolc1	371	-0.55341	0.001108	0.011838
Tut7	1431	0.849264	0.000704189	0.0120167			Nolc1	212	0.937951	0.000887	0.010378
Twistnb	325	-0.188084	0.00120433	0.0167124			Nolc1	238	-0.48553	0.003151	0.022801
Txnl1	9	0.630856	0.0023041	0.0252545			Nolc1	585	0.352044	0.004813	0.02977
Tyk2	525	0.185013	0.0019266	0.0226726			Nolc1	418	0.375678	0.005289	0.031337
U2surp	919	-0.446615	0.000611677	0.0109958			Nolc1	646	0.542276	0.008394	0.0423
U2surp	67	0.719507	0.000701911	0.011999			Nolc1	357	1092828	0.009274	0.045115
Uba1	13	0.482329	6.38746e-05	0.00300446			Nono	15	0.823572	0.001998	0.017307
Ubap2l	NA	-0.395875	9.74003e-06	0.00131012			Nono	430	-0.2466	0.003476	0.024129
Ubap2l	274	0.304164	0.000676023	0.0117132			Nop56	314	0.44398	0.00251	0.019683
Ubap2l	879	-0.437281	0.00125872	0.0172179			Nop56	536, 543, 546	0.295908	0.0042	0.027238
Ube2t	193	-0.498017	8.33569e-06	0.00124944			Nop56	554	0.785795	0.004774	0.029568
Ube3a	213	0.167882	0.00297436	0.0295899			Nop56	513	0.330589	0.010529	0.048776
Ube4b	31	0.226967	0.00489438	0.0409218			Nos1ap	190	-0.35911	0.002284	0.018628
Ubn1	493	-0.202981	4.69619e-05	0.00249508			Nos3	1174, 1176	0.699452	6.97e-05	0.002132
Ubn2	570	0.226738	0.0013247	0.0178654			Notch2	1723, 1724	-0.26737	0.009823	0.046718
Ubr3	365	0.219025	0.000534219	0.0101508			Npat	209	0.249131	0.002908	0.021593
Ubr4	208	-0.194029	0.000794204	0.0129144			Npm1	198	1387649	0.000232	0.004375
Ubr4	208, 212	0.219131	0.00387404	0.0346584			Npm1	258	0.415797	0.002892	0.021537
Ubr5	NA	0.304659	0.00191768	0.0226372			Nrde2	64	-0.52059	0.0004	0.006298
Ubxn2b	59	0.239957	0.00037518	0.00819516			Nrde2	71	-0.52347	0.008335	0.042069
Ubxn2b	66	-0.404053	0.00390978	0.0348967			Nsd2	408	-0.19715	0.009569	0.045941
Ubxn4	NA	-0.394519	0.00107117	0.0155095			Nsd3	1433	-0.205	0.00486	0.029927
Uckl1	NA	-0.351603	9.54648e-07	0.000547428			Nsd3	585	0.303247	0.010645	0.049106
Ufd1	299	0.89217	4.51407e-07	0.000387783			Nsfl1c	74	0.471853	0.004048	0.026595
Ufd1	247	-0.184691	0.00166613	0.0207374			Nsrp1	291, 292	-0.34465	0.002496	0.01962
Ufl1	458	0.527288	4.63636e-05	0.00249508			Nsrp1	458	0.315267	0.002971	0.02189
Ufl1	458, 462	0.330128	0.000740963	0.0124039			Nucks1	79	-0.47613	0.000562	0.007779
Ugdh	91	0.208481	0.00175536	0.0213794			Nucks1	144	-0.75814	0.001093	0.011724
Uhrf1	759	-0.229548	0.00221545	0.0246692			Nucks1	19	0.86461	0.001185	0.012393
Uhrf1	91, 95	-0.314127	0.00398825	0.0353911			Nucks1	19	0.725536	0.001477	0.014113
Uhrf1	656	-0.318877	0.00413433	0.0362469			Nucks1	179, 181	0.280326	0.001889	0.016647
Uhrf1bp1l	1008	0.509749	5.74052e-05	0.00279192			Nucks1	179, 181	0.230149	0.006993	0.037466
Uimc1	689	0.24474	0.00252261	0.0267675			Nucks1	181	0.259143	0.007272	0.038348
Ulk1	477	0.182622	0.00318122	0.0309592			Nucks1	181	0.199371	0.010835	0.049713
Ulk2	781	-0.184031	0.000700685	0.0119914			Nufip2	88	0.629307	4.06e-05	0.001535
Ulk3	464	0.404984	4.17033e-05	0.0023597			Nufip2	605	0.575859	0.000851	0.010122
Uox	288	-0.746905	0.000345299	0.00783103			Numa1	1835	1031555	7.65e-05	0.002259
Uox	231	-0.432244	0.00485073	0.040716			Numa1	398	-0.28023	0.002086	0.017564
Usf2	230	0.332096	0.00050967	0.00988952			Numa1	1844	-0.23461	0.004175	0.027179
Usp15	229	-0.612847	1.08725e-06	0.000547428			Numa1	2029	0.933711	0.007093	0.037778
Usp19	NA	0.314111	0.00200824	0.0232762			Numa1	795	-0.22964	0.009333	0.045229
Usp24	2601	0.347233	0.0007099	0.0120549			Numb	NA	-0.5037	0.000265	0.00479
Usp33	407	-0.273	0.000252455	0.0064952			Numb	438	0.311541	0.004002	0.026377
Usp36	518	0.374298	2.03618e-06	0.000611209			Nup107	11	0.697568	5.74e-05	0.001893
Usp39	24	0.390517	0.00200684	0.0232762			Nup214	NA	-0.31275	0.003319	0.023505
Usp45	NA	0.317296	0.00404959	0.0357084			Nup50	322	-0.2566	0.007676	0.039899
Usp5	751	0.278767	0.000124732	0.0043798			Nup54	292	0.296778	0.001512	0.014311
Usp5	783	0.304336	0.00116418	0.0163127			Nup88	526	-0.32902	0.007233	0.038245
Usp6nl	433	-0.189724	0.0065191	0.0496345			Nup98	1042	0.912123	2.98e-05	0.001319
Usp7	19	-1.23446	0.000646224	0.0113768			Nup98	839	0.814381	0.001006	0.011161
Uvrag	517	-0.156194	0.00319641	0.0310017			Nup98	546	0.321339	0.001484	0.014154
Vapa	170	0.336345	0.00253003	0.026774			Ocln	369	1024871	0.002682	0.020614
Vash1	NA	-0.294501	0.000630819	0.0112052			Ogfr	452	0.371531	0.0005	0.007167
Vasp	NA	1.30634	0.000346489	0.00783103			Ogfr	608	-0.2211	0.002478	0.019531
Vcl	346	-0.23535	2.12995e-05	0.00176245			Optn	547	0.439984	0.000206	0.004055
Vcl	795	0.177239	0.00227384	0.0250662			Optn	556	0.571439	0.001437	0.013853
Vcp	748	0.270275	0.00281163	0.0284954			Optn	210	-0.23279	0.004398	0.028064
Vim	339	0.394711	0.000521085	0.00997542			Orc1	377	0.455444	0.000434	0.00661
Vps13a	3163	0.31052	1.60706e-05	0.00158985			Osbp	377, 380	-0.47043	6e-05	0.001972
Vps13b	102, 105	0.180972	0.00104976	0.0153892			Osbp	377, 380, 384, 387	-0.33888	0.001638	0.015098
Vps13b	3025	-0.17116	0.00359827	0.0331482			Osbp	380	-0.38137	0.002057	0.017439
Vps13c	463	-0.747663	0.000225141	0.00606734			Osbp	191	-0.22784	0.00492	0.030163
Vps13c	1397	0.298254	0.000833017	0.0132919			Osbp	NA	-0.23201	0.006754	0.036583
Vps26b	304	0.769161	0.000218426	0.00592804			Osbpl8	807, 808	-0.33205	0.000903	0.010461
Vps4a	97, 99	0.334077	6.90834e-05	0.0031221			Oser1	82, 84	-0.33903	0.008666	0.043216
Vps4b	102	0.26436	3.69196e-05	0.00221581			Otud5	165, 177	-0.24573	0.002097	0.017632
Vps4b	102, 108	-0.256422	9.87606e-05	0.00384364			Otud7b	467	-0.28687	0.003828	0.025629
Vps51	640	-0.189395	0.00198052	0.0231297			Oxsr1	325	0.450487	0.004505	0.028528
Vrk2	449	0.18157	0.00318386	0.0309592			P2ry14	323	2045337	2.01e-07	0.000208
Vsir	232	1.05731	0.000379319	0.00824527			P2ry2	327, 329	-0.34534	0.001369	0.013489
Vwce	34	0.365293	0.000940254	0.0142953			Pacs1	502	0.852257	6.37e-06	0.000592
Wapl	1079	-0.332276	0.000372646	0.00817476			Pacsin3	354	-0.23479	0.002295	0.018654
Washc2	593	-0.301349	0.000110521	0.00410348			Pag1	292, 295	0.682761	0.00276	0.020916
Wbp11	600	0.251985	0.00322274	0.0311748			Pag1	350	0.412275	0.002232	0.018333
Wdfy3	970	0.32441	0.0016961	0.0209405			Pag1	295	0.605348	0.004043	0.026576
Wdr11	209	0.158327	0.00492808	0.0410915			Pag1	379	-0.22672	0.006045	0.034192
Wdr12	221	0.217791	0.000420381	0.00874643			Paics	107	-0.24435	0.003276	0.023375
Wdr24	496	0.457896	0.000151858	0.00479811			Pak1ip1	350	-0.29756	0.004829	0.029823
Wdr37	114	0.356426	0.00545198	0.0438159			Pak2	152	-0.27522	0.00498	0.030329
Wdr53	280	-0.274533	0.00253609	0.0268196			Pak4	207	1313518	0.000824	0.009975
Wipf1	330	0.315005	0.000861872	0.0135687			Pakap	651	-0.37982	0.003487	0.024142
Wiz	1050	0.155023	0.00366948	0.0334928			Palld	1146	-0.44046	8.93e-05	0.002491
Wnk1	2367	0.83404	2.34357e-05	0.00185239			Palm	145	0.517256	0.004211	0.027268
Wnk4	1014	0.376671	5.603e-05	0.0027732			Palm	365	-0.21322	0.010181	0.047624
Wnk4	128	0.213259	0.000134747	0.00452825			Palm	157	-0.24371	0.010015	0.047135
Wsb1	91	0.235118	0.000798187	0.0129517			Palm3	270	-0.85863	0.000131	0.003093
Wwc1	NA	-0.305503	0.00401022	0.0354834			Palmd	364	-0.37888	0.000499	0.007154
Xaf1	128	-0.74833	8.22852e-07	0.000504705			Palmd	385	-0.21386	0.006945	0.037289
Xkr5	517	0.186762	0.00282726	0.0285971			Pan3	300	0.265507	0.007048	0.037641
Xpc	93	0.187076	0.00049711	0.00974767			Papola	537	-0.3333	0.000856	0.010157
Yap1	94, 104	-0.273511	4.72824e-05	0.0025001			Papolg	651	0.239595	0.004974	0.030329
Yap1	NA	0.651446	0.000236427	0.00624292			Pard3	156	-0.3773	0.000482	0.007039
Ybx1	207	0.227927	0.000610058	0.0109834			Pard3	378	-0.32182	0.001149	0.012114
Yeats2	625	-0.208026	0.000516213	0.00993944			Pard3b	710	-0.33662	0.000787	0.00968
Yeats2	1369	0.154437	0.000631359	0.0112052			Pard3b	746	-0.26898	0.004166	0.027146
Ythdc1	516	0.376472	0.00108393	0.015627			Pard6b	10	102837	1.15e-05	0.000788
Ythdf2	419	0.173756	0.00218482	0.0245077			Pard6b	10	0.619311	0.006576	0.035988
Zc3h11a	171	-0.500145	0.00011798	0.00425672			Parp4	1967	0.658384	0.000113	0.002839
Zc3h11a	367	-0.231297	0.000718136	0.0121678			Parva	36	1920651	6.49e-05	0.002055
Zc3h13	1273, 1275	0.286041	0.00060171	0.0108971			Pask	852	0.488472	0.000366	0.005942
Zc3h13	353, 355	0.195873	0.00170339	0.0209966			Patj	1215	-0.25811	0.003844	0.025704
Zc3h13	207, 209	0.242959	0.00298747	0.0296312			Patj	1400	-0.20673	0.007882	0.040642
Zc3h13	1295	0.326629	0.00381276	0.0343288			Paxbp1	559, 560	-0.35746	0.000141	0.003218
Zc3h13	77	0.208917	0.00467397	0.0396189			Paxbp1	193	-0.2838	0.003535	0.024397
Zc3h13	77	-0.190613	0.00558247	0.0445609			Pbld1	58	-0.34763	0.001535	0.014466
Zc3h18	92	-0.378741	0.000109001	0.00408659			Pbxip1	164	1376645	4.59e-06	0.000518
Zc3h18	863	0.315384	0.00014093	0.00461286			Pbxip1	164	0.386054	0.001052	0.011463
Zc3h18	114	0.372512	0.000791491	0.0129114			Pcbp1	264	0.347476	0.006311	0.035177
Zc3h18	71	-0.288315	0.00119337	0.0166205			Pcbp2	185	1420879	3.12e-06	0.000455
Zc3h3	851, 855	-0.346352	0.00013066	0.00446223			Pcbp2	362	-0.35719	0.000269	0.004832
Zc3h3	NA	0.163819	0.00241789	0.0261098			Pck1	19	0.693981	2.13e-05	0.001108
Zc3h3	317	-0.150485	0.00272064	0.0278293			Pcm1	1280	0.71239	1.11e-05	0.000772
Zcchc8	423, 429	0.66689	0.000309809	0.00726394			Pcm1	119	0.826821	1.43e-05	0.000875
Zcchc8	411	0.179513	0.00325794	0.0313212			Pcm1	93	0.850768	4.61e-05	0.001653
Zdhhc5	429, 432	0.455605	7.00038e-05	0.00312956			Pcm1	384	1607299	5.67e-05	0.001883
Zdhhc5	455	-0.553189	0.000831374	0.0132919			Pcm1	974	0.452801	0.000401	0.006299
Zdhhc5	372	0.215701	0.00228789	0.0251668			Pcm1	780	-0.56509	0.000515	0.007309
Zdhhc5	529	0.209602	0.00407157	0.0358607			Pcm1	93	0.854551	0.000653	0.008649
Zdhhc5	425	0.399208	0.00441463	0.0380945			Pcm1	1185	-0.40457	0.001848	0.016442
Zeb2	353, 356	-0.188455	0.000436119	0.00894043			Pcm1	779, 780	0.313902	0.002564	0.019946
Zeb2	353	-0.19205	0.00153715	0.0196915			Pcm1	93	0.68897	0.008205	0.041647
Zfp280c	127	0.314589	0.000305501	0.00722924			Pcm1	116	-0.24828	0.009291	0.045138
Zfp280d	907	0.217	0.0033652	0.0319121			Pcm1	774	-0.24282	0.009379	0.045311
Zfp280d	557	-0.15769	0.00591306	0.0464503			Pcmtd2	304, 308	-0.37181	0.00068	0.008846
Zfp292	2027	-0.387157	2.49412e-05	0.00189343			Pcnp	87	1406007	0.000151	0.003354
Zfp318	1717	-0.301478	0.00185723	0.0222838			Pcnt	2806	-0.32632	0.001304	0.013082
Zfp318	1988	0.240358	0.00505242	0.0418777			Pcnx3	127	0.314647	0.00139	0.013625
Zfp36l2	428, 430	-0.177454	0.00202962	0.0233737			Pcyt1a	233	1452364	2.35e-06	0.000405
Zfp385a	160	0.191454	0.00491259	0.0410069			Pcyt1a	323, 325, 329, 331	-0.24482	0.005076	0.030608
Zfp385b	408	-0.208774	0.00367946	0.0335639			Pcyt1a	315	-0.28049	0.010098	0.047374
Zfp513	85	0.331179	1.51479e-05	0.00152944			Pdap1	60	-0.72058	0.00016	0.003479
Zfp518a	665	-0.164067	0.00608872	0.0474413			Pdap1	63	-0.60115	0.000738	0.009297
Zfp532	313	-0.234145	0.00201856	0.0233497			Pdcl	25	-0.47508	0.000171	0.003659
Zfp568	104	0.208512	0.00028892	0.0070884			Pdcl	18, 25	-0.46019	0.002143	0.017858
Zfp593	134	-0.424786	0.00254017	0.0268428			Pdcl3	235	-0.42224	0.002708	0.020729
Zfp608	472	-0.353207	0.00484567	0.0407143			Pde3b	258	12274	6.02e-06	0.00058
Zfp609	559	0.192646	0.00029411	0.00712462			Pde3b	296	0.99997	3.59e-05	0.001441
Zfp768	191	0.266854	0.00483602	0.0406811			Pde4c	642	0.250409	0.00122	0.012568
Zfp800	593	0.161367	0.00544167	0.0437789			Pde4d	136, 141	0.897634	0.000345	0.005718
Zfpm1	493, 495, 500	0.191193	0.00233754	0.0255326			Pdha1	300	0.661775	0.005127	0.030817
Zfpm2	NA	-0.362973	9.54489e-06	0.00131012			Pdia6	148	-0.83478	9.9e-07	0.000337
Zfpm2	434	-0.302857	1.76494e-05	0.00166035			Pdlim1	NA	0.844718	3.61e-05	0.001443
Zfpm2	472, 476	-0.513685	0.000101095	0.00388874			Pdlim1	144	0.577884	0.000947	0.010776
Zhx1	48	0.615275	0.000154243	0.00479811			Pdlim1	90	0.422075	0.00198	0.017189
Zmym4	121	0.197695	0.00326962	0.031355			Pdlim2	199, 205	-101284	0.0073	0.038448
Zscan21	285	0.312734	0.000321523	0.00747005			Pdlim2	74	0.175422	0.009967	0.047096
Zswim8	564	-0.216858	0.00508555	0.0419032			Pdlim4	119	0.421352	0.006838	0.036879
							Pdlim5	111	0.231165	0.004087	0.026794
							Pdrg1	120	0.349178	0.000715	0.009108
							Pds5b	1140	0.703216	0.000105	0.002707
							Pds5b	1281	-0.47328	0.000186	0.003855
							Pds5b	1162, 1166	-0.39753	0.000492	0.007095
							Pds5b	1176	-0.50469	0.006074	0.03427
							Pdxdc1	30	-0.29245	0.001752	0.015813
							Pdxdc1	718	0.502084	0.003233	0.023143
							Pdzd8	967, 968	0.594973	0.000139	0.003204
							Pdzk1	NA	-0.26637	0.005725	0.033088
							Pdzrn3	845, 849	0.406494	0.000314	0.005367
							Pdzrn3	845	-0.38493	0.005517	0.032239
							Peak1	1363	0.872398	1.42e-05	0.000875
							Pfdn5	56	-0.21914	0.006727	0.036488
							Pfkl	560	-0.19205	0.005178	0.030898
							Pgm2	117	1641844	6.35e-07	0.000276
							Pgm2l1	175	0.9714	4.8e-07	0.000243
							Pgm3	64	0.854784	1.94e-05	0.001049
							Pgm3	NA	0.437841	0.000322	0.005464
							Pgrmc2	84	-0.51774	0.000118	0.002901
							Phactr4	457	1044751	2.68e-05	0.001246
							Phactr4	457	0.724735	0.000115	0.002863
							Phactr4	503, 505	-0.30518	0.002072	0.017498
							Phactr4	620	0.297273	0.002576	0.019993
							Phb	151	-0.22917	0.006879	0.03704
							Phc3	231	0.329895	0.001207	0.012513
							Pheta2	181	0.624694	5.27e-05	0.001801
							Phf10	17, 21, 26	-0.34011	0.000928	0.010632
							Phf10	49	-0.24295	0.003315	0.023488
							Phf10	21, 26	-0.2298	0.00892	0.044039
							Phf12	131	-0.21433	0.010469	0.048572
							Phf13	123	1233583	2.58e-06	0.00043
							Phf14	828	1574786	3.45e-06	0.000477
							Phf2	622	0.791301	4.16e-05	0.001559
							Phf2	536	-0.44089	0.000295	0.005164
							Phf2	474	-0.30686	0.002035	0.017367
							Phf6	204	0.34819	0.000575	0.007906
							Phf6	145, 155	0.352239	0.007153	0.037966
							Phf8	849	0.518004	0.000243	0.004522
							Phf8	NA	-0.49569	0.001072	0.011575
							Phka2	729	0.731826	6.69e-05	0.002093
							Phkb	19	1188898	1.35e-05	0.000845
							Phkb	693	0.350755	0.001209	0.012514
							Phldb2	411	0.999872	9.95e-05	0.002625
							Phldb2	346	0.290208	0.00104	0.011402
							Phlpp2	1228	0.57379	9.58e-05	0.002586
							Pi4ka	1482	0.967134	2.95e-05	0.001319
							Pi4ka	268	-0.22986	0.002775	0.020963
							Pi4ka	268	0.352059	0.004827	0.029819
							Pias1	483, 485	0.240189	0.004564	0.028717
							Picalm	NA	-0.39011	0.000698	0.008991
							Pik3c2a	339	0.865141	7.39e-05	0.002212
[truncated: 1,357 more rows]
