# Supplementary material for: Maternal Adiponectin Decreases Placenta Nutrient Transport in Mice
Source: FASEB J. 2025 Apr 18;39(8):e70556. doi: 10.1096/fj.202403251RR (PMC12007623; doi:10.1096/fj.202403251RR)
Supplement: Supplementary file 10 — Table S10. [file FSB2-39-e70556-s005.xlsx]

## Sheet: S10 Signalome fetal liver
Supplementary Table 10A. Identification of the protein modules regulated by kinases in the fetal liver signalome (p<0.05).																			Supplementary Table 10B. Predicted kinase substrate interactions in the fetal liver signalome (p<0.05)
1	5	11	14	16	19	20	21	23	24	26	30	32	35	38	39	41	42		CDK1
AAK1	ACSS2	APBB1IP	ASAP1	ATXN2L	CDK5RAP2	CENPE	CHAMP1	DDX24	E2F8	FAM83H	LMNA	MINDY1	PPP6R3	SRRM1	SRRM2	UHRF1	ZC3HC1		GCH1	UHRF1	MCMBP	MNDAL	ATXN2L	CCND3	PARP12	SRRM2
ARHGAP25	RAB3IL1	ASS1	CGN	IFIH1		TNK2	DNAJC12		EPS8L2	PRKAG2									POLA2	DDX24	UHRF1	ESYT1	WDR44	RECQL5	POLA2	POLA2
BAG3		CCND3	COBLL1						ORC1										ACSS2	ACSS2	COMT	MAF1	SCAP	PPP6R3	EPS8L2	E2F8
BAG6		DSN1	ERRFI1						RAB3IP										MORC4	DSN1	RAB3IL1	SRRM1	TACC2	PSMF1	HNRNPC	SEC23IP
BORA		DNTTIP2	EPS15L1																TNK2	UHRF1	DBN1	BAG6	E2F6	DNTTIP2	PLCB3	CHAMP1
COMT		ESYT1	FBXO4																FAM83H	MINDY1	SIPA1L1	TMEM132E	ASS1	ORC1	RAB3IP	DNAJC12
DBN1		FAM122B	G3BP2																TCP11L2	TCP11L2	POGZ	ZC3HC1	PHF12	APBB1IP	FAM122B	LMNA
DYNC1LI2		GCH1	G3BP1																GPHN	GPHN	PRKAG2	PHRF1	HSPB8
E2F6		GPHN	HAO2
ERICH5		HNRNPC	ITPRID2
FBXO28		MAF1	ITSN1
FNBP4		MCMBP	KIF22																CDK5
HSPB8		MNDAL	MGRN1																GCH1	MCMBP	MNDAL	ATXN2L	CCND3	PARP12	SRRM2	POLA2	DDX24
LSR		MORC4	MARCKS																UHRF1	ESYT1	WDR44	RECQL5	POLA2	POLA2	ACSS2	ACSS2	MAF1
MFAP1A		POLA2	MIA3																SCAP	EPS8L2	E2F8	MORC4	DSN1	RAB3IL1	SRRM1	TACC2	PSMF1
MTA2		RECQL5	MICAL3																HNRNPC	BAG6	E2F6	DNTTIP2	PLCB3	CHAMP1	SIPA1L1	ASS1	ORC1
PARP12		SIPA1L1	MMTAG2																RAB3IP	DNAJC12	POGZ	ZC3HC1	PHF12	APBB1IP	FAM122B	LMNA	GPHN
PARP14		TACC2	MTBP																GPHN	PHRF1	HSPB8
PHF12		WDR44	MYO10
PEX1			MYO18A
PHRF1			PABPN1																MAP2K1
PLCB3			PDZK1																GCH1	PABPN1	UHRF1	MCMBP	MNDAL	ATXN2L	CCND3	PARP14
POGZ			PLEKH02																PARP12	SRRM2	POLA2	STRIP1	DYNC1LI2	DDX24	CDK5RAP2	UHRF1
PSMF1			PML																ESYT1	WDR44	RECQL5	POLA2	POLA2	ACSS2	ACSS2	AAK1
REPS1			PRKAB2																MAF1	SCAP	PPP6R3	FAM83H	EPS8L2	E2F8	MORC4	DSN1
REPS2			PPP1CB																RAP3IL1	SRRM1	TACC2	PSMF1	HNRNPC	SEC23IP	TNK2	SPECC1
SCAP			RABGAP1L																SPECC1	UHRF1	DBN1	MGRN1	SFPQ	BAG6	PEX1	PLEKHO2
RPS6			RPL30																E2F6	DNTTIP2	CHAMP1	MINDY1	MTA2	SIPA1L1	TMEM132E	MARCKS
SEC23IP			SFPQ																ASS1	ORC1	SYK	TCOF1	RAB3IP	FBXO28	DNAJC12	TCP11L2
STEAP3			SPECC1																TCP11L2	POGZ	ZC3HC1	PHF12	APBB1IP	FAM122B	LSR	RABGAP1L
STRIP1			SYK																LMNA	MMTAG2	GPHN	GPHN	PHRF1	HSPB8
TGM1			TCOF1
TCP11L2			TRMT44
TMEM132E			UFD1
TOP2B					ZFYVE26
VCPIP1
