# Supplementary material for: Maternal Adiponectin Decreases Placenta Nutrient Transport in Mice
Source: FASEB J. 2025 Apr 18;39(8):e70556. doi: 10.1096/fj.202403251RR (PMC12007623; doi:10.1096/fj.202403251RR)
Supplement: Supplementary file 11 — Table S11. [file FSB2-39-e70556-s003.xlsx]

## Sheet: S11 Overlap DEPs liver placenta
Supplementary Table 11A. Diffrently expressed proteins in both placenta and fetal livers from APNtg versus wt dams on high fat/high sucrose diet (n=10/group). q<0.05, log2 fold change +/- 0.15.							Supplementary Table 11B. Overlap of enriched gene ontology pathways of differentially expressed proteins in placenta and fetal livers from APNtg versus wt dams on high fat/high sucrose diet (q<0.05).
	Placenta		Liver				Category	Term ID	Term ID	Description
Gene symbol	logFC	q	logFC	q				Upregulated in placenta	Downregulated in fetal liver
Hbb-b2	2.7568	0.0432251	1.85686	0.0443192			GO Process	GO:0006629	GO:0006629	Lipid metabolic process
Senp7	0.307264	0.0029251	0.186526	0.00845233			KEGG	mmu01100	mmu01100	Metabolic pathways
Mrpl42	0.231789	0.00935842	0.259163	0.0107091			Reactome	MMU-381426	MMU-381426	Regulation of Insulin-like Growth Factor (IGF) transport and uptake by Insulin-like Growth Factor Binding Proteins (IGFBPs)
Ak4	0.226326	0.0118163	0.196626	0.00585689			Reactome	MMU-556833	MMU-556833	Metabolism of lipids
Ifitm3	-0.150972	0.00559888	-0.503903	0.000146253			WikiPathways	KW-0443	KW-0443	Lipid metabolism
Nt5c	-0.155827	0.0264736	-0.186021	0.0230215			UniProt Keywords	KW-0444	KW-0444	Lipid biosynthesis
Ifih1	-0.156728	0.0379396	-0.229276	0.0318991
Ibtk	-0.169341	0.0407994	-0.279427	0.0147729
Parp14	-0.178434	0.043276	-0.390311	0.000697845
Lgals3bp	-0.19443	0.0126722	-0.406997	0.0025378
Trim21	-0.202692	0.0062041	-0.311133	0.00141314
Irgm1	-0.209697	0.0104456	-0.314532	0.00282049
Rsad2	-0.215108	0.00963603	-0.505179	0.00898839
Fth1	-0.27646	0.00559453	-0.384727	0.00765403
Oasl2	-0.316605	0.000531453	-0.242572	0.0128173
Cygb	-0.326214	0.00171936	-0.186953	0.0411418
Aox3	-0.347429	0.00110528	-0.309711	0.0100451
Pdlim3	-0.350784	0.00355541	-0.476494	0.00155331
Auh	-0.393775	0.046578	-0.701305	0.00122004
Gvin1	-0.429503	0.00427271	-0.610971	0.0137856
